# Supplementary material for: Whole exome sequencing study identifies novel rare and common Alzheimer’s-Associated variants involved in immune response and transcriptional regulation
Source: Mol Psychiatry. 2018 Aug 14;25(8):1859–75. doi: 10.1038/s41380-018-0112-7 (PMC6375806; doi:10.1038/s41380-018-0112-7)
Supplement: Supplementary file 2 — supplementary tables [file 41380_2018_112_MOESM2_ESM.xlsx]

## Sheet: Table S3
Supplementary Table S3. Association Results for single nucleotide variants and short indels with p<0.005 in any model or population. Gene includes all genes that are annotated to a variant. Impact and function are listed for the first (most damaging). Other genes included in [brackets] Those within +/- 500kb of APOE are also marked with "(APOE)" at the end of the gene name. * indicates p < 0.05 /…
										Model 0									Model 1									Model 2
				MAC			Summary			Meta			EA			CH			Meta			EA			CH			Meta			EA			CH
Variant	Gene	Function	Impact	Total	EA	CH	Best Model	Best P	Significance threshold	Beta	SE	P	Beta	SE	P	Beta	SE	P	Beta	SE	P	Beta	SE	P	Beta	SE	P	Beta	SE	P	Beta	SE	P	Beta	SE	P
19:45396144:C:T	TOMM40 [CTB-129P6.4,PVRL2] (APOE)	synonymous	low	3205	3111	94	0 (EA)	2.8162e-122	*	0.909723	0.03949	1.994e-117	0.9412	0.04002	2.816e-122	-0.245654	0.2425	0.311	0.450939	0.05517	2.978e-16	0.488891	0.05664	6.089e-18	-0.2477	0.243	0.308	0.0842371	0.07122	0.2369	0.118842	0.07416	0.109	-0.326131	0.2554	0.2016
19:45395714:T:C	TOMM40 [CTB-129P6.4,PVRL2] (APOE)	synonymous	low	5030	4756	274	0 (EA)	1.69715e-84	*	0.639155	0.03339	1.089e-81	0.663786	0.03408	1.697e-84	0.0513146	0.1665	0.7579	0.15113	0.04438	0.0006606	0.158093	0.04603	0.0005939	0.05939	0.1671	0.7223	-0.0058347	0.05965	0.9221	-0.0064901	0.06224	0.917	0.0015484	0.2089	0.9941
6:41129252:C:T	TREM2	missense	moderate	119	119	0	0 (EA)	4.8091e-12	*	1.28304	0.18565	4.809e-12	1.28304	0.18565	4.809e-12	NA	Inf	NA	1.10346	0.26097	2.355e-05	1.10346	0.26097	2.355e-05	NA	Inf	NA	1.20554	0.26766	6.668e-06	1.20554	0.26766	6.668e-06	NA	Inf	NA
19:45409167:C:G	APOE [TOMM40]	missense	moderate	7223	6988	235	0 (EA)	1.9356e-11	*	0.19267	0.02933	5.048e-11	0.199665	0.02975	1.936e-11	-0.047004	0.1742	0.7872	0.0193864	0.0357	0.5871	0.0219212	0.03647	0.5477	-0.0388	0.1747	0.8243	0.0457582	0.03812	0.23	0.0512008	0.03896	0.1888	-0.0762832	0.1845	0.6792
19:45316588:G:A	BCAM (APOE)	missense	moderate	673	659	14	0 (EA)	2.11597e-11	*	-0.516493	0.07907	6.492e-11	-0.534481	0.0798	2.116e-11	0.456064	0.5868	0.437	-0.415115	0.09425	1.062e-05	-0.439861	0.09544	4.055e-06	0.5582	0.5986	0.351	-0.0520381	0.10369	0.6158	-0.0711213	0.10527	0.4993	0.570574	0.6013	0.3427
19:45315445:G:A	BCAM (APOE)	missense	moderate	642	621	21	0 (EA)	1.29974e-09	*	-0.455525	0.08085	1.76e-08	-0.497669	0.08202	1.3e-09	0.988781	0.4802	0.03947	-0.327997	0.09637	0.000665	-0.383659	0.09834	9.564e-05	1.019	0.4837	0.0352	0.046291	0.10582	0.6618	-0.0025917	0.10842	0.9809	1.02881	0.4861	0.0343
19:45296806:C:T	CBLC (APOE)	missense	moderate	682	656	26	0 (EA)	1.97949e-08	*	-0.437947	0.07863	2.553e-08	-0.44877	0.07994	1.979e-08	-0.115534	0.4363	0.7912	-0.379272	0.0945	5.979e-05	-0.392143	0.09677	5.072e-05	-0.1151	0.4384	0.7928	-0.0449956	0.10248	0.6606	-0.0425208	0.10536	0.6865	-0.0884561	0.4415	0.8412
19:45490570:A:G	CLPTM1 (APOE)	synonymous	low	7000	6678	322	0	2.22774e-08	*	0.165502	0.02959	2.228e-08	0.163985	0.03013	5.236e-08	0.206857	0.1573	0.1885	0.107207	0.03657	0.003375	0.101168	0.03759	0.007124	0.2138	0.1579	0.1759	0.0919932	0.03718	0.01334	0.0850617	0.03824	0.02612	0.211371	0.1587	0.1829
7:154988675:G:A	AC099552.4	synonymous	low	10	10	0	2	1.2409e-07	*	1.58507	0.63954	0.01319	1.58507	0.63954	0.01319	NA	Inf	NA	4.69776	0.90274	1.952e-07	4.69776	0.90274	1.952e-07	NA	Inf	NA	4.81236	0.91016	1.241e-07	4.81236	0.91016	1.241e-07	NA	Inf	NA
19:45448465:T:G	APOC4 [APOC4-APOC2,APOC2,CTB-129P6.11] (APOE)	missense	moderate	7431	7124	307	0	1.66361e-07	*	0.151781	0.029	1.664e-07	0.148832	0.0295	4.522e-07	0.237308	0.1589	0.1352	0.10639	0.03577	0.002937	0.0985888	0.0367	0.007228	0.2542	0.1598	0.1116	0.0847027	0.03632	0.01971	0.0755105	0.03729	0.0429	0.254416	0.1602	0.1124
7:99971313:T:C	PILRA	synonymous	low	6362	6146	216	0 (EA)	1.72214e-07	*	0.150477	0.03036	7.203e-07	0.161318	0.03086	1.722e-07	-0.177232	0.1697	0.2963	0.102248	0.03704	0.005769	0.116323	0.03795	0.002175	-0.1804	0.17	0.2889	0.101868	0.03751	0.006619	0.115546	0.03844	0.00265	-0.170969	0.1717	0.3194
20:62729814:C:T	OPRL1	missense	moderate	65	61	4	1	5.77303e-07	+	0.806676	0.25266	0.00141	0.692304	0.26048	0.007866	2.62652	1.039	0.01148	1.58011	0.31611	5.773e-07	1.46824	0.33159	9.519e-06	2.694	1.0465	0.01004	1.52184	0.31682	1.559e-06	1.40398	0.33231	2.391e-05	2.69776	1.0497	0.01017
11:59940599:T:A	MS4A6A	missense	moderate	7332	7171	161	0	7.66609e-07	+	-0.14379	0.02909	7.666e-07	-0.144621	0.02939	8.627e-07	-0.104411	0.2023	0.6059	-0.121817	0.03567	0.0006375	-0.121809	0.03623	0.0007726	-0.1221	0.2043	0.5501	-0.112295	0.03622	0.001932	-0.111904	0.0368	0.002358	-0.124371	0.2047	0.5435
17:44828931:G:A	NSF	synonymous	low	4357	4222	135	0	1.29526e-06	+	-0.166987	0.0345	1.295e-06	-0.166376	0.03497	1.952e-06	-0.189405	0.2118	0.3711	-0.120736	0.04241	0.004416	-0.118365	0.04328	0.00624	-0.178	0.2127	0.4027	-0.135632	0.04307	0.001636	-0.134128	0.04397	0.002287	-0.170898	0.213	0.4223
19:45179631:C:T	CEACAM19 [CTB-171A8.1] (APOE)	synonymous	low	397	392	5	0 (EA)	1.77169e-06	+	-0.486763	0.10395	2.829e-06	-0.499018	0.10444	1.772e-06	0.789332	1.0658	0.4589	-0.421182	0.1234	0.0006419	-0.435987	0.12421	0.0004482	0.6913	1.0767	0.5209	-0.073612	0.13262	0.5788	-0.0859964	0.13362	0.5199	0.739398	1.0827	0.4946
14:106235767:C:T	IGHG3	missense	moderate	6346	6171	175	0	1.8665e-06	+	0.14436	0.03028	1.867e-06	0.141345	0.03067	4.062e-06	0.26013	0.1901	0.1711	0.140792	0.03747	0.0001714	0.13678	0.03821	0.0003438	0.2411	0.1911	0.207	0.145729	0.03792	0.0001217	0.141353	0.03869	0.0002583	0.253426	0.1919	0.1867
14:106235766:G:A	IGHG3	synonymous	low	6350	6176	174	0	1.90171e-06	+	0.144234	0.03028	1.902e-06	0.141514	0.03067	3.944e-06	0.249013	0.1904	0.1909	0.140479	0.03746	0.000177	0.136876	0.0382	0.0003399	0.2308	0.1913	0.2276	0.145145	0.03792	0.0001294	0.141156	0.03868	0.000263	0.243665	0.1922	0.2049
6:15638035:C:T	DTNBP1	splice_region; synonymous	low	19	16	3	2	1.90839e-06	+	1.19462	0.4688	0.01083	1.08717	0.50692	0.03198	1.82944	1.2321	0.1376	2.7093	0.58944	4.299e-06	2.96911	0.669	9.074e-06	1.808	1.2462	0.1469	2.85264	0.59893	1.908e-06	3.14837	0.68302	4.037e-06	1.8686	1.2459	0.1337
6:33041297:G:A	HLA-DPA1 [HLA-DPB1]	synonymous	low	10	10	0	1	2.94075e-06	+	1.04121	0.64277	0.1053	1.04121	0.64277	0.1053	NA	Inf	NA	4.15074	0.88788	2.941e-06	4.15074	0.88788	2.941e-06	NA	Inf	NA	3.85585	0.86441	8.171e-06	3.85585	0.86441	8.171e-06	NA	Inf	NA
11:59945745:T:C	MS4A6A	synonymous	low	8513	8255	258	0 (EA)	3.19781e-06	+	-0.128621	0.0284	5.921e-06	-0.134173	0.02881	3.198e-06	0.0629642	0.1692	0.7098	-0.103724	0.03479	0.00287	-0.110716	0.03554	0.00184	0.05615	0.17	0.7411	-0.0918311	0.0353	0.009287	-0.0983217	0.03607	0.006418	0.0550923	0.1716	0.7482
3:195506101:T:A	MUC4	missense	moderate	37	33	4	1	3.77584e-06	+	1.20742	0.33388	0.0002988	1.11221	0.35327	0.001642	2.00386	1.0217	0.04985	1.82112	0.3939	3.776e-06	1.80268	0.42629	2.349e-05	1.929	1.0302	0.06117	1.74939	0.39199	8.088e-06	1.72079	0.42391	4.921e-05	1.91819	1.0297	0.06249
19:45655333:T:C	NKPD1 [MARK4,AC005757.7,PPP1R37] (APOE)	missense	moderate	1914	1873	41	0 (EA)	4.29367e-06	+	0.224052	0.04879	4.384e-06	0.226427	0.04926	4.294e-06	0.101481	0.3539	0.7743	0.132001	0.06172	0.03245	0.134201	0.06265	0.03219	0.05989	0.3587	0.8674	0.0534567	0.06309	0.3968	0.0532071	0.06408	0.4064	0.061316	0.3596	0.8646
19:1047507:AGGAGCAG:A	ABCA7	frameshift	high	66	66	0	0 (EA)	4.33472e-06	+	1.15689	0.25179	4.335e-06	1.15689	0.25179	4.335e-06	NA	Inf	NA	1.22382	0.33974	0.0003155	1.22382	0.33974	0.0003155	NA	Inf	NA	1.23279	0.34621	0.0003696	1.23279	0.34621	0.0003696	NA	Inf	NA
14:106236128:T:A	IGHG3	missense	moderate	6756	6388	368	0	4.52419e-06	+	-0.137556	0.03	4.524e-06	-0.137758	0.0305	6.293e-06	-0.131613	0.1654	0.4262	-0.131372	0.03702	0.0003866	-0.132081	0.03797	0.0005038	-0.1178	0.1663	0.4789	-0.134112	0.03745	0.0003425	-0.134531	0.03843	0.0004645	-0.126215	0.1669	0.4496
10:88446985:T:C	LDB3	synonymous	low	822	760	62	1 (HA)	4.97567e-06	+	-0.11469	0.07236	0.113	-0.028744	0.07515	0.7021	-1.20794	0.268	6.59e-06	-0.182345	0.08778	0.03778	-0.0578085	0.09286	0.5336	-1.229	0.2692	4.976e-06	-0.155707	0.08961	0.08228	-0.0242301	0.09493	0.7985	-1.23025	0.2714	5.816e-06
7:99799845:T:A	STAG3 [GATS,GATS]	synonymous	low	5454	5209	245	0 (EA)	5.54172e-06	+	-0.140617	0.03187	1.021e-05	-0.147664	0.0325	5.542e-06	0.03439	0.162	0.8319	-0.101555	0.03891	0.009052	-0.110607	0.04007	0.005775	0.04776	0.1627	0.7692	-0.101187	0.03944	0.01029	-0.11019	0.04064	0.006702	0.0439143	0.1632	0.7878
6:32362702:T:C	BTNL2 [HCG23]	synonymous	low	1969	1862	107	0 (EA)	6.33169e-06		0.21074	0.04962	2.166e-05	0.229438	0.05082	6.332e-06	-0.172352	0.23	0.4537	0.136382	0.06044	0.02403	0.158227	0.0626	0.01148	-0.1641	0.2321	0.4797	0.14381	0.06121	0.0188	0.166787	0.06345	0.008573	-0.164501	0.2324	0.4791
17:43923703:C:T	SPPL2C [MAPT-AS1]	synonymous	low	4393	4265	128	0	7.44659e-06		-0.153243	0.0342	7.447e-06	-0.154949	0.03463	7.663e-06	-0.0855082	0.2182	0.6951	-0.116991	0.04222	0.005584	-0.118433	0.04303	0.005912	-0.07974	0.2186	0.7153	-0.133412	0.04292	0.00188	-0.135978	0.04376	0.00189	-0.0689912	0.2193	0.753
14:39560784:A:G	SEC23A [RP11-545M17.2]	missense	moderate	10	8	2	2	7.5907e-06		1.89936	0.65904	0.003952	1.95328	0.73832	0.008155	1.68793	1.462	0.2483	4.10592	0.96693	2.173e-05	5.94413	1.27874	3.345e-06	1.652	1.4776	0.2637	4.54257	1.01478	7.591e-06	6.98593	1.37398	3.687e-07	1.61019	1.5052	0.2847
7:99821685:C:T	GATS [GATS,AC005071.1,PVRIG,STAG3]	synonymous	low	5406	5195	211	0 (EA)	8.81814e-06		0.137017	0.03197	1.818e-05	0.144667	0.03255	8.818e-06	-0.0706421	0.1696	0.677	0.0960019	0.03903	0.01391	0.105904	0.0401	0.00826	-0.0829	0.1704	0.6267	0.0959662	0.03956	0.01527	0.105822	0.04066	0.009248	-0.0788717	0.1712	0.6451
1:207795320:A:G	CR1	missense; splice_region	moderate	4249	4092	157	0 (EA)	9.54967e-06		-0.15285	0.03486	1.162e-05	-0.15674	0.0354	9.55e-06	-0.0292396	0.1996	0.8835	-0.114108	0.04291	0.007836	-0.117791	0.04393	0.007337	-0.03757	0.2003	0.8512	-0.117799	0.04352	0.006794	-0.12153	0.04457	0.006398	-0.0414898	0.2016	0.8369
8:16971688:T:C	MICU3	synonymous	low	13	12	1	2 (EA)	1.00211e-05		1.81505	0.58717	0.001994	1.83444	0.59525	0.002058	1.11539	3.5751	0.755	4.23118	0.98452	1.726e-05	4.50633	1.02725	1.15e-05	1.129	3.4492	0.7434	4.32858	1.00259	1.579e-05	4.63768	1.05003	1.002e-05	1.13762	3.3738	0.736
6:142468449:C:G	VTA1	missense	moderate	21	20	1	2 (EA)	1.00634e-05		1.23987	0.45026	0.005893	1.24132	0.45414	0.006269	1.15602	3.4542	0.7379	2.4573	0.57982	2.255e-05	2.49186	0.58742	2.215e-05	1.148	3.615	0.7507	2.55734	0.57992	1.035e-05	2.59218	0.58702	1.006e-05	1.14327	3.7398	0.7598
7:99817859:A:G	PVRIG [STAG3,GATS,GATS,AC005071.1]	missense	moderate	4871	4704	167	0 (EA)	1.06032e-05		0.137854	0.03282	2.67e-05	0.14708	0.03339	1.06e-05	-0.125293	0.1783	0.4823	0.0953586	0.04018	0.01763	0.107811	0.04123	0.008934	-0.1392	0.179	0.4367	0.0951011	0.04074	0.01959	0.107683	0.04183	0.01004	-0.137853	0.18	0.4437
17:43923654:G:C	SPPL2C [MAPT-AS1]	missense	moderate	4554	4416	138	0	1.10965e-05		-0.148662	0.03383	1.11e-05	-0.150502	0.03427	1.122e-05	-0.0780775	0.2122	0.713	-0.116666	0.04169	0.005132	-0.118615	0.04251	0.005266	-0.06775	0.2129	0.7503	-0.133905	0.04236	0.001571	-0.137036	0.04322	0.001519	-0.0572723	0.2138	0.7888
3:195506102:C:T	MUC4	missense	moderate	73	62	11	1	1.11324e-05		0.951862	0.2408	7.721e-05	0.938746	0.25869	0.0002846	1.03699	0.659	0.1156	1.27807	0.29087	1.113e-05	1.34608	0.32387	3.235e-05	0.9944	0.6614	0.1327	1.20569	0.29036	3.29e-05	1.25268	0.32305	0.0001054	1.00811	0.6624	0.128
15:45427315:T:C	DUOX1 (APOE)	synonymous	low	46	19	27	1	1.4389e-05		0.937988	0.30425	0.00205	0.902249	0.46582	0.05276	0.964579	0.4018	0.01636	1.44425	0.33294	1.439e-05	2.32171	0.57622	5.596e-05	1.004	0.4079	0.0138	1.42232	0.33383	2.039e-05	2.22841	0.57604	0.0001095	1.01469	0.4096	0.01325
6:32362703:G:T	BTNL2 [HCG23]	missense	moderate	1945	1839	106	0 (EA)	1.68254e-05		0.200936	0.04995	5.746e-05	0.220145	0.05116	1.683e-05	-0.190615	0.231	0.4092	0.134402	0.06076	0.02698	0.157537	0.06294	0.01232	-0.1825	0.233	0.4333	0.142268	0.06152	0.02075	0.166527	0.06378	0.009027	-0.182234	0.2333	0.4347
22:31061506:G:C	SLC35E4 [DUSP18]	missense	moderate	502	491	11	0 (EA)	1.73962e-05		-0.378936	0.09151	3.46e-05	-0.3969	0.09239	1.74e-05	0.553071	0.6655	0.4059	-0.394475	0.11009	0.0003395	-0.420559	0.11162	0.0001647	0.5402	0.6682	0.4188	-0.408879	0.11112	0.0002335	-0.43557	0.11267	0.0001107	0.538275	0.6712	0.4226
10:50531533:C:A	C10orf71	missense	moderate	12	12	0	2 (EA)	1.74902e-05		1.49252	0.58935	0.01133	1.49252	0.58935	0.01133	NA	Inf	NA	3.33637	0.77696	1.754e-05	3.33637	0.77696	1.754e-05	NA	Inf	NA	3.35127	0.78032	1.749e-05	3.35127	0.78032	1.749e-05	NA	Inf	NA
16:29998200:A:G	TAOK2	synonymous	low	10274	9900	374	0	1.88808e-05		-0.118229	0.02764	1.888e-05	-0.113656	0.02809	5.213e-05	-0.256373	0.1544	0.09683	-0.11152	0.03405	0.001056	-0.104352	0.0349	0.002791	-0.2532	0.1552	0.1027	-0.113184	0.03454	0.001051	-0.106142	0.03541	0.002721	-0.252036	0.1572	0.1089
17:43923683:A:G	SPPL2C [MAPT-AS1]	missense	moderate	4506	4368	138	0 (EA)	1.93072e-05		-0.144636	0.03396	2.056e-05	-0.147002	0.0344	1.931e-05	-0.0544465	0.2124	0.7977	-0.109973	0.04188	0.008646	-0.112566	0.04272	0.008409	-0.04547	0.2131	0.831	-0.125838	0.04256	0.003108	-0.129565	0.04343	0.00285	-0.0356552	0.2136	0.8675
8:27462481:A:G	CLU	synonymous	low	8316	8017	299	0	1.96569e-05		0.120792	0.0283	1.966e-05	0.121938	0.02879	2.279e-05	0.0880999	0.1538	0.5667	0.0781542	0.03454	0.02366	0.0765201	0.03543	0.0308	0.1095	0.1552	0.4804	0.0854621	0.03496	0.01452	0.0843038	0.03588	0.01881	0.107208	0.1555	0.4905
17:44068924:G:A	MAPT	synonymous	low	4686	4542	144	0	2.04574e-05		-0.143075	0.03359	2.046e-05	-0.143455	0.03403	2.493e-05	-0.128817	0.2087	0.537	-0.103611	0.04136	0.01224	-0.102963	0.04219	0.01467	-0.1196	0.2094	0.5679	-0.120984	0.042	0.003971	-0.121312	0.04287	0.00466	-0.113139	0.2095	0.5892
17:44073973:T:C	MAPT [STH]	synonymous	low	4666	4520	146	0	2.33151e-05		-0.142317	0.03364	2.332e-05	-0.144118	0.03409	2.364e-05	-0.0755565	0.2076	0.7159	-0.100553	0.04144	0.01525	-0.102028	0.04228	0.01583	-0.06477	0.2083	0.7558	-0.117715	0.04208	0.005156	-0.120245	0.04297	0.005135	-0.0581557	0.2085	0.7803
17:44061036:T:C	MAPT	missense	moderate	4686	4539	147	0 (EA)	2.45701e-05		-0.141322	0.03359	2.58e-05	-0.143589	0.03404	2.457e-05	-0.0572259	0.2073	0.7825	-0.101749	0.04136	0.01388	-0.104002	0.0422	0.01372	-0.04703	0.208	0.8211	-0.118851	0.042	0.004656	-0.122189	0.04288	0.004378	-0.0401629	0.2082	0.847
17:44061023:G:A	MAPT	missense	moderate	4683	4536	147	0 (EA)	2.78603e-05		-0.140399	0.03359	2.92e-05	-0.142641	0.03404	2.786e-05	-0.0572259	0.2073	0.7825	-0.100252	0.04136	0.01537	-0.102444	0.04221	0.01522	-0.04703	0.208	0.8211	-0.117363	0.04201	0.005208	-0.12064	0.04289	0.004911	-0.0401629	0.2082	0.847
17:44067400:T:C	MAPT	missense	moderate	4672	4526	146	0	2.8021e-05		-0.140815	0.03362	2.802e-05	-0.142651	0.03406	2.817e-05	-0.0724219	0.2079	0.7276	-0.10034	0.0414	0.01536	-0.101924	0.04224	0.01582	-0.06173	0.2086	0.7673	-0.117901	0.04204	0.005043	-0.120548	0.04292	0.004978	-0.0552776	0.2088	0.7912
4:983809:C:T	SLC26A1 [IDUA,DGKQ]	synonymous	low	8906	8577	329	0	2.85231e-05		0.117628	0.02811	2.852e-05	0.118908	0.0285	3.012e-05	0.071831	0.1704	0.6734	0.123995	0.03461	0.0003406	0.126061	0.03534	0.0003611	0.07537	0.1715	0.6602	0.118106	0.03505	0.000752	0.119921	0.0358	0.000809	0.0763139	0.1718	0.6568
10:101639731:G:A	DNMBP	missense	moderate	35	35	0	2	2.86657e-05		0.755355	0.34306	0.02768	0.755355	0.34306	0.02768	NA	Inf	NA	1.61192	0.39727	4.959e-05	1.61192	0.39727	4.959e-05	NA	Inf	NA	1.69525	0.40519	2.867e-05	1.69525	0.40519	2.867e-05	NA	Inf	NA
8:144995964:G:A	PLEC	synonymous	low	1646	1607	39	0 (EA)	2.90295e-05		0.209477	0.05161	4.925e-05	0.218429	0.05224	2.903e-05	-0.150286	0.3312	0.65	0.229142	0.06432	0.0003675	0.243074	0.06556	0.0002093	-0.1289	0.3324	0.6981	0.238292	0.06523	0.0002588	0.252671	0.0665	0.000145	-0.126	0.3347	0.7066
1:87380851:A:G	HS2ST1 [SEP15]	splice_region; intron	low	517	491	26	0	3.03557e-05		0.372968	0.08942	3.036e-05	0.380899	0.09136	3.056e-05	0.191625	0.4369	0.6609	0.389118	0.10917	0.0003647	0.401923	0.11275	0.0003643	0.1972	0.4365	0.6515	0.400137	0.11095	0.0003105	0.414432	0.1147	0.0003024	0.191871	0.4378	0.6612
17:43924073:T:C	SPPL2C [MAPT-AS1]	missense	moderate	4665	4519	146	0 (EA)	3.31441e-05		-0.138406	0.03361	3.814e-05	-0.141349	0.03405	3.314e-05	-0.028752	0.2079	0.89	-0.100184	0.0414	0.01553	-0.103535	0.04224	0.01424	-0.01851	0.2085	0.9293	-0.118295	0.04204	0.004897	-0.122844	0.04292	0.004207	-0.0103724	0.209	0.9604
17:44248814:G:A	KANSL1	synonymous	low	4561	4413	148	0 (EA)	3.34355e-05		-0.139279	0.03378	3.728e-05	-0.142026	0.03423	3.344e-05	-0.0387916	0.207	0.8514	-0.100174	0.04156	0.01594	-0.103265	0.04242	0.01492	-0.02599	0.2078	0.9005	-0.116412	0.0422	0.00581	-0.120609	0.0431	0.005136	-0.0185997	0.2081	0.9288
17:44111613:A:G	KANSL1 [RP11-669E14.6]	synonymous	low	4682	4535	147	0 (EA)	3.36952e-05		-0.139032	0.03361	3.521e-05	-0.141239	0.03406	3.37e-05	-0.0572259	0.2073	0.7825	-0.0990629	0.0414	0.01671	-0.101209	0.04224	0.01658	-0.04703	0.208	0.8211	-0.116232	0.04204	0.005698	-0.119466	0.04293	0.005385	-0.0401629	0.2082	0.847
17:44117119:A:G	KANSL1 [RP11-669E14.6]	missense	moderate	4661	4514	147	0 (EA)	3.50476e-05		-0.13879	0.03362	3.661e-05	-0.140993	0.03407	3.505e-05	-0.0572259	0.2073	0.7825	-0.0999125	0.0414	0.01582	-0.102095	0.04225	0.01567	-0.04703	0.208	0.8211	-0.116953	0.04205	0.005414	-0.120218	0.04293	0.005109	-0.0401629	0.2082	0.847
17:44073889:A:G	MAPT [STH]	synonymous	low	4641	4495	146	0 (EA)	3.66404e-05		-0.138878	0.03365	3.667e-05	-0.140777	0.03411	3.664e-05	-0.0696743	0.2059	0.735	-0.0972007	0.04142	0.01894	-0.0987616	0.04228	0.01949	-0.05998	0.2064	0.7714	-0.113699	0.04206	0.006872	-0.116386	0.04296	0.006748	-0.051411	0.2069	0.8037
16:30021402:C:T	DOC2A [INO80E]	missense	moderate	7764	7574	190	0	3.94818e-05		-0.117517	0.02859	3.948e-05	-0.116764	0.02898	5.604e-05	-0.144786	0.1744	0.4064	-0.136182	0.035	9.971e-05	-0.136375	0.03571	0.0001342	-0.1315	0.1756	0.4539	-0.139656	0.03548	8.291e-05	-0.140374	0.03621	0.0001061	-0.12239	0.1776	0.4906
7:26248139:A:G	CBX3	missense	moderate	17	17	0	0	4.11812e-05		-2.01745	0.49197	4.118e-05	-2.01745	0.49197	4.118e-05	NA	Inf	NA	-1.35805	0.5987	0.02331	-1.35805	0.5987	0.02331	NA	Inf	NA	-1.32655	0.61221	0.03025	-1.32655	0.61221	0.03025	NA	Inf	NA
16:29994922:C:T	TAOK2	synonymous	low	9526	9287	239	0	4.27613e-05		-0.113679	0.02778	4.276e-05	-0.105709	0.02818	0.0001761	-0.388199	0.1654	0.01892	-0.13949	0.03411	4.323e-05	-0.12892	0.03485	0.0002159	-0.3813	0.1667	0.02215	-0.137982	0.03459	6.637e-05	-0.127441	0.03535	0.0003118	-0.376109	0.168	0.02518
1:110709734:G:A	SLC6A17 [RP5-1028L10.1]	synonymous	low	1384	1342	42	0	4.37615e-05		0.23164	0.05668	4.376e-05	0.220857	0.0574	0.0001192	0.65563	0.3599	0.06852	0.282308	0.06982	5.275e-05	0.267355	0.07117	0.0001722	0.6667	0.3609	0.06466	0.265798	0.07085	0.0001756	0.249706	0.07225	0.0005479	0.668167	0.3613	0.0644
2:167304142:G:C	SCN7A	missense	moderate	17	16	1	2 (EA)	4.40969e-05		0.967697	0.49393	0.05009	1.16576	0.50958	0.02216	-2.10821	2.0081	0.2938	1.96626	0.57096	0.0005736	2.30908	0.59534	0.0001051	-1.963	2.0154	0.3302	2.14084	0.5895	0.0002816	2.51748	0.61629	4.41e-05	-1.91095	2.0214	0.3445
17:43924130:G:A	SPPL2C [MAPT-AS1]	missense	moderate	4641	4495	146	0 (EA)	4.68802e-05		-0.134497	0.03365	6.417e-05	-0.138808	0.0341	4.688e-05	0.0257945	0.2079	0.9013	-0.090647	0.04144	0.02871	-0.0958094	0.04228	0.02346	0.03489	0.2085	0.8671	-0.10876	0.04208	0.009741	-0.115183	0.04296	0.00733	0.0432086	0.2089	0.8362
7:99696797:T:C	MCM7 [AP4M1]	missense	moderate	5754	5614	140	0 (EA)	4.70288e-05		-0.124572	0.03141	7.293e-05	-0.129288	0.03177	4.703e-05	0.0794379	0.2089	0.7038	-0.0965225	0.03839	0.01193	-0.103111	0.03905	0.008282	0.09338	0.2097	0.656	-0.0936515	0.03891	0.01608	-0.100011	0.03958	0.01152	0.0877596	0.2114	0.6781
17:44108906:A:G	KANSL1 [RP11-669E14.6,MAPT]	missense	moderate	4642	4499	143	0 (EA)	4.70942e-05		-0.136912	0.03366	4.74e-05	-0.138787	0.0341	4.709e-05	-0.0670061	0.2083	0.7476	-0.0967382	0.04144	0.01957	-0.0983029	0.04228	0.02007	-0.05855	0.2089	0.7792	-0.113211	0.04208	0.007135	-0.115821	0.04296	0.007014	-0.0513786	0.2091	0.8059
8:145138063:G:A	GPAA1 [CTD-3065J16.9,EXOSC4]	synonymous	low	354	345	9	1 (EA)	4.86354e-05		0.373688	0.10834	0.0005623	0.391091	0.1097	0.0003637	-0.315518	0.6903	0.6476	0.527831	0.1353	9.568e-05	0.5604	0.13796	4.864e-05	-0.2918	0.6921	0.6733	0.516945	0.13615	0.0001465	0.548941	0.13884	7.695e-05	-0.283894	0.6946	0.6828
6:32123639:G:A	PPT2 [PPT2-EGFL8,PRRT1]	intron	modifier	2957	2862	95	0	5.1766e-05		0.184918	0.04569	5.177e-05	0.177163	0.04659	0.0001431	0.379816	0.2335	0.1039	0.183146	0.05624	0.001127	0.171335	0.05793	0.003103	0.3759	0.2341	0.1082	0.18635	0.05692	0.00106	0.174734	0.05867	0.002901	0.371619	0.2343	0.1128
9:21481556:T:G	IFNE [MIR31HG]	missense	moderate	1446	1410	36	0 (EA)	5.39999e-05		-0.224414	0.05589	5.938e-05	-0.228354	0.05656	5.4e-05	-0.0602592	0.3651	0.8689	-0.245251	0.0688	0.000364	-0.250288	0.07002	0.0003512	-0.1055	0.3689	0.7749	-0.24261	0.06961	0.000492	-0.247874	0.07089	0.0004714	-0.100446	0.3684	0.7851
16:30018500:C:T	DOC2A [INO80E]	missense	moderate	9151	8934	217	0	5.48214e-05		-0.11322	0.02807	5.482e-05	-0.112048	0.02844	8.17e-05	-0.15652	0.1729	0.3653	-0.124079	0.03452	0.0003247	-0.123333	0.03521	0.000461	-0.1424	0.1743	0.4142	-0.125917	0.035	0.0003207	-0.12561	0.0357	0.0004348	-0.133442	0.1767	0.4501
17:34074229:CCTTA:C	GAS2L2 [RASL10B]	frameshift	high	15	15	0	2	5.55033e-05		1.08787	0.5267	0.03888	1.08787	0.5267	0.03888	NA	Inf	NA	2.43496	0.63275	0.000119	2.43496	0.63275	0.000119	NA	Inf	NA	2.64842	0.65699	5.55e-05	2.64842	0.65699	5.55e-05	NA	Inf	NA
17:7217463:T:C	GPS2 [RP11-542C16.2,EIF5A,NEURL4]	synonymous	low	10553	10164	389	1 (HA)	5.68193e-05		0.0344057	0.02767	0.2137	0.0549797	0.02813	0.05063	-0.580774	0.1538	0.0001594	-0.010838	0.03401	0.75	0.0199203	0.03485	0.5676	-0.6287	0.1562	5.682e-05	-0.0140299	0.03447	0.684	0.0171945	0.03534	0.6266	-0.626539	0.1565	6.251e-05
11:85627108:T:C	CCDC83 [RP11-90K17.2]	synonymous	low	5507	5346	161	0 (EA)	5.72162e-05		0.11957	0.03177	0.0001675	0.12965	0.03222	5.722e-05	-0.234865	0.1911	0.2189	0.0889245	0.03956	0.02457	0.102866	0.04042	0.01094	-0.2255	0.192	0.2401	0.0821451	0.04018	0.04089	0.0959481	0.04108	0.01951	-0.220894	0.1925	0.2511
19:36212432:G:A	KMT2B [KMT2B,ZBTB32]	missense	moderate	17	17	0	2	6.01891e-05		1.0045	0.49098	0.04076	1.0045	0.49098	0.04076	NA	Inf	NA	2.41445	0.65293	0.0002174	2.41445	0.65293	0.0002174	NA	Inf	NA	2.76564	0.68933	6.019e-05	2.76564	0.68933	6.019e-05	NA	Inf	NA
3:42733380:CGAG:C	KLHL40 [HHATL,CCDC13]	inframe_deletion	moderate	24	3	21	0 (HA)	6.09407e-05		1.58064	0.41305	0.0001299	0.230352	1.18894	0.8464	1.76598	0.4405	6.094e-05	1.59207	0.42666	0.0001904	-0.685469	1.69391	0.6857	1.746	0.4409	7.461e-05	1.57969	0.42853	0.0002276	-1.32958	1.75365	0.4483	1.76445	0.4419	6.535e-05
17:44071294:T:C	MAPT	synonymous	low	4654	4507	147	0 (EA)	6.1338e-05		-0.134613	0.03366	6.354e-05	-0.136708	0.03411	6.134e-05	-0.0572259	0.2073	0.7825	-0.0939587	0.04146	0.02343	-0.0959005	0.04231	0.0234	-0.04703	0.208	0.8211	-0.111643	0.0421	0.008001	-0.11469	0.04299	0.007628	-0.0401629	0.2082	0.847
10:38345409:A:G	ZNF33A	missense	moderate	49	49	0	2	6.20867e-05		-1.05961	0.29102	0.0002716	-1.05961	0.29102	0.0002716	NA	Inf	NA	-1.40719	0.3525	6.551e-05	-1.40719	0.3525	6.551e-05	NA	Inf	NA	-1.4025	0.35021	6.209e-05	-1.4025	0.35021	6.209e-05	NA	Inf	NA
17:56598439:T:C	SEPT4 [RP11-112H10.4,MTMR4]	synonymous	low	8280	7978	302	0 (EA)	6.37916e-05		0.113219	0.02837	6.577e-05	0.115218	0.02882	6.379e-05	0.0504962	0.1614	0.7544	0.0916631	0.03486	0.008546	0.0930895	0.03569	0.0091	0.06219	0.1622	0.7015	0.0825441	0.03536	0.01957	0.0835398	0.03623	0.02111	0.0625272	0.1624	0.7003
12:122064773:CCCGCCA:C	ORAI1	inframe_deletion	moderate	513	481	32	2 (HA)	6.58541e-05		-0.139071	0.09279	0.1339	-0.0523713	0.09565	0.584	-1.52203	0.382	6.773e-05	-0.137936	0.10964	0.2083	-0.016021	0.1144	0.8886	-1.512	0.384	8.269e-05	-0.185657	0.11125	0.09516	-0.0636394	0.11612	0.5837	-1.54919	0.3882	6.585e-05
7:99796146:A:C	STAG3 [GATS,GATS]	synonymous	low	10536	10149	387	0 (EA)	6.6709e-05		-0.101068	0.02756	0.0002457	-0.11177	0.02803	6.671e-05	0.213839	0.152	0.1596	-0.0929468	0.03392	0.006134	-0.108818	0.03479	0.00176	0.2114	0.1523	0.1653	-0.0912942	0.03435	0.007863	-0.107094	0.03525	0.00238	0.20581	0.1529	0.1782
20:16347868:C:T	KIF16B	missense	moderate	48	45	3	1 (EA)	6.74617e-05		-0.799929	0.29291	0.006315	-0.81531	0.3022	0.006977	-0.561232	1.1905	0.6373	-1.41637	0.35747	7.425e-05	-1.49293	0.37463	6.746e-05	-0.6378	1.1946	0.5934	-1.42318	0.35962	7.576e-05	-1.49467	0.37681	7.29e-05	-0.69296	1.2043	0.565
19:58017848:G:C	ZNF773 [AC003005.4]	missense	moderate	19	19	0	2 (EA)	6.87326e-05		1.16566	0.46497	0.01218	1.16566	0.46497	0.01218	NA	Inf	NA	2.13224	0.57594	0.0002137	2.13224	0.57594	0.0002137	NA	Inf	NA	2.39013	0.60044	6.873e-05	2.39013	0.60044	6.873e-05	NA	Inf	NA
6:106968671:G:A	AIM1	synonymous	low	82	80	2	2	6.93106e-05		0.568973	0.22587	0.01177	0.550146	0.22772	0.0157	1.7143	1.7761	0.3345	1.12724	0.28896	9.582e-05	1.10994	0.29284	0.0001505	1.769	1.7832	0.3213	1.17525	0.29539	6.931e-05	1.1574	0.29947	0.0001112	1.81735	1.7961	0.3116
22:46685426:C:T	TTC38	missense	moderate	72	71	1	1	6.97864e-05		0.808317	0.23977	0.0007484	0.788783	0.24149	0.00109	2.1661	2.0133	0.282	1.22892	0.30901	6.979e-05	1.20914	0.31271	0.0001104	2.048	2.0126	0.3088	1.16039	0.31088	0.0001895	1.14044	0.31464	0.0002894	1.98015	2.0168	0.3262
11:65649984:T:C	CTSW [FIBP]	synonymous	low	3985	3777	208	0 (EA)	7.0066e-05		0.137898	0.03561	0.0001077	0.144659	0.03638	7.007e-05	-0.0159963	0.1736	0.9266	0.0860604	0.04338	0.04725	0.0926442	0.04479	0.03859	-0.01339	0.1741	0.9387	0.0764024	0.04392	0.08193	0.0825809	0.04538	0.06882	-0.0147118	0.1743	0.9327
4:10542180:C:T	CLNK	synonymous	low	14	13	1	2 (EA)	7.08554e-05		1.51843	0.55635	0.006348	1.52856	0.56334	0.00666	1.118	3.5419	0.7523	2.52924	0.67541	0.0001806	2.58203	0.68793	0.0001745	1.117	3.5576	0.7535	2.68126	0.67703	7.484e-05	2.7427	0.69027	7.086e-05	1.12534	3.4735	0.746
17:43910507:C:T	CRHR1	synonymous	low	4425	4291	134	0 (EA)	7.50317e-05		-0.134736	0.03403	7.52e-05	-0.136482	0.03447	7.503e-05	-0.0670938	0.2145	0.7545	-0.0843056	0.042	0.04473	-0.0854442	0.04282	0.04601	-0.05549	0.2154	0.7967	-0.102806	0.04265	0.01594	-0.105009	0.04351	0.0158	-0.0486445	0.2158	0.8216
3:142234335:T:C	ATR	missense	moderate	15	14	1	1 (EA)	7.54016e-05		1.17195	0.54462	0.03141	1.47397	0.54823	0.007176	-21.5067	4.7507	5.981e-06	2.28267	0.70328	0.001171	2.81161	0.71026	7.54e-05	-24.24	5.0292	1.441e-06	2.14941	0.69501	0.001984	2.66497	0.70216	0.0001474	-22.7845	4.8831	3.071e-06
19:55530035:C:T	GP6 [CTC-550B14.7]	missense	moderate	3891	3710	181	0 (EA)	7.55308e-05		0.139999	0.03601	0.0001011	0.145249	0.0367	7.553e-05	0.0038465	0.1869	0.9836	0.141383	0.04401	0.001315	0.150072	0.04527	0.0009168	-0.007544	0.1874	0.9679	0.136494	0.04447	0.002146	0.145363	0.04577	0.001494	-0.0129726	0.1879	0.945
7:76131650:G:A	DTX2	synonymous	low	7695	7439	256	1	8.22007e-05		-0.071434	0.02904	0.0139	-0.0547921	0.0295	0.06326	-0.592113	0.165	0.0003327	-0.140178	0.0356	8.22e-05	-0.117869	0.03645	0.001223	-0.5988	0.1653	0.0002913	-0.132455	0.03614	0.0002471	-0.108603	0.03703	0.003356	-0.611424	0.1659	0.0002287
22:32194581:A:G	DEPDC5	synonymous	low	725	702	23	1	8.27986e-05		-0.257519	0.07679	0.0007983	-0.248891	0.07785	0.001388	-0.568853	0.4676	0.2238	-0.375486	0.09539	8.28e-05	-0.36707	0.09742	0.0001647	-0.5714	0.4701	0.2241	-0.378053	0.0964	8.795e-05	-0.370576	0.09847	0.0001677	-0.550471	0.4729	0.2444
16:23646191:T:C	PALB2	missense	moderate	1906	1790	116	0	8.28419e-05		-0.193196	0.04908	8.284e-05	-0.186371	0.05052	0.000225	-0.308296	0.2075	0.1373	-0.148313	0.05951	0.0127	-0.133854	0.06211	0.03116	-0.3101	0.2077	0.1356	-0.151377	0.0603	0.01205	-0.137968	0.06296	0.02843	-0.299648	0.2094	0.1524
20:23586360:G:A	CST9	missense	moderate	8463	8098	365	0 (EA)	8.60296e-05		0.107052	0.02818	0.0001456	0.112398	0.02862	8.603e-05	-0.062965	0.1614	0.6965	0.100224	0.03451	0.003681	0.107726	0.03532	0.00229	-0.057	0.1617	0.7245	0.100493	0.03507	0.004164	0.108667	0.03591	0.002476	-0.0686381	0.1633	0.6743
11:121393684:G:A	SORL1	missense	moderate	1053	990	63	0	8.67659e-05		0.254523	0.06485	8.677e-05	0.243936	0.06664	0.0002515	0.443845	0.2818	0.1152	0.297975	0.08037	0.0002094	0.28664	0.08379	0.0006242	0.4285	0.2844	0.1318	0.313428	0.08172	0.0001254	0.302398	0.08529	0.0003917	0.437096	0.2856	0.1259
21:33717877:G:A	URB1 [RN7SL109P]	synonymous	low	1820	1693	127	0 (EA)	8.72777e-05		0.192708	0.0494	9.566e-05	0.199401	0.05082	8.728e-05	0.0785201	0.2099	0.7084	0.160983	0.05988	0.007183	0.168049	0.06246	0.007134	0.08058	0.2107	0.7021	0.166679	0.06067	0.00601	0.174794	0.06334	0.005785	0.0763494	0.2113	0.7179
17:44110532:G:A	KANSL1 [RP11-669E14.6,MAPT]	synonymous	low	4400	4259	141	0	8.76711e-05		-0.133664	0.03408	8.767e-05	-0.134153	0.03453	0.0001025	-0.115573	0.2101	0.5823	-0.104731	0.04197	0.01259	-0.104547	0.04283	0.01465	-0.1092	0.2107	0.6043	-0.121625	0.04262	0.004323	-0.122481	0.04352	0.004887	-0.101509	0.211	0.6304
1:15901301:G:A	AGMAT [DNAJC16]	synonymous	low	21	10	11	1 (EA)	8.81242e-05		0.674677	0.45552	0.1386	1.04601	0.6395	0.1019	0.292229	0.649	0.6525	1.38612	0.5365	0.009777	3.64842	0.93044	8.812e-05	0.2593	0.6567	0.6929	1.29919	0.53618	0.01539	3.4034	0.93301	0.0002645	0.261578	0.6552	0.6897
19:45448036:T:C	APOC4 [APOC4-APOC2,APOC2] (APOE)	missense	moderate	10177	9904	273	0	9.04363e-05		0.1087	0.02777	9.044e-05	0.10726	0.02818	0.0001408	0.157096	0.1633	0.3362	0.0508043	0.03417	0.1371	0.0454124	0.03493	0.1936	0.1702	0.1644	0.3005	0.0643404	0.03468	0.06356	0.0597988	0.03547	0.09178	0.16331	0.1656	0.3239
1:70505251:C:T	LRRC7	synonymous	low	16	15	1	1 (EA)	9.26871e-05		1.52037	0.50628	0.002673	1.73502	0.52266	0.0009015	-1.74506	2.0385	0.392	2.26693	0.65237	0.000511	2.68321	0.68642	9.269e-05	-1.619	2.0973	0.4401	2.26701	0.66446	0.0006454	2.65816	0.6958	0.0001333	-1.78471	2.2394	0.4255
17:19607432:C:T	SLC47A2	synonymous	low	479	427	52	0 (EA)	9.276e-05		0.331994	0.09414	0.0004208	0.389725	0.0997	9.276e-05	-0.142026	0.2857	0.6191	0.27125	0.11583	0.01919	0.347829	0.12656	0.005991	-0.1235	0.2874	0.6673	0.281865	0.11757	0.01651	0.361586	0.12878	0.00499	-0.11715	0.2881	0.6843
19:57036725:C:G	ZNF471	missense	moderate	374	363	11	1 (EA)	9.87907e-05		0.309903	0.10546	0.003298	0.330692	0.10699	0.001996	-0.403269	0.6266	0.5199	0.485726	0.13213	0.0002367	0.526174	0.13514	9.879e-05	-0.3905	0.629	0.5347	0.456398	0.13307	0.0006039	0.495801	0.13614	0.0002706	-0.387908	0.6302	0.5382
20:44469382:G:C	SNX21 [ACOT8]	synonymous	low	76	11	65	0 (HA)	0.000102459		-0.907354	0.25323	0.0003395	-0.0697803	0.61146	0.9091	-1.08074	0.2782	0.0001025	-0.92619	0.26387	0.0004481	0.237239	0.80462	0.7681	-1.066	0.2793	0.0001346	-0.925265	0.26385	0.0004535	0.161064	0.79173	0.8388	-1.06098	0.2798	0.0001498
12:129100757:C:G	TMEM132C	missense	moderate	405	398	7	0	0.000103233		-0.399636	0.10292	0.0001032	-0.396205	0.10355	0.00013	-0.682559	0.9402	0.4679	-0.366212	0.12584	0.003613	-0.360245	0.127	0.00456	-0.689	0.934	0.4607	-0.375105	0.12791	0.003362	-0.369526	0.12913	0.004216	-0.664923	0.9308	0.475
17:44159849:T:C	KANSL1	synonymous	low	4536	4391	145	0	0.000105718		-0.131137	0.03382	0.0001057	-0.132371	0.03428	0.0001127	-0.0856284	0.2082	0.6809	-0.0911895	0.04165	0.02857	-0.0919283	0.0425	0.03056	-0.07334	0.2089	0.7256	-0.108396	0.0423	0.01039	-0.110199	0.04319	0.01073	-0.0661062	0.2092	0.752
3:121409654:G:A	GOLGB1	synonymous	low	54	50	4	0	0.000108242		-1.06356	0.27473	0.0001082	-1.09416	0.28503	0.0001236	-0.662986	1.0311	0.5202	-1.03188	0.32177	0.001342	-1.06451	0.33854	0.001664	-0.7268	1.0353	0.4827	-1.05549	0.32781	0.001283	-1.0943	0.34549	0.001538	-0.705219	1.0378	0.4968
15:50264839:C:T	ATP8B4	missense	moderate	178	175	3	0 (EA)	0.000109638		0.585158	0.15309	0.0001322	0.594721	0.15375	0.0001096	-0.532875	1.6624	0.7486	0.592935	0.1909	0.001896	0.606079	0.19216	0.00161	-0.3998	1.67	0.8108	0.635761	0.19462	0.001088	0.648859	0.19594	0.0009279	-0.325563	1.6786	0.8462
8:22421836:A:G	SORBS3 [RP11-582J16.3]	missense	moderate	14	13	1	1 (EA)	0.000109756		1.36309	0.55836	0.01464	1.36832	0.56439	0.01533	1.12257	3.8281	0.7693	2.78069	0.72128	0.0001156	2.83513	0.73298	0.0001098	1.116	4.0534	0.7831	2.5906	0.70309	0.0002291	2.63848	0.71445	0.0002216	1.12043	3.9586	0.7772
3:150404142:C:T	FAM194A	splice_acceptor	high	25	24	1	1 (EA)	0.000110391		1.04065	0.40692	0.01055	1.16935	0.41557	0.004895	-1.95658	2.0055	0.3292	1.86063	0.54075	0.0005799	2.17065	0.56139	0.0001104	-2.124	2.0126	0.2913	1.77939	0.53804	0.0009425	2.08521	0.5581	0.0001868	-2.2466	2.025	0.2672
1:157069261:A:C	ETV3L	missense	moderate	644	521	123	2	0.000111515		0.316957	0.0827	0.0001269	0.329888	0.08882	0.000204	0.232677	0.2268	0.3048	0.366638	0.1002	0.000253	0.400418	0.11161	0.0003336	0.2263	0.2275	0.3197	0.392656	0.10162	0.0001115	0.43407	0.11356	0.0001322	0.226301	0.2276	0.3201
17:44248769:T:C	KANSL1	synonymous	low	4538	4391	147	0 (EA)	0.000111725		-0.130258	0.03382	0.0001174	-0.132436	0.03428	0.0001117	-0.0504588	0.2075	0.8078	-0.0891735	0.04163	0.03219	-0.0912523	0.04249	0.03174	-0.03926	0.2082	0.8504	-0.106668	0.04228	0.01164	-0.109865	0.04318	0.01095	-0.0321913	0.2084	0.8772
22:25715833:A:G	IGLL3P	non_coding_transcript_exon; non_coding_transcript	modifier	10	10	0	2 (EA)	0.000114251		1.06644	0.64326	0.09734	1.06644	0.64326	0.09734	NA	Inf	NA	3.53163	0.97358	0.0002862	3.53163	0.97358	0.0002862	NA	Inf	NA	3.79045	0.98245	0.0001143	3.79045	0.98245	0.0001143	NA	Inf	NA
1:154919209:C:T	PBXIP1	missense	moderate	34	33	1	0	0.000119541		-1.33916	0.3481	0.0001195	-1.30026	0.35309	0.0002309	-2.68725	2.0786	0.1961	-1.13149	0.40765	0.005509	-1.07893	0.41596	0.009491	-2.407	2.0493	0.2401	-1.16643	0.3994	0.003495	-1.12014	0.40725	0.00595	-2.33278	2.0444	0.2538
2:233322701:C:T	ALPI	splice_region; intron	low	29	27	2	2 (EA)	0.000124483		1.18489	0.37742	0.001692	1.28021	0.39146	0.001074	-0.0729087	1.422	0.9591	1.58624	0.45345	0.0004685	1.76495	0.47793	0.0002217	-0.0255	1.4353	0.9858	1.6563	0.45676	0.0002876	1.84961	0.48203	0.0001245	-0.0439116	1.4296	0.9755
17:56620167:C:T	C17orf47 [RP11-112H10.4,SEPT4]	missense	moderate	4422	4302	120	0 (EA)	0.000134113		-0.126529	0.03452	0.000247	-0.133705	0.03501	0.0001341	0.123345	0.2066	0.5505	-0.124875	0.0422	0.003087	-0.134355	0.04309	0.001822	0.09744	0.2087	0.6406	-0.126596	0.04275	0.003065	-0.136209	0.04367	0.001815	0.0943928	0.2094	0.6521
19:51412668:A:C	KLK4	missense; splice_region	moderate	1491	1399	92	0	0.000135188		0.208747	0.05469	0.0001352	0.210143	0.05611	0.0001804	0.182219	0.2446	0.4563	0.20705	0.06732	0.0021	0.206815	0.06999	0.003127	0.21	0.246	0.3934	0.221081	0.06823	0.001194	0.222081	0.07101	0.001763	0.209047	0.2463	0.396
11:64071272:G:C	TEX40 [RP11-783K16.10,ESRRA,KCNK4]	missense	moderate	334	324	10	0	0.00013552		0.422497	0.11071	0.0001355	0.407099	0.11216	0.0002837	1.00861	0.692	0.1449	0.345372	0.13463	0.01031	0.315381	0.1372	0.02152	1.125	0.6993	0.1078	0.341277	0.13673	0.01256	0.310804	0.1394	0.02578	1.11362	0.7018	0.1126
22:32217539:C:T	DEPDC5 [CTA-440B3.1]	missense	moderate	703	689	14	2	0.000137368		-0.256323	0.078	0.001015	-0.244317	0.07863	0.001889	-0.994295	0.6165	0.1068	-0.369806	0.09717	0.0001413	-0.353415	0.09839	0.000328	-1.019	0.6191	0.09982	-0.374426	0.0982	0.0001374	-0.358117	0.09945	0.0003169	-1.01269	0.6221	0.1036
18:64176365:G:T	CDH19	synonymous	low	7889	7726	163	0	0.00013742		0.110204	0.0289	0.0001374	0.106831	0.02925	0.0002593	0.25211	0.1897	0.1838	0.0942879	0.03565	0.008178	0.0884216	0.03629	0.01484	0.2558	0.1905	0.1792	0.0871606	0.03615	0.01589	0.0805596	0.03681	0.02862	0.266247	0.1917	0.1649
14:20296177:C:G	OR4N2	synonymous	low	36	33	3	1	0.000140636		0.894648	0.34078	0.008657	0.774326	0.35589	0.02957	2.22217	1.1821	0.06013	1.70612	0.44815	0.0001406	1.60156	0.48332	0.0009207	2.347	1.1967	0.04984	1.58933	0.44913	0.0004022	1.46834	0.484	0.002415	2.33947	1.2051	0.05222
14:106307418:G:A	IGHD	synonymous	low	4934	4732	202	0	0.000142786		-0.124372	0.0327	0.0001428	-0.121036	0.03335	0.0002843	-0.20758	0.1666	0.2126	-0.097466	0.04015	0.0152	-0.090171	0.04136	0.02926	-0.2164	0.167	0.1951	-0.101569	0.04069	0.01256	-0.0942385	0.04195	0.02467	-0.218335	0.1674	0.1922
21:38385925:T:C	RIPPLY3	splice_region; intron	low	829	812	17	1	0.000143948		-0.200274	0.07185	0.005311	-0.19467	0.07234	0.007127	-0.603143	0.6134	0.3255	-0.333944	0.08785	0.0001439	-0.327527	0.08877	0.0002245	-0.6396	0.6126	0.2965	-0.320765	0.08861	0.0002944	-0.313541	0.08954	0.0004626	-0.659717	0.6134	0.2821
11:65601560:G:C	SNX32 [CFL1]	synonymous	low	3255	3170	85	0 (EA)	0.000144226		-0.140879	0.03863	0.0002654	-0.148662	0.03911	0.0001442	0.167828	0.2463	0.4957	-0.0812238	0.04728	0.0858	-0.0909605	0.04817	0.059	0.1734	0.2464	0.4815	-0.0749568	0.04788	0.1174	-0.0848142	0.04881	0.08226	0.176364	0.2464	0.4742
2:220505265:T:C	SLC4A3 [RP11-256I23.3]	synonymous	low	3565	3329	236	0	0.000144413		0.142462	0.03749	0.0001444	0.135684	0.03845	0.0004177	0.27218	0.1682	0.1056	0.127072	0.04564	0.005366	0.115293	0.04741	0.01501	0.2765	0.1688	0.1015	0.114877	0.04623	0.01295	0.101948	0.04805	0.03386	0.275751	0.1695	0.1038
6:32362745:G:A	BTNL2 [HCG23]	missense	moderate	1805	1701	104	0 (EA)	0.000145568		0.185418	0.0528	0.0004457	0.205951	0.05422	0.0001456	-0.192627	0.2326	0.4077	0.101474	0.06341	0.1095	0.124524	0.06588	0.05872	-0.1896	0.2341	0.418	0.111921	0.06413	0.08094	0.136197	0.06668	0.04111	-0.186823	0.2339	0.4245
11:75298558:G:A	MAP6 [CTD-2530H12.4]	missense	moderate	27	26	1	0	0.000149546		1.48135	0.39067	0.0001495	1.46364	0.39828	0.0002379	1.93167	2.0082	0.3361	1.69389	0.49493	0.0006206	1.68293	0.51056	0.0009799	1.865	2.0159	0.3549	1.63531	0.50074	0.001092	1.6173	0.51698	0.001758	1.90861	2.0141	0.3433
2:141242918:T:C	LRP1B	missense	moderate	619	577	42	0	0.000149882		-0.315449	0.0832	0.0001499	-0.317322	0.08586	0.0002193	-0.286596	0.337	0.3951	-0.297653	0.09725	0.002209	-0.300466	0.10154	0.003084	-0.2664	0.3384	0.4311	-0.29331	0.09841	0.002879	-0.293553	0.10269	0.004254	-0.290574	0.3448	0.3994
3:9489381:A:G	SETD5	synonymous	low	12	12	0	2 (EA)	0.000149931		1.24977	0.58242	0.03189	1.24977	0.58242	0.03189	NA	Inf	NA	2.39938	0.70315	0.0006441	2.39938	0.70315	0.0006441	NA	Inf	NA	2.85277	0.75247	0.0001499	2.85277	0.75247	0.0001499	NA	Inf	NA
19:45490428:G:A	CLPTM1 (APOE)	intron	modifier	742	688	54	0	0.000153163		0.285004	0.07528	0.0001532	0.277686	0.07775	0.000355	0.394686	0.301	0.1898	0.197201	0.09347	0.03487	0.174419	0.09829	0.07599	0.4121	0.3019	0.1722	0.099288	0.09503	0.2961	0.0669509	0.10001	0.5032	0.399761	0.3049	0.1898
17:56585872:G:C	MTMR4	missense	moderate	8131	7829	302	0 (EA)	0.000164053		0.10568	0.02843	0.0002016	0.108811	0.02887	0.0001641	0.0052832	0.1635	0.9742	0.0789993	0.03494	0.02376	0.0815786	0.03575	0.02251	0.02429	0.1647	0.8827	0.0686426	0.03544	0.05274	0.0708242	0.03628	0.05095	0.0235974	0.1649	0.8862
2:162091931:C:G	TANK [AC009299.2]	missense	moderate	144	143	1	0	0.000168107		-0.635672	0.16894	0.0001681	-0.627363	0.16954	0.0002152	-1.81136	2.0167	0.3691	-0.387237	0.20248	0.05581	-0.372484	0.2035	0.06719	-1.84	2.0196	0.3622	-0.420675	0.20311	0.03834	-0.40666	0.20414	0.04636	-1.80237	2.0269	0.3739
10:11505175:A:G	USP6NL	synonymous	low	6234	5942	292	0 (EA)	0.000169659		-0.105263	0.03071	0.0006081	-0.117543	0.03126	0.0001697	0.233634	0.1642	0.1548	-0.105296	0.03764	0.005156	-0.124306	0.03867	0.001306	0.2398	0.1647	0.1456	-0.0970361	0.03816	0.011	-0.115559	0.03922	0.003212	0.233333	0.1656	0.1589
17:44110541:G:A	KANSL1 [RP11-669E14.6,MAPT]	synonymous	low	4310	4171	139	0	0.000169702		-0.128716	0.03423	0.0001697	-0.129644	0.03469	0.000186	-0.0943045	0.2113	0.6553	-0.0988544	0.04213	0.01896	-0.0992799	0.04299	0.02093	-0.08853	0.2118	0.6759	-0.116697	0.04279	0.006385	-0.118264	0.04369	0.006786	-0.0797316	0.2122	0.7071
5:162900426:C:T	HMMR	missense	moderate	20	9	11	2	0.000170408		1.34007	0.45761	0.003407	1.12527	0.67487	0.09544	1.52289	0.6226	0.01444	1.88175	0.51562	0.0002627	2.50792	0.90632	0.005655	1.582	0.627	0.01162	1.94812	0.51822	0.0001704	2.63485	0.91028	0.003797	1.61883	0.6303	0.01022
12:101587518:C:T	SLC5A8	missense	moderate	4672	4503	169	0 (HA)	0.000172557		-0.0113974	0.03368	0.735	-0.0352431	0.03423	0.3032	0.704567	0.1876	0.0001726	0.0130819	0.04123	0.751	-0.0211406	0.04225	0.6168	0.6964	0.1888	0.0002254	0.008917	0.04182	0.8311	-0.0264523	0.04288	0.5373	0.694716	0.1888	0.0002342
1:14108975:C:T	PRDM2	missense	moderate	23	23	0	1	0.000173774		0.709815	0.42458	0.09456	0.709815	0.42458	0.09456	NA	Inf	NA	2.19915	0.58576	0.0001738	2.19915	0.58576	0.0001738	NA	Inf	NA	2.0104	0.57032	0.0004234	2.0104	0.57032	0.0004234	NA	Inf	NA
6:34827168:A:G	UHRF1BP1	missense	moderate	13	13	0	2	0.000173913		1.37116	0.55894	0.01416	1.37116	0.55894	0.01416	NA	Inf	NA	2.74193	0.73395	0.0001871	2.74193	0.73395	0.0001871	NA	Inf	NA	2.87103	0.76476	0.0001739	2.87103	0.76476	0.0001739	NA	Inf	NA
10:61833414:A:G	ANK3	missense	moderate	131	125	6	0 (EA)	0.000174796		-0.668022	0.17868	0.000185	-0.68438	0.18236	0.0001748	-0.27511	0.8937	0.7582	-0.711589	0.21081	0.000737	-0.736677	0.21689	0.0006826	-0.2828	0.8967	0.7525	-0.676222	0.21486	0.001648	-0.701811	0.22124	0.001513	-0.251798	0.901	0.7799
12:109883343:AAAG:A	MYO1H [RP11-256L11.3,KCTD10]	inframe_deletion	moderate	26	24	2	2 (EA)	0.000178617		1.12795	0.39992	0.004795	1.38263	0.41661	0.0009041	-1.86077	1.4272	0.1923	1.46312	0.48458	0.002533	1.90926	0.51527	0.0002111	-1.95	1.4252	0.1712	1.50971	0.4938	0.002233	1.97169	0.52614	0.0001786	-1.90611	1.4307	0.1827
11:28080557:C:T	KIF18A [MIR610]	missense	moderate	29	23	6	2 (EA)	0.000179516		0.523238	0.38106	0.1697	0.756761	0.42451	0.07464	-0.445375	0.8646	0.6065	1.19756	0.44814	0.007533	1.76421	0.52406	0.0007616	-0.3441	0.8644	0.6906	1.37986	0.46067	0.002741	2.03706	0.54376	0.0001795	-0.29116	0.8671	0.737
9:14842557:T:C	FREM1	missense	moderate	1546	1475	71	2 (HA)	0.000182047		0.0928748	0.05269	0.07798	0.0559799	0.05382	0.2983	0.948895	0.2592	0.0002517	0.138224	0.06542	0.03461	0.0828258	0.06759	0.2204	0.958	0.26	0.0002292	0.130687	0.06631	0.04875	0.0722645	0.06856	0.2919	0.976273	0.2608	0.000182
4:85708792:G:A	WDFY3	synonymous	low	796	766	30	0	0.000186529		-0.272252	0.07286	0.0001865	-0.275484	0.07407	0.0001999	-0.175788	0.4047	0.664	-0.251439	0.08832	0.004416	-0.256025	0.09051	0.004672	-0.1599	0.4045	0.6927	-0.228193	0.08963	0.0109	-0.231944	0.0919	0.01161	-0.155299	0.4051	0.7015
2:242046785:A:C	PASK	missense	moderate	2249	2037	212	2	0.000191582		-0.143466	0.04576	0.001719	-0.14396	0.04752	0.00245	-0.137149	0.1699	0.4196	-0.194412	0.05565	0.0004763	-0.200477	0.05885	0.0006579	-0.1432	0.171	0.4022	-0.210408	0.05641	0.0001916	-0.216951	0.05971	0.0002798	-0.156075	0.1721	0.3644
17:43907896:T:C	CRHR1	synonymous	low	4126	3996	130	0 (EA)	0.000192049		-0.127391	0.03458	0.0002297	-0.13062	0.03503	0.000192	-0.0028854	0.2175	0.9894	-0.101716	0.04256	0.01686	-0.105915	0.0434	0.01467	0.004166	0.218	0.9848	-0.119553	0.04324	0.005697	-0.124986	0.04411	0.004608	0.0138552	0.2186	0.9495
22:32015766:G:A	PISD [SFI1]	synonymous	low	668	643	25	2	0.000192678		-0.253864	0.08002	0.001512	-0.244603	0.08135	0.002641	-0.530126	0.4443	0.2328	-0.362606	0.09894	0.0002474	-0.354092	0.10145	0.0004827	-0.528	0.4471	0.2377	-0.372537	0.09992	0.0001927	-0.36579	0.10246	0.0003569	-0.503528	0.4514	0.2647
6:129691132:C:G	LAMA2	synonymous	low	1310	1235	75	2 (EA)	0.000194146		0.169856	0.05784	0.00332	0.201103	0.0594	0.0007105	-0.402665	0.2543	0.1133	0.219642	0.07097	0.00197	0.270188	0.07388	0.0002552	-0.3847	0.2555	0.1321	0.22622	0.07192	0.001657	0.279239	0.07493	0.0001941	-0.392556	0.256	0.1252
3:184428800:T:C	MAGEF1	synonymous	low	24	4	20	0	0.000196714		-1.50691	0.40474	0.0001967	-2.06197	1.0093	0.04106	-1.40055	0.4418	0.001524	-1.41551	0.41332	0.0006154	-1.58171	1.14561	0.1674	-1.391	0.4432	0.001701	-1.40873	0.41396	0.0006665	-1.574	1.13232	0.1645	-1.38323	0.4448	0.00187
11:114401283:C:T	NXPE1 [snoU13]	synonymous	low	3161	2945	216	1	0.000198784		0.132756	0.03965	0.0008144	0.121419	0.04063	0.002805	0.360162	0.182	0.04779	0.180475	0.04851	0.0001988	0.167293	0.05031	0.0008844	0.3542	0.1826	0.05248	0.166701	0.04916	0.0006958	0.150732	0.05101	0.003126	0.374809	0.1841	0.0418
4:961373:G:A	DGKQ	synonymous	low	9863	9495	368	0 (EA)	0.00020224		0.0990594	0.02782	0.0003695	0.105036	0.02826	0.0002022	-0.0857308	0.1572	0.5854	0.0954537	0.03418	0.005234	0.104362	0.03501	0.002874	-0.08671	0.1583	0.5839	0.091466	0.03465	0.008299	0.100333	0.03551	0.00472	-0.0852366	0.1585	0.5908
19:50826229:C:T	KCNC3	splice_region; intron	low	37	37	0	2 (EA)	0.000202661		0.539493	0.32649	0.09845	0.539493	0.32649	0.09845	NA	Inf	NA	1.31368	0.39419	0.0008603	1.31368	0.39419	0.0008603	NA	Inf	NA	1.54478	0.41575	0.0002027	1.54478	0.41575	0.0002027	NA	Inf	NA
17:56659018:C:T	TEX14	missense	moderate	8115	7821	294	0 (EA)	0.000202809		-0.104779	0.02846	0.0002316	-0.107407	0.02891	0.0002028	-0.0221915	0.162	0.8911	-0.0813904	0.03496	0.01992	-0.0835608	0.0358	0.01958	-0.0364	0.163	0.8233	-0.0710423	0.03547	0.04516	-0.0727379	0.03633	0.04529	-0.0368548	0.1632	0.8213
1:200959302:G:A	KIF21B	synonymous	low	3770	3561	209	0	0.000203208		-0.135649	0.03651	0.0002032	-0.136657	0.03732	0.000251	-0.113207	0.1761	0.5203	-0.117529	0.04432	0.008004	-0.117498	0.04578	0.01027	-0.118	0.1767	0.5043	-0.122459	0.04484	0.006308	-0.122707	0.04634	0.008104	-0.118832	0.1771	0.5023
11:114401247:A:G	NXPE1 [snoU13]	synonymous	low	3190	2948	242	1	0.000203719		0.133481	0.03956	0.0007414	0.123899	0.04062	0.002286	0.310953	0.1748	0.07527	0.179666	0.04837	0.0002037	0.169903	0.05031	0.0007331	0.2989	0.1758	0.08911	0.166523	0.04901	0.00068	0.154272	0.05101	0.002493	0.313617	0.1768	0.07603
22:18226612:A:G	BID	synonymous	low	409	388	21	0 (EA)	0.000205118		0.359013	0.10155	0.0004072	0.386251	0.10404	0.0002051	-0.190125	0.4671	0.684	0.29633	0.12817	0.02078	0.331753	0.13322	0.01276	-0.145	0.4702	0.7578	0.327443	0.1322	0.01326	0.368642	0.13774	0.007445	-0.154077	0.4709	0.7435
17:44060775:C:T	MAPT	missense	moderate	4442	4298	144	0	0.00020699		-0.126234	0.03402	0.000207	-0.127834	0.03448	0.0002096	-0.0675298	0.2088	0.7464	-0.0802479	0.04184	0.05514	-0.0811367	0.0427	0.05744	-0.05887	0.2094	0.7786	-0.0983925	0.04249	0.02059	-0.10034	0.04339	0.02076	-0.0529557	0.2096	0.8005
7:76144483:A:G	UPK3B	missense	moderate	8259	7991	268	1	0.000209273		-0.0659724	0.02845	0.02039	-0.0501438	0.0289	0.08271	-0.562163	0.1618	0.0005119	-0.129099	0.03482	0.0002093	-0.10796	0.03565	0.002461	-0.5662	0.1621	0.0004787	-0.121599	0.03532	0.0005765	-0.0989445	0.03618	0.006249	-0.58029	0.1628	0.0003653
5:178562967:G:A	ADAMTS2	synonymous	low	5227	5064	163	0 (HA)	0.000211562		0.030365	0.03241	0.3488	0.0527443	0.0329	0.1089	-0.693083	0.1871	0.0002116	0.0216562	0.03963	0.5848	0.0538779	0.04053	0.1838	-0.68	0.1891	0.0003242	0.0244279	0.04021	0.5435	0.0578617	0.04115	0.1597	-0.683901	0.1894	0.0003053
4:982852:G:A	SLC26A1 [IDUA,DGKQ]	synonymous	low	9678	9294	384	0 (EA)	0.000211826		0.100804	0.02788	0.0002991	0.104894	0.02832	0.0002118	-0.0280991	0.159	0.8597	0.113599	0.03426	0.0009145	0.120493	0.03508	0.0005922	-0.02974	0.1599	0.8525	0.107314	0.03472	0.001995	0.113995	0.03556	0.001348	-0.0284431	0.1603	0.8592
9:6475424:A:C	UHRF2	synonymous	low	173	170	3	1	0.00021215		0.485203	0.15449	0.001685	0.46241	0.15558	0.002958	2.08356	1.3029	0.1098	0.730951	0.19734	0.0002121	0.698375	0.19971	0.0004705	2.08	1.285	0.1056	0.681637	0.19869	0.000602	0.645276	0.201	0.001326	2.2328	1.3128	0.08899
19:6744587:G:A	TRIP10 [CTD-3128G10.6]	missense	moderate	10	10	0	2 (EA)	0.000216269		1.22143	0.66219	0.0651	1.22143	0.66219	0.0651	NA	Inf	NA	2.90504	0.94652	0.002146	2.90504	0.94652	0.002146	NA	Inf	NA	3.94752	1.06712	0.0002163	3.94752	1.06712	0.0002163	NA	Inf	NA
7:99662511:GTAGT:G	ZNF3 [ZSCAN21]	frameshift	high	5846	5667	179	0 (EA)	0.000217001		-0.112549	0.03121	0.0003105	-0.117107	0.03166	0.000217	0.0422278	0.1845	0.819	-0.0860868	0.03813	0.02396	-0.0923101	0.03896	0.01783	0.05449	0.1852	0.7686	-0.0837121	0.03863	0.03025	-0.089609	0.03949	0.02326	0.0478024	0.1865	0.7977
15:45778828:G:A	SLC30A4 [RP11-519G16.3,snoU13] (APOE)	synonymous	low	14	12	2	2	0.000217186		1.26643	0.55871	0.02341	1.18039	0.58672	0.04424	2.10333	1.8299	0.2504	2.59345	0.70546	0.0002367	2.6716	0.76386	0.0004696	2.14	1.8397	0.2447	2.67956	0.72457	0.0002172	2.80039	0.78955	0.0003899	2.0348	1.8239	0.2646
2:163279834:A:C	KCNH7	synonymous	low	14	14	0	2	0.000219205		1.49918	0.53755	0.005288	1.49918	0.53755	0.005288	NA	Inf	NA	2.25281	0.62864	0.0003388	2.25281	0.62864	0.0003388	NA	Inf	NA	2.38198	0.64451	0.0002192	2.38198	0.64451	0.0002192	NA	Inf	NA
6:132645210:A:G	MOXD1	synonymous	low	20	19	1	2 (EA)	0.000219752		1.06016	0.45582	0.02003	1.18894	0.4668	0.01086	-1.58271	2.1147	0.4542	1.91692	0.57266	0.0008158	2.19205	0.59476	0.0002282	-1.58	2.1204	0.4561	1.94478	0.58261	0.0008437	2.24032	0.60629	0.0002198	-1.61919	2.1054	0.4419
14:105477582:C:G	CDCA4 [C14orf79]	missense	moderate	15	14	1	2	0.000221433		1.05539	0.52291	0.04356	0.968186	0.54133	0.07369	2.27173	2.0217	0.2612	2.48268	0.68823	0.0003094	2.50199	0.73157	0.0006262	2.334	2.0298	0.2502	2.55481	0.69176	0.0002214	2.59484	0.73603	0.0004227	2.2518	2.0252	0.2662
17:18907029:A:G	FAM83G [SLC5A10]	missense	moderate	677	536	141	0 (EA)	0.000223243		0.237996	0.08096	0.003286	0.328463	0.08899	0.0002232	-0.196705	0.1951	0.3133	0.21216	0.09755	0.02964	0.349567	0.11251	0.00189	-0.204	0.1958	0.2975	0.205189	0.09885	0.03792	0.345357	0.11449	0.002557	-0.205385	0.1959	0.2946
13:76395464:C:T	LMO7	missense	moderate	1523	1451	72	2 (HA)	0.000232128		0.0705776	0.05392	0.1905	0.0339449	0.05498	0.537	0.990383	0.2755	0.0003244	0.0872741	0.0662	0.1874	0.0312365	0.06818	0.6468	1.012	0.277	0.0002581	0.0690829	0.06693	0.302	0.0102063	0.06897	0.8824	1.02075	0.2773	0.0002321
13:103385309:A:G	CCDC168	missense	moderate	77	35	42	0 (EA)	0.000233195		-0.682631	0.24205	0.004799	-1.27525	0.34653	0.0002332	-0.118042	0.3382	0.7271	-0.593107	0.26603	0.02578	-1.36999	0.42667	0.001323	-0.09899	0.3403	0.7711	-0.57435	0.26521	0.03034	-1.32019	0.42298	0.001801	-0.0911683	0.3404	0.7889
1:19439026:G:T	UBR4	synonymous	low	10	0	10	1 (HA)	0.000234048		2.49053	0.68298	0.0002658	NA	Inf	NA	2.49053	0.683	0.0002658	2.52026	0.68502	0.000234	NA	Inf	NA	2.52	0.685	0.000234	2.52851	0.68909	0.0002432	NA	Inf	NA	2.52851	0.6891	0.0002432
20:46279833:GCAA:G	NCOA3	inframe_deletion	moderate	51	47	4	0	0.000234555		1.04122	0.28305	0.0002346	0.958997	0.29479	0.001141	2.01266	1.0132	0.04699	1.07767	0.34571	0.001825	0.960774	0.36779	0.008993	1.965	1.0131	0.05247	1.08512	0.35285	0.002103	0.969656	0.37609	0.009929	1.93382	1.0196	0.05788
17:43924200:C:G	SPPL2C [MAPT-AS1]	missense	moderate	4395	4258	137	0	0.000236209		-0.125414	0.03411	0.0002362	-0.125296	0.03456	0.0002888	-0.129812	0.2113	0.5389	-0.0791257	0.04204	0.0598	-0.0774712	0.04289	0.07088	-0.1195	0.212	0.5728	-0.0986746	0.04269	0.0208	-0.0981056	0.04358	0.02437	-0.11218	0.2123	0.5972
22:22786792:C:G	IGLV1-36 [IGLV5-37]	missense	moderate	677	579	98	2 (EA)	0.000236231		0.242225	0.07891	0.002142	0.273252	0.08372	0.001099	-0.0046418	0.2361	0.9843	0.306246	0.09481	0.001237	0.36599	0.10346	0.0004039	-0.006822	0.2368	0.977	0.321578	0.09618	0.0008268	0.386968	0.10525	0.0002362	-0.0094295	0.2368	0.9682
11:77909014:G:A	USP35	missense	moderate	2936	2848	88	0 (EA)	0.000237767		-0.135862	0.04002	0.0006866	-0.149047	0.04056	0.0002378	0.352661	0.2469	0.1531	-0.0625196	0.04891	0.2012	-0.0793516	0.0499	0.1118	0.351	0.2473	0.1558	-0.0617312	0.04958	0.2131	-0.0797418	0.05059	0.115	0.374854	0.2491	0.1323
4:1730299:A:G	TACC3	synonymous	low	9744	9424	320	0 (EA)	0.000238232		0.0935596	0.02791	0.0008034	0.104269	0.02838	0.0002382	-0.228198	0.1555	0.1423	0.0683438	0.03434	0.04659	0.0837022	0.0352	0.01742	-0.2347	0.1564	0.1333	0.0679439	0.03484	0.05112	0.0839049	0.03573	0.01887	-0.238033	0.1564	0.1281
14:50856882:C:T	CDKL1	intron	modifier	1040	1020	20	0 (EA)	0.000238248		-0.224839	0.06426	0.0004673	-0.238059	0.06479	0.0002382	0.582805	0.5064	0.2498	-0.193787	0.07846	0.01352	-0.21302	0.07942	0.007312	0.5928	0.5079	0.2431	-0.197018	0.07938	0.01306	-0.216266	0.08035	0.007115	0.580381	0.5107	0.2557
2:157435634:GA:G	GPD2	frameshift	high	43	41	2	0 (EA)	0.000240222		-1.12936	0.31396	0.0003217	-1.16111	0.31617	0.0002402	1.12174	2.6621	0.6735	-0.996132	0.3656	0.006437	-1.03802	0.36919	0.004929	1.127	2.6284	0.6681	-0.988307	0.36799	0.007238	-1.03306	0.37184	0.005466	1.13762	2.5629	0.6571
10:22675857:A:G	SPAG6 [RP11-301N24.3]	missense	moderate	477	310	167	2	0.000243895		0.2458	0.09937	0.01338	0.20228	0.11568	0.08035	0.368373	0.1941	0.05776	0.408989	0.11502	0.0003768	0.436382	0.14218	0.002147	0.3571	0.1956	0.06795	0.425375	0.11595	0.0002439	0.461159	0.14388	0.00135	0.359077	0.1958	0.06673
6:153332748:T:C	RGS17	synonymous	low	25	24	1	2	0.000244676		0.982949	0.40617	0.01552	0.945357	0.41471	0.02263	1.8678	2.012	0.3532	1.92891	0.54288	0.0003807	1.92184	0.56377	0.0006523	2.019	2.0129	0.3158	2.05775	0.56103	0.0002447	2.05623	0.58412	0.0004312	2.07584	2.0154	0.303
17:48745787:G:A	ABCC3	splice_region; intron	low	47	20	27	1 (EA)	0.000250698		0.501104	0.30094	0.09589	0.817224	0.45443	0.07212	0.254157	0.4016	0.5269	0.842385	0.33032	0.01077	2.10179	0.57402	0.0002507	0.2188	0.4039	0.5879	0.79753	0.32851	0.01519	1.89623	0.5627	0.000752	0.229404	0.4046	0.5708
2:242054403:G:A	PASK [AC005237.2]	missense	moderate	1772	1625	147	2 (EA)	0.000250869		-0.13811	0.05018	0.00592	-0.146886	0.05204	0.004767	-0.022022	0.1893	0.9074	-0.197318	0.06085	0.001184	-0.21896	0.06421	0.0006498	-0.006834	0.1905	0.9714	-0.216521	0.06167	0.0004464	-0.238321	0.06509	0.0002509	-0.0253822	0.1927	0.8952
5:35727857:G:A	SPEF2 [CTD-2113L7.1]	missense	moderate	1057	1030	27	2 (EA)	0.000251345		-0.111349	0.06466	0.08505	-0.137592	0.06541	0.03543	1.00847	0.4273	0.01827	-0.224559	0.07908	0.004518	-0.267074	0.08046	0.0009027	0.9828	0.4288	0.0219	-0.254744	0.08012	0.001476	-0.298531	0.08155	0.0002513	0.968359	0.431	0.02465
1:113241052:T:C	MOV10 [RP11-426L16.3,RP11-426L16.10,RHOC]	synonymous	low	4485	4320	165	1	0.000256087		-0.0775441	0.034	0.02257	-0.0748839	0.03463	0.03057	-0.149357	0.1799	0.4064	-0.152852	0.04181	0.0002561	-0.153982	0.04297	0.0003389	-0.1328	0.1811	0.4633	-0.136252	0.04244	0.001323	-0.135673	0.04363	0.001873	-0.146396	0.1827	0.4229
1:113243048:C:T	MOV10 [RP11-426L16.3,RP11-426L16.10,RHOC]	synonymous	low	4261	4092	169	1	0.000259716		-0.0755165	0.03442	0.02824	-0.0726672	0.03506	0.03822	-0.151079	0.1806	0.4028	-0.154391	0.04227	0.0002597	-0.155486	0.04346	0.000347	-0.1353	0.1816	0.4565	-0.138014	0.04291	0.001297	-0.137293	0.04413	0.001864	-0.150487	0.1835	0.4123
7:149512267:C:T	SSPO	non_coding_transcript_exon; non_coding_transcript	modifier	25	18	7	1	0.000261216		1.19653	0.40562	0.003179	1.0611	0.4766	0.02599	1.55233	0.7725	0.04449	1.79662	0.49209	0.0002612	1.94144	0.63367	0.002185	1.577	0.7811	0.04354	1.69696	0.48941	0.0005255	1.75464	0.6264	0.005092	1.60659	0.7841	0.04047
20:47307618:G:A	PREX1	synonymous	low	3918	3721	197	1 (EA)	0.000263729		0.124609	0.0361	0.0005574	0.130045	0.0369	0.0004242	0.0023983	0.175	0.9891	0.156404	0.04442	0.0004297	0.167462	0.0459	0.0002637	-0.00687	0.1764	0.9689	0.153274	0.04513	0.0006836	0.164214	0.04668	0.0004347	-0.0038556	0.1769	0.9826
2:242051777:G:A	PASK	synonymous	low	2256	2040	216	2	0.000267321		-0.139172	0.04571	0.00233	-0.137962	0.0475	0.003675	-0.154387	0.1684	0.3593	-0.187927	0.05558	0.0007211	-0.191506	0.05883	0.001132	-0.1582	0.1695	0.3508	-0.205426	0.05636	0.0002673	-0.209548	0.05971	0.0004487	-0.171743	0.1707	0.3143
1:113237171:A:G	MOV10 [RP11-426L16.3]	synonymous	low	4179	4015	164	1	0.000268212		-0.0763278	0.03465	0.0276	-0.0731792	0.03529	0.03813	-0.160031	0.182	0.3792	-0.154969	0.04252	0.0002682	-0.15545	0.04372	0.0003775	-0.1466	0.1829	0.4229	-0.139715	0.04314	0.001202	-0.138488	0.04437	0.001802	-0.160925	0.1845	0.383
1:65268717:A:G	RAVER2	synonymous	low	14	14	0	1 (EA)	0.000271038		1.38608	0.53894	0.01012	1.38608	0.53894	0.01012	NA	Inf	NA	2.64762	0.72707	0.000271	2.64762	0.72707	0.000271	NA	Inf	NA	2.68149	0.74461	0.0003167	2.68149	0.74461	0.0003167	NA	Inf	NA
3:130733200:A:T	ASTE1 [ATP2C1]	missense	moderate	12	11	1	2	0.000280465		1.62601	0.58411	0.005373	1.59534	0.61059	0.008981	1.95677	2.0051	0.3291	2.35617	0.65615	0.0003295	2.40251	0.6943	0.0005395	1.969	2.007	0.3266	2.42387	0.66724	0.0002805	2.47201	0.70738	0.0004748	2.03549	2.0093	0.311
17:56643109:A:G	TEX14	splice_region; synonymous	low	4357	4265	92	0 (EA)	0.000281022		-0.12017	0.03472	0.0005379	-0.127423	0.03508	0.000281	0.22634	0.2425	0.3506	-0.11877	0.04254	0.005243	-0.128794	0.0432	0.002872	0.2022	0.2445	0.4082	-0.122165	0.04311	0.004604	-0.131854	0.04379	0.002601	0.186758	0.2472	0.45
19:46998236:C:T	PNMAL2 [AC011484.1,PPP5D1]	missense	moderate	2957	2877	80	2 (HA)	0.000281615		0.0389412	0.0399	0.329	0.0634482	0.04042	0.1165	-0.890917	0.249	0.0003456	0.0578529	0.04911	0.2388	0.0950842	0.05007	0.05758	-0.8812	0.2515	0.0004582	0.0566112	0.04979	0.2555	0.0956911	0.05077	0.05945	-0.923181	0.2542	0.0002816
16:460383:G:A	DECR2 [NME4]	intron	modifier	35	33	2	2 (EA)	0.000285275		1.01368	0.34421	0.00323	1.06101	0.35457	0.002768	0.239176	1.4344	0.8676	1.48146	0.42188	0.0004455	1.59594	0.44128	0.0002985	0.2648	1.4385	0.8539	1.49641	0.4253	0.0004341	1.61565	0.44529	0.0002853	0.256942	1.4356	0.858
5:179554602:C:T	RASGEF1C	splice_region; intron	low	3539	3442	97	0 (EA)	0.000290089		-0.129354	0.03703	0.0004765	-0.135829	0.03748	0.0002901	0.132381	0.2383	0.5785	-0.140419	0.04519	0.001888	-0.150965	0.04601	0.001035	0.146	0.2398	0.5426	-0.136953	0.04583	0.002808	-0.147034	0.04668	0.001635	0.13236	0.2413	0.5833
2:179367086:A:G	PLEKHA3	missense	moderate	2797	2547	250	0 (EA)	0.000294905		0.142356	0.04103	0.0005209	0.15328	0.04235	0.0002949	-0.0249896	0.1657	0.8802	0.155827	0.04959	0.001675	0.173589	0.05196	0.0008349	-0.02542	0.166	0.8783	0.157243	0.05023	0.001747	0.17536	0.0527	0.0008766	-0.0227666	0.1661	0.891
12:69113184:C:T	NUP107	synonymous	low	127	126	1	0	0.000295926		-0.656087	0.1813	0.0002959	-0.641822	0.18202	0.0004216	-2.4494	2.0408	0.2301	-0.686839	0.21808	0.001636	-0.666148	0.21933	0.002388	-2.489	2.0472	0.224	-0.707948	0.21947	0.001257	-0.687661	0.22072	0.001836	-2.48517	2.0659	0.229
17:43924231:G:A	SPPL2C [MAPT-AS1]	synonymous	low	3996	3876	120	0	0.000298329		-0.126218	0.0349	0.0002983	-0.124243	0.03534	0.0004388	-0.203546	0.2211	0.3574	-0.0837729	0.04306	0.05171	-0.0794606	0.04389	0.07025	-0.1938	0.2217	0.3821	-0.104299	0.04372	0.01706	-0.100911	0.0446	0.02365	-0.188354	0.2221	0.3965
19:45322671:C:T	BCAM (APOE)	synonymous	low	43	43	0	0	0.000299834		1.12245	0.31046	0.0002998	1.12245	0.31046	0.0002998	NA	Inf	NA	0.833716	0.45394	0.06626	0.833716	0.45394	0.06626	NA	Inf	NA	0.417601	0.46842	0.3727	0.417601	0.46842	0.3727	NA	Inf	NA
2:179358665:A:G	PLEKHA3	synonymous	low	3188	3036	152	0	0.000300256		0.139483	0.03858	0.0003003	0.138775	0.03943	0.0004327	0.155406	0.187	0.4059	0.141507	0.04722	0.002726	0.140516	0.04879	0.003976	0.1561	0.1874	0.4048	0.142055	0.04792	0.00303	0.140517	0.04956	0.004575	0.164156	0.1878	0.3821
4:68938049:C:T	TMPRSS11F [UBA6-AS1]	missense	moderate	19	19	0	1	0.000300649		0.991869	0.46492	0.03289	0.991869	0.46492	0.03289	NA	Inf	NA	2.19118	0.60618	0.0003006	2.19118	0.60618	0.0003006	NA	Inf	NA	2.04811	0.59696	0.0006017	2.04811	0.59696	0.0006017	NA	Inf	NA
3:129137188:C:T	EFCAB12	missense	moderate	1258	1242	16	0 (EA)	0.000304056		-0.208041	0.05881	0.000404	-0.213435	0.05909	0.0003041	0.352488	0.6024	0.5585	-0.1615	0.07181	0.02452	-0.169048	0.07232	0.01942	0.3699	0.6068	0.5422	-0.152958	0.07289	0.03587	-0.16084	0.07342	0.02847	0.392161	0.6106	0.5207
10:123970569:C:T	TACC2	missense	moderate	1966	1891	75	1	0.000306019		-0.143942	0.04721	0.002295	-0.144298	0.04797	0.002629	-0.133011	0.2658	0.6167	-0.204843	0.05674	0.000306	-0.207838	0.05807	0.0003445	-0.1415	0.2671	0.5964	-0.19683	0.0576	0.0006332	-0.19936	0.05899	0.0007262	-0.144959	0.2671	0.5874
5:141019110:C:A	RELL2 [FCHSD1,HDAC3]	missense	moderate	9119	8759	360	2 (HA)	0.000308255		0.0308117	0.02801	0.2714	0.0137773	0.02847	0.6284	0.553283	0.1576	0.0004487	0.0446509	0.03439	0.1941	0.0191218	0.03521	0.5871	0.5724	0.1601	0.0003498	0.0372773	0.03483	0.2846	0.0104811	0.03569	0.769	0.578886	0.1604	0.0003083
7:5410498:G:A	TNRC18	synonymous	low	123	122	1	1 (EA)	0.000309355		0.452634	0.18409	0.01394	0.468517	0.18481	0.01124	-1.59988	2.1008	0.4463	0.848466	0.24258	0.0004692	0.880865	0.24419	0.0003094	-1.582	2.1148	0.4545	0.82008	0.24486	0.0008105	0.851267	0.24644	0.0005518	-1.5881	2.1655	0.4633
7:7412892:T:A	COL28A1	missense	moderate	24	6	18	0	0.000311559		1.47513	0.40913	0.0003116	1.66085	0.84048	0.04815	1.41745	0.4684	0.002475	1.48712	0.43088	0.0005578	1.86877	1.08928	0.08623	1.416	0.4691	0.002537	1.4948	0.43641	0.0006142	1.927	1.151	0.09409	1.42224	0.4716	0.002564
13:73357700:G:A	PIBF1 [DIS3]	synonymous	low	13	3	10	0	0.00031165		2.11966	0.58791	0.0003116	1.93086	1.20385	0.1087	2.1788	0.6737	0.001221	2.09589	0.64336	0.001123	1.12984	2.11675	0.5935	2.194	0.6753	0.001157	2.10659	0.6513	0.001219	1.1246	2.27178	0.6206	2.19453	0.6798	0.001246
4:126389831:C:T	FAT4	missense	moderate	136	135	1	2 (EA)	0.000316706		0.302042	0.174	0.08258	0.314695	0.17459	0.07146	-1.55783	2.1167	0.4617	0.753108	0.22698	0.000907	0.780867	0.22832	0.000626	-1.603	2.1033	0.4461	0.808863	0.23168	0.0004808	0.839538	0.23312	0.0003167	-1.65115	2.0877	0.429
19:42879956:A:G	MEGF8	missense	moderate	22	20	2	1	0.000318171		1.00474	0.43429	0.02069	0.862296	0.45502	0.05808	2.46239	1.4555	0.0907	1.99195	0.55331	0.0003182	1.90794	0.59793	0.001418	2.493	1.4597	0.08771	1.99162	0.57577	0.0005421	1.91901	0.62668	0.002197	2.38482	1.4583	0.102
11:55110770:A:G	OR4A16	missense	moderate	63	63	0	2	0.000320004		0.54752	0.25631	0.03266	0.54752	0.25631	0.03266	NA	Inf	NA	1.03224	0.31005	0.0008707	1.03224	0.31005	0.0008707	NA	Inf	NA	1.15458	0.32085	0.00032	1.15458	0.32085	0.00032	NA	Inf	NA
4:96256673:G:A	UNC5C	synonymous	low	4058	3862	196	1	0.000320416		-0.0789867	0.03524	0.02502	-0.0666664	0.03603	0.06427	-0.352178	0.1697	0.03792	-0.155735	0.04328	0.0003204	-0.142117	0.04475	0.001495	-0.3526	0.1702	0.03824	-0.15439	0.04389	0.0004355	-0.140346	0.04542	0.002003	-0.35229	0.1705	0.03882
13:99948097:A:G	GPR183 [UBAC2]	synonymous	low	1164	1089	75	2 (EA)	0.000322682		-0.212156	0.06132	0.0005405	-0.221044	0.06309	0.0004593	-0.0607565	0.2604	0.8155	-0.253641	0.07355	0.0005639	-0.272184	0.07661	0.0003811	-0.03516	0.263	0.8937	-0.259879	0.07459	0.000494	-0.279726	0.07778	0.0003227	-0.0325496	0.2632	0.9016
1:874734:C:T	SAMD11 [NOC2L]	synonymous	low	51	45	6	0 (EA)	0.000331296		-0.806035	0.28634	0.004879	-1.0931	0.30453	0.0003313	1.38467	0.8413	0.09977	-0.617994	0.32737	0.05906	-0.967694	0.35521	0.006445	1.354	0.8434	0.1085	-0.569921	0.33076	0.08488	-0.90753	0.35901	0.01147	1.32587	0.8507	0.1191
2:241622124:G:A	AQP12B [AC011298.2,AC011298.1]	missense	moderate	33	6	27	0 (HA)	0.000334105		-1.19303	0.36596	0.001114	-0.090225	0.82077	0.9125	-1.46666	0.4088	0.0003341	-1.35254	0.38783	0.0004876	-0.615838	1.15268	0.5932	-1.447	0.4118	0.0004439	-1.38033	0.38771	0.0003706	-0.838021	1.1547	0.468	-1.44924	0.4116	0.00043
19:4512169:C:G	PLIN4	synonymous	low	13	6	7	0	0.000334307		1.89509	0.5283	0.0003343	1.94895	0.82241	0.0178	1.85724	0.6893	0.007055	1.7278	0.58762	0.003279	1.48511	1.128	0.188	1.818	0.6884	0.008262	1.78676	0.60214	0.003004	1.49446	1.21562	0.2189	1.88179	0.6932	0.006631
12:5153694:C:T	KCNA5	synonymous	low	890	873	17	0 (EA)	0.000337989		0.236517	0.06972	0.0006932	0.25213	0.07034	0.000338	-0.6374	0.5263	0.2258	0.179993	0.08644	0.03732	0.202719	0.08763	0.02071	-0.6395	0.5262	0.2243	0.160579	0.08719	0.06551	0.183275	0.08841	0.03817	-0.642848	0.526	0.2217
19:1049012:A:C	ABCA7	splice_region; intron	low	4454	4310	144	0	0.000338752		-0.121492	0.0339	0.0003388	-0.113474	0.03438	0.0009638	-0.405225	0.2045	0.04753	-0.12952	0.0416	0.001847	-0.117206	0.04248	0.005796	-0.4161	0.2049	0.04231	-0.13907	0.0421	0.0009546	-0.126465	0.04301	0.003277	-0.427034	0.2056	0.03777
21:33694257:A:T	URB1	splice_region; intron	low	1396	1310	86	0 (EA)	0.000341078		0.189384	0.05485	0.000555	0.201745	0.05632	0.0003411	-0.037867	0.2415	0.8754	0.142348	0.06729	0.03438	0.157835	0.07004	0.02423	-0.04299	0.2423	0.8592	0.131829	0.0682	0.05326	0.147453	0.07106	0.03798	-0.0509457	0.2431	0.834
3:176767818:T:C	TBL1XR1 [TBL1XR1-AS1]	synonymous	low	159	158	1	0 (EA)	0.000342218		-0.561335	0.16022	0.000459	-0.575519	0.16071	0.0003422	1.7203	2.0383	0.3987	-0.359237	0.18567	0.05302	-0.376396	0.18644	0.0435	1.711	2.0478	0.4035	-0.297457	0.18843	0.1144	-0.313753	0.18922	0.09728	1.65753	2.0725	0.4238
8:99149159:A:G	POP1	missense	moderate	20	19	1	1 (EA)	0.000342543		1.18706	0.45408	0.008944	1.34077	0.46584	0.004	-1.74254	2.0337	0.3915	1.90042	0.59598	0.001429	2.22999	0.62276	0.0003425	-1.686	2.0543	0.4119	1.85177	0.58051	0.001423	2.14889	0.60468	0.0003797	-1.64419	2.0741	0.4279
19:55525894:G:A	GP6 [CTC-550B14.7]	synonymous	low	3905	3689	216	0 (EA)	0.000342753		0.124432	0.0358	0.0005103	0.131062	0.0366	0.0003428	-0.0226108	0.1724	0.8956	0.124995	0.04374	0.004263	0.135643	0.04521	0.002695	-0.03078	0.1729	0.8587	0.120122	0.04419	0.006561	0.131135	0.0457	0.004108	-0.0387627	0.1736	0.8233
21:33688865:A:G	URB1 [MRAP]	synonymous	low	2333	2190	143	0	0.000342776		0.158805	0.04435	0.0003428	0.162883	0.04557	0.0003515	0.0858146	0.1928	0.6563	0.116179	0.05491	0.03438	0.120114	0.05727	0.03596	0.07122	0.1936	0.7129	0.117298	0.0558	0.03555	0.12192	0.05822	0.03626	0.0651599	0.1956	0.739
6:117622137:C:T	ROS1 [RN7SKP51,RN7SKP18]	missense; splice_region	moderate	16	16	0	0 (EA)	0.000344631		-1.80736	0.50496	0.0003446	-1.80736	0.50496	0.0003446	NA	Inf	NA	-1.36041	0.5711	0.01721	-1.36041	0.5711	0.01721	NA	Inf	NA	-1.26556	0.57157	0.02682	-1.26556	0.57157	0.02682	NA	Inf	NA
10:33214802:A:G	ITGB1	synonymous	low	2196	2084	112	2 (HA)	0.000349642		0.0066186	0.0463	0.8863	0.0403265	0.04733	0.3942	-0.742272	0.2231	0.0008765	-0.0005748	0.0554	0.9917	0.0494391	0.05717	0.3872	-0.7685	0.224	0.0006031	0.0061043	0.05609	0.9133	0.0592561	0.05788	0.306	-0.81186	0.2271	0.0003496
10:49414953:G:A	FRMPD2	synonymous	low	112	50	62	1 (EA)	0.000350626		-0.351618	0.19958	0.0781	-0.828964	0.28742	0.003924	0.0928334	0.2773	0.7378	-0.442209	0.21495	0.03966	-1.21124	0.33884	0.0003506	0.07567	0.2781	0.7855	-0.425481	0.21806	0.05103	-1.19488	0.34805	0.0005969	0.0716538	0.2798	0.7979
13:47466549:T:C	HTR2A	missense	moderate	23	0	23	2 (HA)	0.000351777		1.55993	0.43701	0.0003576	NA	Inf	NA	1.55993	0.437	0.0003576	1.55102	0.43785	0.0003965	NA	Inf	NA	1.551	0.4378	0.0003965	1.57065	0.43948	0.0003518	NA	Inf	NA	1.57065	0.4395	0.0003518
20:62194030:G:C	HELZ2	missense	moderate	9441	9129	312	1	0.000352955		0.0849598	0.02777	0.002214	0.0769738	0.02822	0.006371	0.329269	0.1561	0.03487	0.121811	0.03409	0.000353	0.112117	0.03493	0.001328	0.317	0.1567	0.04312	0.117605	0.03455	0.0006646	0.107751	0.03541	0.002345	0.312713	0.1576	0.0472
19:45322904:C:T	BCAM (APOE)	missense	moderate	31	30	1	0 (EA)	0.000353794		1.21446	0.36696	0.0009345	1.33314	0.37318	0.0003538	-2.25516	2.0178	0.2637	0.723676	0.53174	0.1735	0.956057	0.55061	0.0825	-2.494	2.0488	0.2235	0.537953	0.57342	0.3482	0.801539	0.59672	0.1792	-2.64056	2.0721	0.2026
5:141024136:T:G	FCHSD1 [RELL2]	splice_region; intron	low	4952	4734	218	0 (HA)	0.000357154		0.0338308	0.0328	0.3024	0.0117364	0.03343	0.7255	0.608644	0.1705	0.0003572	0.0205817	0.04008	0.6076	-0.0135379	0.04123	0.7426	0.6086	0.1712	0.000377	0.018893	0.04057	0.6414	-0.0160687	0.04174	0.7003	0.6123	0.172	0.0003704
8:10467124:G:C	RP1L1	missense	moderate	4386	4222	164	1 (HA)	0.000358026		-0.0037088	0.03398	0.9131	-0.0243028	0.03445	0.4805	0.72704	0.2052	0.000396	0.0176988	0.04195	0.6731	-0.013286	0.04285	0.7565	0.7368	0.2064	0.000358	0.024152	0.04246	0.5694	-0.0070117	0.04338	0.8716	0.733815	0.207	0.0003927
10:135013083:C:T	KNDC1	synonymous	low	11	11	0	1 (EA)	0.000360434		1.27946	0.61134	0.03636	1.27946	0.61134	0.03636	NA	Inf	NA	3.01678	0.84563	0.0003604	3.01678	0.84563	0.0003604	NA	Inf	NA	2.90324	0.85005	0.0006369	2.90324	0.85005	0.0006369	NA	Inf	NA
20:62194103:A:G	HELZ2	synonymous	low	9413	9093	320	1	0.00036106		0.0894941	0.02779	0.001279	0.0820654	0.02825	0.00367	0.311685	0.1545	0.04364	0.12175	0.03413	0.0003611	0.112675	0.03499	0.001281	0.2999	0.155	0.05305	0.117513	0.03459	0.0006803	0.108295	0.03547	0.002268	0.295261	0.1558	0.05804
16:81190626:C:T	PKD1L2	synonymous	low	43	41	2	2	0.000361447		0.907566	0.30954	0.003368	0.858543	0.31707	0.006775	1.90285	1.4287	0.1829	1.35218	0.38626	0.000464	1.30391	0.40119	0.001154	1.965	1.4291	0.1692	1.40272	0.39328	0.0003614	1.3523	0.40903	0.000946	2.01973	1.4308	0.1581
15:63548712:T:C	RAB8B	synonymous	low	15	15	0	0 (EA)	0.000362307		-1.8807	0.52738	0.0003623	-1.8807	0.52738	0.0003623	NA	Inf	NA	-1.49861	0.59966	0.01245	-1.49861	0.59966	0.01245	NA	Inf	NA	-1.5209	0.62041	0.01423	-1.5209	0.62041	0.01423	NA	Inf	NA
1:157069154:A:G	ETV3L	synonymous	low	3100	2863	237	2	0.000362419		0.118124	0.03969	0.00292	0.110109	0.04074	0.006881	0.267459	0.1759	0.1283	0.172305	0.04834	0.0003648	0.163885	0.05027	0.001114	0.2758	0.1762	0.1176	0.174562	0.04895	0.0003624	0.166274	0.05095	0.001102	0.273787	0.1763	0.1204
16:75669656:A:C	KARS	missense	moderate	29	29	0	0 (EA)	0.00036242		-1.33985	0.37573	0.0003624	-1.33985	0.37573	0.0003624	NA	Inf	NA	-1.28589	0.44363	0.003749	-1.28589	0.44363	0.003749	NA	Inf	NA	-1.21311	0.45556	0.007747	-1.21311	0.45556	0.007747	NA	Inf	NA
8:69143589:A:G	PREX2	synonymous	low	5562	5336	226	0	0.000367499		0.110664	0.03106	0.0003675	0.111546	0.03162	0.0004201	0.0864395	0.1657	0.602	0.0919307	0.0382	0.01611	0.0919487	0.03925	0.01916	0.09161	0.1663	0.5818	0.10029	0.03876	0.009671	0.100507	0.03985	0.01167	0.0964853	0.1667	0.5626
2:227778999:C:T	RHBDD1	missense	moderate	87	87	0	1 (EA)	0.000368028		0.644593	0.21496	0.002712	0.644593	0.21496	0.002712	NA	Inf	NA	0.920087	0.25831	0.000368	0.920087	0.25831	0.000368	NA	Inf	NA	0.926297	0.26013	0.0003695	0.926297	0.26013	0.0003695	NA	Inf	NA
17:43924219:T:C	SPPL2C [MAPT-AS1]	synonymous	low	3882	3769	113	0 (EA)	0.000369049		-0.125211	0.03517	0.00037	-0.126789	0.0356	0.000369	-0.0620006	0.2253	0.7832	-0.0795797	0.04345	0.067	-0.0807425	0.04427	0.06819	-0.0493	0.2259	0.8272	-0.0992977	0.04413	0.02445	-0.101534	0.045	0.02404	-0.0427532	0.2262	0.8501
17:56620501:A:G	C17orf47 [RP11-112H10.4,SEPT4]	synonymous	low	4138	4017	121	0 (EA)	0.000371144		-0.119878	0.03504	0.0006225	-0.126563	0.03555	0.0003711	0.104544	0.206	0.6118	-0.121961	0.04277	0.004348	-0.130873	0.0437	0.002747	0.07963	0.2078	0.7016	-0.123842	0.04333	0.004259	-0.132848	0.04429	0.002706	0.0758787	0.2086	0.716
10:134013990:G:A	DPYSL4	synonymous	low	3483	3383	100	0	0.000371298		0.133489	0.0375	0.0003713	0.12971	0.03803	0.000648	0.266082	0.2253	0.2376	0.147075	0.04619	0.001452	0.141322	0.04718	0.002744	0.2792	0.2261	0.2169	0.147506	0.04676	0.001608	0.142027	0.04779	0.00296	0.270861	0.2267	0.2323
6:25850845:C:T	SLC17A3	missense	moderate	2657	2587	70	2 (HA)	0.000374108		-0.0107714	0.04213	0.7982	-0.0335044	0.0426	0.4316	1.00151	0.2843	0.0004264	0.0011339	0.05171	0.9825	-0.0330069	0.05258	0.5301	1.009	0.2856	0.0004135	0.0018476	0.05231	0.9718	-0.0333118	0.05321	0.5313	1.01729	0.2859	0.0003741
19:37643522:C:T	ZNF585A [CTC-454I21.3]	missense	moderate	744	647	97	2 (HA)	0.000375477		0.0416532	0.07575	0.5824	-0.0559467	0.08056	0.4874	0.786493	0.2225	0.0004093	0.0999427	0.09075	0.2707	-0.0361552	0.09928	0.7157	0.7907	0.2237	0.0004075	0.119092	0.09191	0.1951	-0.0179257	0.10077	0.8588	0.797457	0.2242	0.0003755
16:57789088:C:T	KATNB1 [KIFC3]	missense	moderate	44	44	0	1	0.000376679		0.97853	0.30616	0.001393	0.97853	0.30616	0.001393	NA	Inf	NA	1.40723	0.39574	0.0003767	1.40723	0.39574	0.0003767	NA	Inf	NA	1.40815	0.4035	0.0004833	1.40815	0.4035	0.0004833	NA	Inf	NA
19:17438642:A:G	ANO8 [DDA1]	synonymous	low	6217	5991	226	0 (HA)	0.000377329		-0.0367536	0.03048	0.2279	-0.0182139	0.03097	0.5564	-0.614782	0.1729	0.0003773	-0.0548117	0.03741	0.1429	-0.0275755	0.03831	0.4716	-0.6137	0.1735	0.0004057	-0.0479434	0.03785	0.2053	-0.0200415	0.03878	0.6053	-0.611363	0.1743	0.0004509
19:45868145:G:A	ERCC2 (APOE)	missense	moderate	16	16	0	0 (EA)	0.000377366		-1.80932	0.50889	0.0003774	-1.80932	0.50889	0.0003774	NA	Inf	NA	-1.69838	0.5678	0.002779	-1.69838	0.5678	0.002779	NA	Inf	NA	-1.64336	0.57134	0.004023	-1.64336	0.57134	0.004023	NA	Inf	NA
2:74842151:T:C	M1AP [AC005033.6]	synonymous	low	195	193	2	1 (EA)	0.000377726		0.363194	0.14672	0.01331	0.37485	0.14725	0.01091	-1.26601	1.7408	0.4671	0.628382	0.1819	0.000551	0.650232	0.1829	0.0003777	-1.35	1.7403	0.438	0.59787	0.18285	0.001077	0.619199	0.18384	0.0007566	-1.37708	1.769	0.4363
10:97096555:C:T	SORBS1	missense	moderate	352	345	7	1 (EA)	0.000377741		0.281685	0.10898	0.009745	0.305849	0.10998	0.005419	-1.03273	0.8111	0.2029	0.453387	0.13778	0.0009993	0.497028	0.1398	0.0003777	-1.019	0.812	0.2096	0.38934	0.13917	0.005149	0.432352	0.14125	0.002206	-1.0405	0.8144	0.2014
2:70165316:G:A	MXD1	missense	moderate	24	20	4	1	0.000378824		1.26277	0.43305	0.003546	1.20196	0.45983	0.008951	1.73965	1.2877	0.1767	1.85755	0.5226	0.0003788	1.87344	0.57129	0.001041	1.776	1.2937	0.1698	1.82176	0.53022	0.0005907	1.82214	0.58129	0.001721	1.81988	1.2936	0.1595
13:25670421:GAGA:G	PABPC3	inframe_deletion	moderate	54	53	1	1 (EA)	0.000379699		0.853956	0.27908	0.002214	0.909154	0.28182	0.001255	-1.93819	2.0044	0.3336	1.18452	0.35558	0.0008647	1.28393	0.36128	0.0003797	-1.892	2.01	0.3465	1.20604	0.36393	0.0009198	1.30879	0.37	0.0004043	-1.84693	2.0168	0.3598
11:107427616:C:G	ALKBH8	synonymous	low	157	52	105	0	0.00038224		-0.631006	0.17765	0.0003822	-0.67131	0.28369	0.01797	-0.605008	0.2278	0.007923	-0.600965	0.18856	0.001437	-0.601431	0.33219	0.07022	-0.6007	0.229	0.008718	-0.578088	0.18915	0.002242	-0.524685	0.33438	0.1166	-0.603219	0.2294	0.008545
11:6630833:G:A	ILK [TAF10,RP11-732A19.2,TPP1]	synonymous	low	5764	5503	261	2 (HA)	0.000382255		0.0389908	0.03135	0.2137	0.0192893	0.0319	0.5454	0.602787	0.1706	0.0004115	0.061748	0.03843	0.1081	0.0330565	0.03944	0.4019	0.6013	0.171	0.0004382	0.0601535	0.03904	0.1234	0.0301503	0.0401	0.4521	0.609371	0.1716	0.0003823
22:32014161:G:A	SFI1 [PISD]	synonymous	low	691	655	36	2	0.000384069		-0.251462	0.0787	0.001397	-0.246987	0.08053	0.002162	-0.346593	0.3713	0.3506	-0.341422	0.09708	0.0004365	-0.341874	0.10053	0.0006724	-0.3352	0.3735	0.3695	-0.348684	0.0982	0.0003841	-0.3513	0.10172	0.0005529	-0.312808	0.3767	0.4063
17:15343524:C:CCTT	CDRT4 [TVP23C-CDRT4,TVP23C,RPL9P2]	inframe_insertion; splice_region	moderate	85	53	32	1 (EA)	0.000385237		-0.0445974	0.22302	0.8415	-0.604772	0.2785	0.02989	0.956742	0.3724	0.01019	-0.247925	0.25156	0.3243	-1.20285	0.33883	0.0003852	0.9248	0.3755	0.01378	-0.190471	0.25312	0.4518	-1.09888	0.3417	0.0013	0.914148	0.3768	0.01526
2:242029426:G:A	MTERFD2 [SNED1]	missense	moderate	1861	1800	61	2 (EA)	0.000386824		-0.146647	0.04926	0.002912	-0.152063	0.05006	0.002383	0.0197604	0.2775	0.9432	-0.198704	0.06051	0.001025	-0.20897	0.062	0.0007502	0.007922	0.2782	0.9773	-0.21267	0.06139	0.0005322	-0.223366	0.06294	0.0003868	-0.0028202	0.2788	0.9919
1:39827199:G:A	MACF1	synonymous	low	15	15	0	2	0.000387301		1.13566	0.52336	0.03001	1.13566	0.52336	0.03001	NA	Inf	NA	2.26234	0.66576	0.0006784	2.26234	0.66576	0.0006784	NA	Inf	NA	2.33965	0.65932	0.0003873	2.33965	0.65932	0.0003873	NA	Inf	NA
17:48653354:C:A	CACNA1G	synonymous	low	9514	9228	286	0	0.000387503		0.0986512	0.0278	0.0003875	0.0974611	0.02822	0.0005528	0.137976	0.1622	0.395	0.104724	0.03409	0.002125	0.102821	0.03486	0.003182	0.1463	0.1629	0.3692	0.10255	0.03456	0.003008	0.1004	0.03535	0.004513	0.149087	0.1645	0.3648
22:32914231:C:T	SYN3	missense	moderate	68	27	41	2 (HA)	0.000389976		0.722928	0.24803	0.003561	0.198351	0.39367	0.6144	1.06826	0.3194	0.0008243	0.867123	0.26583	0.001107	0.331235	0.46976	0.4807	1.12	0.3224	0.0005159	0.892067	0.26676	0.0008255	0.351493	0.46956	0.4541	1.14968	0.3241	0.00039
12:133378465:G:A	GOLGA3	missense	moderate	95	93	2	2 (EA)	0.000391946		0.528631	0.20941	0.01159	0.573966	0.21156	0.006668	-1.66902	1.473	0.2572	0.84092	0.25848	0.00114	0.916375	0.26241	0.0004792	-1.617	1.4978	0.2803	0.872	0.26437	0.0009723	0.952254	0.26858	0.0003919	-1.62446	1.498	0.2782
3:182587126:G:A	ATP11B	splice_region; intron	low	1756	1664	92	1 (EA)	0.000395022		0.155527	0.05018	0.001938	0.160767	0.05129	0.001722	0.0390514	0.2418	0.8717	0.211074	0.06055	0.0004904	0.221547	0.06252	0.000395	0.05305	0.2429	0.8271	0.208592	0.06141	0.0006825	0.21991	0.06346	0.0005292	0.0412229	0.244	0.8658
14:53513478:AAG:A	DDHD1	3_prime_UTR	modifier	2731	2605	126	2	0.000395444		-0.107071	0.04101	0.009027	-0.097028	0.04176	0.02015	-0.378552	0.2171	0.08124	-0.171113	0.04966	0.0005702	-0.159944	0.05099	0.00171	-0.3769	0.2189	0.08509	-0.178462	0.05037	0.0003954	-0.167561	0.05175	0.001205	-0.374362	0.2194	0.08792
1:113236681:C:T	MOV10 [RP11-426L16.3]	synonymous	low	4508	4345	163	1	0.000395491		-0.0722018	0.03399	0.03367	-0.0699269	0.0346	0.04329	-0.1352	0.1821	0.4578	-0.148248	0.04184	0.0003955	-0.149767	0.04298	0.0004928	-0.1207	0.1831	0.5098	-0.132946	0.04247	0.001747	-0.132805	0.04364	0.002339	-0.135493	0.1851	0.4641
2:11484142:T:C	ROCK2	missense	moderate	35	35	0	0; 0 (EA)	0.000397901		1.21107	0.34197	0.0003979	1.21107	0.34197	0.0003979	NA	Inf	NA	1.11836	0.42532	0.008552	1.11836	0.42532	0.008552	NA	Inf	NA	1.06855	0.4265	0.01223	1.06855	0.4265	0.01223	NA	Inf	NA
22:22931059:G:T	IGLV2-33	missense	moderate	78	78	0	2 (EA)	0.000398614		0.533711	0.231	0.02086	0.533711	0.231	0.02086	NA	Inf	NA	0.980903	0.27836	0.0004253	0.980903	0.27836	0.0004253	NA	Inf	NA	0.999828	0.28236	0.0003986	0.999828	0.28236	0.0003986	NA	Inf	NA
2:103063608:A:G	IL18RAP	missense	moderate	36	36	0	0	0.000400972		-1.19304	0.33707	0.000401	-1.19304	0.33707	0.000401	NA	Inf	NA	-1.03904	0.38764	0.007353	-1.03904	0.38764	0.007353	NA	Inf	NA	-0.981553	0.39661	0.01333	-0.981553	0.39661	0.01333	NA	Inf	NA
19:11354031:C:T	DOCK6 [C19orf80]	missense	moderate	55	49	6	1 (EA)	0.000402093		0.740513	0.2732	0.006717	0.781786	0.28706	0.006462	0.344006	0.8898	0.699	1.15543	0.33501	0.0005628	1.27893	0.36141	0.0004021	0.4016	0.8929	0.6529	1.12874	0.33404	0.0007274	1.24511	0.35997	0.0005424	0.407202	0.8964	0.6496
3:196674237:C:T	PIGZ [NCBP2,NCBP2-AS1,NCBP2-AS2]	missense	moderate	31	31	0	2	0.000405948		0.909617	0.35462	0.01032	0.909617	0.35462	0.01032	NA	Inf	NA	1.30101	0.41964	0.001933	1.30101	0.41964	0.001933	NA	Inf	NA	1.54491	0.43689	0.0004059	1.54491	0.43689	0.0004059	NA	Inf	NA
1:22165987:G:A	HSPG2	missense	moderate	3417	3345	72	0 (EA)	0.000406221		0.127828	0.03748	0.0006493	0.133807	0.03784	0.0004062	-0.185116	0.2738	0.4989	0.0880581	0.04635	0.05747	0.0960055	0.04703	0.04123	-0.1807	0.2735	0.5089	0.0869523	0.04702	0.06442	0.0951358	0.04773	0.04624	-0.181919	0.2736	0.5061
16:71956517:C:A	IST1 [RP11-498D10.5]	synonymous	low	89	84	5	1	0.000406451		-0.634983	0.2181	0.003598	-0.600463	0.22215	0.006873	-1.55615	1.1476	0.1751	-0.91091	0.25762	0.0004065	-0.87422	0.26447	0.0009477	-1.592	1.1397	0.1624	-0.909314	0.26219	0.0005241	-0.866353	0.26942	0.001301	-1.67816	1.1397	0.1409
14:35593133:G:A	KIAA0391 [KIAA0391,PPP2R3C]	missense	moderate	31	28	3	0	0.000407111		-1.29125	0.36523	0.0004071	-1.1595	0.38257	0.002439	-2.6471	1.2272	0.03101	-1.28346	0.4367	0.003293	-1.0741	0.46736	0.02155	-2.724	1.2258	0.02629	-1.28348	0.43499	0.003171	-1.06796	0.46454	0.02151	-2.81726	1.2392	0.023
15:78295765:T:C	TBC1D2B	missense	moderate	56	52	4	0 (EA)	0.000409858		0.865513	0.27374	0.001568	1.00471	0.28433	0.0004099	-0.900425	1.0127	0.3739	0.866486	0.34914	0.01307	1.09592	0.37163	0.003189	-0.8591	1.0192	0.3993	0.828376	0.34882	0.01756	1.05301	0.37103	0.004538	-0.881848	1.0237	0.389
19:55539061:A:G	GP6 [CTC-550B14.6,CTC-550B14.7]	synonymous	low	4106	3912	194	0 (EA)	0.000410467		0.120961	0.03531	0.0006127	0.127196	0.036	0.0004105	-0.036501	0.1809	0.8401	0.124894	0.04311	0.003767	0.134813	0.04439	0.002387	-0.04038	0.1812	0.8236	0.11935	0.04356	0.006149	0.129228	0.04488	0.003981	-0.0420732	0.1814	0.8166
14:92920371:C:T	SLC24A4	synonymous	low	10623	10246	377	0	0.000415833		-0.0969989	0.02748	0.0004158	-0.0842545	0.02797	0.00259	-0.453336	0.1479	0.002173	-0.086533	0.0338	0.01046	-0.0667216	0.03471	0.05458	-0.4493	0.1485	0.002486	-0.0792249	0.03427	0.02078	-0.0580644	0.03521	0.09915	-0.457892	0.149	0.002112
13:103387667:G:A	CCDC168	missense	moderate	73	34	39	0 (EA)	0.000418417		-0.677252	0.24696	0.0061	-1.23945	0.3513	0.0004184	-0.127959	0.3472	0.7125	-0.548324	0.26994	0.04223	-1.19624	0.42688	0.005075	-0.1166	0.3485	0.7379	-0.530823	0.26903	0.04849	-1.15092	0.42324	0.006542	-0.110421	0.3485	0.7514
5:35641591:G:A	SPEF2	missense	moderate	1104	1062	42	2 (EA)	0.000419916		-0.115571	0.06328	0.06782	-0.131921	0.06443	0.0406	0.332897	0.3374	0.3238	-0.225052	0.07726	0.003583	-0.25508	0.07937	0.001309	0.3197	0.338	0.3443	-0.251896	0.07822	0.00128	-0.283556	0.08039	0.0004199	0.310346	0.3388	0.3596
15:28502390:T:C	HERC2	synonymous	low	10	10	0	0; 0 (EA)	0.000422788		-2.25095	0.63849	0.0004228	-2.25095	0.63849	0.0004228	NA	Inf	NA	-1.72466	0.65412	0.008374	-1.72466	0.65412	0.008374	NA	Inf	NA	-1.77076	0.6514	0.00656	-1.77076	0.6514	0.00656	NA	Inf	NA
19:55527081:C:T	GP6 [CTC-550B14.7]	missense	moderate	3918	3699	219	0 (EA)	0.000423938		0.121532	0.03575	0.0006758	0.12892	0.03658	0.0004239	-0.0371107	0.1695	0.8267	0.129856	0.04371	0.002969	0.142069	0.04523	0.001683	-0.0426	0.17	0.8021	0.124539	0.04417	0.004807	0.137069	0.04573	0.002723	-0.0496689	0.1705	0.7708
11:6221249:A:G	OR52W1 [RP11-290F24.6]	missense	moderate	1299	1229	70	2	0.000424212		-0.15163	0.05811	0.009071	-0.14812	0.05961	0.01296	-0.218795	0.2607	0.4014	-0.235079	0.07121	0.0009634	-0.235994	0.07401	0.00143	-0.2237	0.2614	0.3922	-0.253598	0.07195	0.0004242	-0.255817	0.07483	0.000629	-0.226375	0.2621	0.3878
10:135012583:C:A	KNDC1	missense	moderate	27	14	13	1 (EA)	0.000424446		1.10838	0.39712	0.005254	1.38729	0.5434	0.01068	0.788644	0.5818	0.1753	1.45165	0.45525	0.001429	2.55878	0.72602	0.0004244	0.7343	0.5844	0.209	1.39684	0.45963	0.002373	2.49089	0.73778	0.0007349	0.702861	0.5876	0.2316
19:11486514:A:G	SWSAP1 [CTD-2342J14.6,EPOR]	missense	moderate	16	2	14	0	0.000425357		-1.82023	0.51655	0.0004254	-2.33189	1.4372	0.1047	-1.74433	0.5535	0.001626	-1.72378	0.52512	0.001028	-1.45277	1.58388	0.359	-1.757	0.5566	0.001593	-1.71229	0.52422	0.00109	-1.48424	1.55668	0.3404	-1.74146	0.5567	0.00176
6:26431173:T:A	BTN2A3P	non_coding_transcript_exon; non_coding_transcript	modifier	47	46	1	0 (EA)	0.000425828		0.953033	0.28485	0.0008207	1.01399	0.28778	0.0004258	-2.00082	2.0032	0.3179	1.14601	0.37989	0.002556	1.26204	0.38688	0.001106	-1.981	2.0083	0.324	1.0905	0.38848	0.004999	1.20763	0.39593	0.002288	-1.93427	2.012	0.3364
5:96507017:C:T	RIOK2 [CTD-2215E18.1,RNU1-73P]	synonymous	low	30	2	28	1	0.000428296		1.3136	0.3927	0.0008227	1.9077	1.4277	0.1815	1.26498	0.4085	0.001955	1.41264	0.40109	0.0004283	3.42323	1.62999	0.03572	1.283	0.4138	0.001932	1.40483	0.40113	0.0004614	3.29556	1.61334	0.04108	1.28025	0.4141	0.001992
19:38682815:T:C	SIPA1L3	synonymous	low	16	16	0	1	0.000434556		0.693087	0.50231	0.1676	0.693087	0.50231	0.1676	NA	Inf	NA	2.22104	0.63131	0.0004346	2.22104	0.63131	0.0004346	NA	Inf	NA	2.22343	0.6334	0.0004476	2.22343	0.6334	0.0004476	NA	Inf	NA
5:176081907:C:T	TSPAN17	synonymous	low	5294	5179	115	0 (EA)	0.000438553		0.111973	0.03221	0.0005073	0.114382	0.03253	0.0004386	-0.0052736	0.227	0.9815	0.0638894	0.03981	0.1085	0.0656617	0.04043	0.1044	0.007846	0.2274	0.9725	0.0614642	0.04044	0.1286	0.0628275	0.04109	0.1263	0.0193978	0.2283	0.9323
19:1036456:C:G	CNN2 [ABCA7,AC011558.5]	synonymous	low	4135	4024	111	0	0.000441552		0.123097	0.03503	0.0004416	0.121196	0.03546	0.0006305	0.200882	0.2268	0.3758	0.0786167	0.04327	0.06923	0.0738918	0.04408	0.09364	0.2044	0.2274	0.3688	0.0941736	0.04381	0.03157	0.089844	0.04464	0.04415	0.206833	0.2277	0.3637
6:32362741:C:T	BTNL2 [HCG23]	missense	moderate	1717	1615	102	0 (EA)	0.000441579		0.173849	0.05398	0.00128	0.194944	0.05548	0.0004416	-0.201602	0.234	0.389	0.0926512	0.06448	0.1507	0.116431	0.06704	0.08245	-0.2006	0.2354	0.3943	0.104835	0.06518	0.1078	0.129972	0.06784	0.05538	-0.197573	0.2353	0.4011
1:181019229:C:T	MR1	synonymous	low	41	40	1	1	0.000444433		0.647284	0.32602	0.0471	0.643759	0.32727	0.04918	1.1041	3.7256	0.767	1.54803	0.44076	0.0004444	1.55441	0.44394	0.0004628	1.107	3.6906	0.7642	1.49099	0.43709	0.0006468	1.49618	0.43998	0.0006725	1.10027	3.8162	0.7731
19:7747293:T:G	CTD-3214H19.16 [TRAPPC5,C19orf59]	missense	moderate	6050	5757	293	1	0.000449172		0.0949242	0.03088	0.002116	0.0950758	0.03149	0.002535	0.0911031	0.1581	0.5645	0.132802	0.03784	0.0004492	0.135304	0.03897	0.0005169	0.0915	0.1583	0.5633	0.129148	0.03836	0.0007617	0.131562	0.03954	0.0008758	0.0902216	0.1588	0.5699
9:91605985:G:A	C9orf47 [S1PR3]	synonymous	low	13	13	0	2 (EA)	0.000451659		0.936332	0.56296	0.09627	0.936332	0.56296	0.09627	NA	Inf	NA	2.38221	0.70779	0.0007635	2.38221	0.70779	0.0007635	NA	Inf	NA	2.5832	0.73639	0.0004517	2.5832	0.73639	0.0004517	NA	Inf	NA
1:3410581:G:A	MEGF6	missense	moderate	1382	1280	102	1	0.000454115		-0.193259	0.05677	0.0006636	-0.193097	0.0586	0.0009837	-0.19573	0.229	0.3926	-0.239712	0.06836	0.0004541	-0.242716	0.07161	0.0006999	-0.2088	0.2298	0.3635	-0.223355	0.06928	0.001264	-0.224404	0.07264	0.002007	-0.212815	0.2303	0.3554
7:107420206:G:A	SLC26A3	splice_region; synonymous	low	146	140	6	0	0.000456532		0.594141	0.16951	0.0004565	0.569645	0.1726	0.0009654	1.26066	0.9003	0.1614	0.508573	0.21079	0.01583	0.465355	0.21679	0.03183	1.257	0.9019	0.1636	0.496042	0.21207	0.01933	0.45278	0.21809	0.03788	1.24677	0.9085	0.17
1:207135736:G:C	FCAMR	synonymous	low	56	55	1	0	0.000457096		-0.951294	0.27143	0.0004571	-0.936995	0.27389	0.0006238	-1.73687	2.0301	0.3922	-0.963453	0.32319	0.002872	-0.944281	0.32732	0.003915	-1.709	2.0405	0.4024	-0.966813	0.32683	0.003095	-0.945384	0.33114	0.004305	-1.77343	2.0316	0.3827
17:5292275:G:A	NUP88 [RABEP1]	missense	moderate	10	10	0	2 (EA)	0.000462996		1.60872	0.64511	0.01264	1.60872	0.64511	0.01264	NA	Inf	NA	2.73349	0.87768	0.001843	2.73349	0.87768	0.001843	NA	Inf	NA	3.31051	0.94551	0.000463	3.31051	0.94551	0.000463	NA	Inf	NA
15:76673808:C:T	SCAPER	missense	moderate	30	30	0	0 (EA)	0.000471819		-1.29796	0.37124	0.0004718	-1.29796	0.37124	0.0004718	NA	Inf	NA	-1.26629	0.42532	0.002908	-1.26629	0.42532	0.002908	NA	Inf	NA	-1.09877	0.42457	0.009654	-1.09877	0.42457	0.009654	NA	Inf	NA
7:6449967:T:G	DAGLB	synonymous	low	770	746	24	2 (HA)	0.000471992		-0.0668691	0.07466	0.3704	-0.111321	0.07567	0.1413	1.55667	0.4573	0.0006644	0.0377987	0.09139	0.6792	-0.0255391	0.09325	0.7842	1.578	0.4598	0.000601	0.0247024	0.09251	0.7895	-0.0412256	0.09439	0.6623	1.62691	0.4653	0.000472
10:123970530:T:C	TACC2	missense	moderate	2612	2360	252	1 (EA)	0.000476648		-0.110143	0.04243	0.00944	-0.1222	0.04392	0.005398	0.0588086	0.1644	0.7206	-0.165698	0.051	0.001157	-0.187232	0.05359	0.0004766	0.04052	0.1659	0.807	-0.157938	0.05172	0.00226	-0.179588	0.05442	0.000966	0.0443634	0.1663	0.7897
9:93606309:G:A	SYK	synonymous	low	3648	3545	103	0 (EA)	0.000480328		-0.116351	0.03605	0.00125	-0.127479	0.03651	0.0004803	0.319077	0.2284	0.1624	-0.113284	0.04427	0.0105	-0.130755	0.04512	0.003759	0.3373	0.2292	0.141	-0.121713	0.04485	0.006658	-0.139999	0.04573	0.002205	0.339927	0.2298	0.1391
10:55582193:GAGGAGC:G	PCDH15	inframe_deletion	moderate	15	15	0	1	0.0004846		0.751089	0.52243	0.1505	0.751089	0.52243	0.1505	NA	Inf	NA	2.29738	0.65844	0.0004846	2.29738	0.65844	0.0004846	NA	Inf	NA	2.14627	0.63926	0.0007867	2.14627	0.63926	0.0007867	NA	Inf	NA
22:32651305:C:T	SLC5A4 [RP1-90G24.10]	synonymous	low	25	23	2	0	0.000488735		1.42985	0.41007	0.0004887	1.39447	0.42145	0.0009372	2.0583	1.7763	0.2466	1.39973	0.52825	0.008055	1.33771	0.55341	0.01564	2.035	1.7719	0.2507	1.45146	0.54861	0.008152	1.38511	0.57713	0.0164	2.0733	1.7669	0.2406
6:107016343:T:G	AIM1 [RTN4IP1]	splice_region; intron	low	1365	1316	49	0 (HA)	0.000488741		0.0249284	0.0563	0.6579	0.0629557	0.05726	0.2716	-1.07273	0.3077	0.0004887	-0.0096582	0.06946	0.8894	0.0463082	0.07126	0.5158	-1.076	0.3111	0.0005406	0.0079031	0.07052	0.9108	0.0658186	0.07238	0.3632	-1.0723	0.3126	0.0006032
9:32526146:G:A	DDX58	missense	moderate	4930	4809	121	2	0.000489077		0.107154	0.03259	0.001008	0.103979	0.03303	0.001642	0.22432	0.2006	0.2635	0.128061	0.04037	0.001512	0.123621	0.0412	0.002694	0.2347	0.2019	0.2451	0.142779	0.04095	0.0004891	0.138903	0.04182	0.0008952	0.233163	0.2019	0.2482
16:28944700:G:T	CD19 [RABEP2]	synonymous	low	7691	7473	218	0 (EA)	0.00048955		0.0918673	0.02885	0.001451	0.101947	0.02924	0.0004895	-0.277615	0.177	0.1169	0.0780584	0.03543	0.0276	0.0923083	0.03616	0.01069	-0.2662	0.1777	0.1342	0.0918464	0.0359	0.01052	0.107449	0.03665	0.003373	-0.277799	0.1784	0.1194
1:12837475:C:G	PRAMEF12	missense	moderate	372	360	12	1 (HA)	0.000489567		0.0081557	0.10729	0.9394	0.0689156	0.1087	0.5261	-2.282	0.6674	0.0006276	0.0651263	0.13227	0.6225	0.16276	0.13494	0.2277	-2.33	0.6684	0.0004896	0.0784317	0.13448	0.5598	0.179716	0.13728	0.1905	-2.33193	0.6697	0.0004976
1:181701978:G:A	CACNA1E	missense	moderate	23	23	0	0	0.000490533		1.47293	0.42254	0.0004905	1.47293	0.42254	0.0004905	NA	Inf	NA	1.10836	0.57201	0.05266	1.10836	0.57201	0.05266	NA	Inf	NA	1.10087	0.57754	0.05664	1.10087	0.57754	0.05664	NA	Inf	NA
9:116856481:C:A	KIF12	missense	moderate	3066	2996	70	1	0.000492689		0.106901	0.03922	0.006422	0.105659	0.0396	0.00762	0.172225	0.2871	0.5486	0.1694	0.04861	0.0004927	0.1689	0.04932	0.0006157	0.1864	0.288	0.5175	0.16715	0.04946	0.000726	0.16656	0.0502	0.0009078	0.186585	0.2881	0.5172
1:200635617:G:A	DDX59 [RP11-92G12.3]	synonymous	low	2204	2162	42	0	0.000495725		-0.159974	0.04593	0.0004957	-0.151703	0.04638	0.001072	-0.581166	0.331	0.07908	-0.112256	0.05639	0.04651	-0.0971582	0.0572	0.08941	-0.6323	0.3357	0.05963	-0.110787	0.0572	0.05275	-0.094915	0.05804	0.102	-0.644333	0.3365	0.05553
14:107013129:A:C	IGHV3-49	missense	moderate	6663	6368	295	2	0.000498381		0.0472215	0.02973	0.1122	0.0419443	0.03029	0.1661	0.185161	0.1549	0.2318	0.118592	0.03638	0.001113	0.114501	0.03741	0.002211	0.1892	0.1554	0.2235	0.12838	0.03687	0.0004984	0.124457	0.03795	0.001039	0.194815	0.1561	0.2122
3:189713157:C:A	LEPREL1	missense	moderate	22	22	0	0	0.000499276		-1.50813	0.43323	0.0004993	-1.50813	0.43323	0.0004993	NA	Inf	NA	-1.05328	0.48976	0.03151	-1.05328	0.48976	0.03151	NA	Inf	NA	-1.11261	0.50258	0.02684	-1.11261	0.50258	0.02684	NA	Inf	NA
19:55143515:A:C	LILRB1 [AC009892.1,AC009892.10]	missense	moderate	52	46	6	2	0.000499656		0.808374	0.28256	0.004224	0.83049	0.30027	0.005678	0.637343	0.835	0.4453	1.19357	0.34701	0.0005825	1.30078	0.38136	0.0006475	0.6777	0.8366	0.4179	1.24069	0.35643	0.0004997	1.35788	0.39373	0.0005633	0.708786	0.8389	0.3981
1:3411038:G:A	MEGF6	synonymous	low	1182	1146	36	0	0.000506608		-0.212484	0.06111	0.0005066	-0.198102	0.06204	0.001408	-0.678879	0.3533	0.05467	-0.254978	0.07444	0.0006137	-0.234505	0.07612	0.002064	-0.7026	0.3559	0.04838	-0.235453	0.07564	0.001854	-0.213542	0.07741	0.005804	-0.699877	0.3564	0.04955
12:21453328:G:T	SLCO1A2	missense	moderate	10	10	0	1	0.000512508		1.25696	0.63888	0.04913	1.25696	0.63888	0.04913	NA	Inf	NA	3.30008	0.9499	0.0005125	3.30008	0.9499	0.0005125	NA	Inf	NA	2.91054	0.93259	0.001803	2.91054	0.93259	0.001803	NA	Inf	NA
6:37623584:A:G	MDGA1	synonymous	low	134	114	20	0	0.000514686		-0.630783	0.18163	0.0005147	-0.647601	0.19712	0.001019	-0.536251	0.4673	0.2512	-0.708642	0.21082	0.0007756	-0.746256	0.23569	0.001544	-0.5581	0.4715	0.2366	-0.679334	0.213	0.001426	-0.711081	0.23898	0.002926	-0.556687	0.4697	0.236
12:49431410:G:A	KMT2D	synonymous	low	10	10	0	2; 2 (EA)	0.00051513		1.51735	0.64129	0.01798	1.51735	0.64129	0.01798	NA	Inf	NA	3.14297	0.94623	0.0008951	3.14297	0.94623	0.0008951	NA	Inf	NA	3.43384	0.98879	0.0005151	3.43384	0.98879	0.0005151	NA	Inf	NA
9:139925396:G:A	FUT7 [C9orf139,ABCA2]	synonymous	low	202	199	3	0 (EA)	0.000520306		0.467321	0.14225	0.001019	0.496101	0.14297	0.0005203	-2.39531	1.4258	0.09296	0.49925	0.18409	0.006688	0.550506	0.18558	0.003013	-2.656	1.456	0.06816	0.485521	0.18938	0.01035	0.539748	0.191	0.004716	-2.66006	1.4547	0.06747
8:135669901:C:T	ZFAT	synonymous	low	200	199	1	0 (EA)	0.000520356		0.487882	0.14308	0.0006497	0.497647	0.14341	0.0005204	-1.58744	2.0907	0.4477	0.564089	0.1785	0.001577	0.577998	0.1791	0.00125	-1.489	2.1763	0.4937	0.578884	0.18135	0.001413	0.593967	0.182	0.0011	-1.53035	2.1522	0.477
19:43411275:C:G	PSG6	missense	moderate	14	13	1	2	0.000522328		1.5883	0.54145	0.003353	1.57271	0.56199	0.005134	1.79005	2.0214	0.3759	2.0699	0.62486	0.0009244	2.09886	0.65698	0.0014	1.795	2.0231	0.3749	2.18784	0.63068	0.0005223	2.23557	0.66311	0.000748	1.73534	2.0416	0.3953
16:20556528:C:T	ACSM2B	missense	moderate	39	39	0	2	0.000524302		1.0441	0.32393	0.001267	1.0441	0.32393	0.001267	NA	Inf	NA	1.30174	0.40674	0.001372	1.30174	0.40674	0.001372	NA	Inf	NA	1.47267	0.42464	0.0005243	1.47267	0.42464	0.0005243	NA	Inf	NA
14:31617919:A:G	HECTD1	splice_region; intron	low	90	87	3	0	0.000530447		-0.745399	0.21513	0.0005304	-0.704896	0.21886	0.001278	-1.90401	1.1705	0.1038	-0.57539	0.25626	0.02475	-0.505737	0.26257	0.05409	-1.972	1.1756	0.09352	-0.569785	0.25997	0.0284	-0.495935	0.26661	0.06286	-1.99793	1.1724	0.08836
16:15967361:T:TCTA	FOPNL [RNU6-213P]	inframe_insertion	moderate	1162	1113	49	0	0.000531409		0.210734	0.06083	0.0005314	0.190149	0.06186	0.002115	0.809977	0.3338	0.01524	0.220943	0.07544	0.003403	0.190414	0.07742	0.01392	0.7931	0.3352	0.01797	0.233362	0.07664	0.002327	0.2029	0.07871	0.009943	0.789709	0.3364	0.01889
5:149759201:C:T	TCOF1	missense	moderate	61	36	25	1	0.000533538		0.839211	0.26035	0.001267	0.858423	0.33765	0.01101	0.811042	0.4089	0.04729	1.02591	0.29622	0.0005335	1.2375	0.4263	0.003698	0.8284	0.4119	0.04432	0.972038	0.29692	0.001061	1.12539	0.42679	0.008367	0.828191	0.4134	0.04512
14:77275980:A:G	ANGEL1	missense	moderate	59	58	1	0	0.000536335		-0.916945	0.26487	0.0005363	-0.901517	0.26718	0.0007402	-1.79693	2.0178	0.3732	-1.00989	0.31018	0.001131	-0.994559	0.31375	0.001525	-1.672	2.0613	0.4174	-0.9608	0.31222	0.002088	-0.945199	0.3158	0.002762	-1.63633	2.0781	0.431
2:242036797:A:G	MTERFD2 [SNED1]	start_lost	high	1880	1804	76	2 (EA)	0.000536809		-0.142103	0.04897	0.003712	-0.147816	0.04996	0.003087	-0.0010656	0.2482	0.9966	-0.18985	0.05999	0.001551	-0.201342	0.06181	0.001125	-0.004082	0.2485	0.9869	-0.204888	0.06081	0.000753	-0.217063	0.0627	0.0005368	-0.0128937	0.249	0.9587
5:39382773:T:C	DAB2 [C9]	missense	moderate	26	25	1	1	0.000537512		-1.36591	0.39747	0.0005893	-1.34409	0.40551	0.0009179	-1.90017	2.0065	0.3436	-1.59903	0.46197	0.0005375	-1.58547	0.47458	0.0008354	-1.844	2.0176	0.3607	-1.521	0.45968	0.0009368	-1.50561	0.47199	0.001423	-1.80442	2.0254	0.373
11:76954812:T:C	GDPD4	missense	moderate	7574	7379	195	0	0.000538542		-0.100203	0.02895	0.0005385	-0.0966143	0.02933	0.0009867	-0.238168	0.1818	0.1903	-0.0902264	0.03551	0.01105	-0.0841265	0.03619	0.02009	-0.248	0.1841	0.1778	-0.098407	0.03597	0.006225	-0.0924475	0.03668	0.01172	-0.248672	0.1842	0.177
19:1036468:A:G	CNN2 [ABCA7,AC011558.5]	synonymous	low	4380	4269	111	0	0.000538949		0.119525	0.03454	0.0005389	0.117593	0.03495	0.0007655	0.200882	0.2268	0.3758	0.0732625	0.0427	0.08619	0.0684707	0.04347	0.1152	0.2044	0.2274	0.3688	0.0868331	0.04325	0.04468	0.0823418	0.04405	0.0616	0.206833	0.2277	0.3637
17:72875656:T:A	FADS6	missense	moderate	30	29	1	2	0.000540109		0.910067	0.37155	0.01431	0.887271	0.3776	0.01878	1.60502	2.0849	0.4414	1.4375	0.45814	0.001703	1.42959	0.46952	0.002328	1.595	2.0931	0.4461	1.64967	0.47678	0.0005401	1.64868	0.48951	0.000757	1.66806	2.1046	0.428
6:38795956:G:T	DNAH8	splice_region; intron	low	150	149	1	0	0.000541037		0.574982	0.1662	0.000541	0.573819	0.16638	0.0005631	1.10402	3.548	0.7557	0.639687	0.2105	0.002375	0.637926	0.21089	0.002487	1.113	3.4574	0.7475	0.667689	0.21651	0.002043	0.666065	0.21691	0.002135	1.10549	3.5615	0.7563
5:121311049:G:A	SRFBP1	synonymous	low	30	9	21	1	0.000541599		0.951488	0.38378	0.01317	0.955448	0.68193	0.1612	0.949652	0.4643	0.04081	1.4413	0.41665	0.0005416	3.40313	0.92972	0.0002518	0.9483	0.4661	0.04188	1.37302	0.41711	0.0009958	2.93952	0.89121	0.0009726	0.933625	0.472	0.04793
19:49218060:C:T	MAMSTR	splice_region; intron	low	9831	9588	243	0 (EA)	0.000545487		0.0944677	0.02761	0.0006228	0.0967161	0.02797	0.0005455	0.0097461	0.1717	0.9547	0.0820529	0.03392	0.01556	0.085781	0.03459	0.01314	-0.01156	0.1733	0.9468	0.0796037	0.03439	0.02063	0.0828718	0.03508	0.01816	-0.0009846	0.1742	0.9955
11:18735537:G:A	IGSF22 [RP11-1081L13.4]	missense	moderate	18	17	1	0	0.000548376		-1.64708	0.47659	0.0005484	-1.64252	0.49025	0.0008071	-1.72548	2.0332	0.3961	-1.48144	0.55363	0.007453	-1.46539	0.57503	0.01082	-1.685	2.0481	0.4107	-1.35496	0.53041	0.01063	-1.32601	0.54935	0.01579	-1.75318	2.0374	0.3895
4:26432449:C:T	RBPJ	synonymous	low	261	255	6	0	0.000549204		-0.438829	0.12699	0.0005492	-0.414793	0.12771	0.001162	-2.56354	1.2007	0.03276	-0.484992	0.15119	0.001337	-0.451724	0.1524	0.003036	-2.549	1.2003	0.03373	-0.505849	0.15226	0.0008929	-0.473092	0.15351	0.002057	-2.49747	1.197	0.03693
7:100283914:T:C	GIGYF1	synonymous	low	320	308	12	1	0.000549731		-0.374698	0.11391	0.001004	-0.342429	0.11589	0.00313	-1.29341	0.6184	0.03647	-0.483661	0.13998	0.0005497	-0.44086	0.14372	0.002159	-1.274	0.6174	0.03913	-0.451524	0.14031	0.00129	-0.40618	0.14407	0.004813	-1.28502	0.6177	0.0375
19:45150614:G:A	PVR [CTB-171A8.1] (APOE)	missense	moderate	988	951	37	0	0.000553458		-0.229043	0.06632	0.0005535	-0.22668	0.06753	0.0007883	-0.293529	0.3528	0.4054	-0.146146	0.08014	0.06822	-0.138186	0.08219	0.09269	-0.3002	0.3615	0.4064	0.001487	0.08273	0.9857	0.0173378	0.08496	0.8383	-0.287975	0.3631	0.4277
11:85725937:C:T	PICALM	synonymous	low	4261	4123	138	0 (EA)	0.000554932		0.115494	0.0347	0.0008734	0.1219	0.03531	0.0005549	-0.0663752	0.1881	0.7242	0.0828756	0.04232	0.05018	0.0904211	0.04342	0.03731	-0.0596	0.1887	0.7521	0.0706206	0.04293	0.09994	0.0779177	0.04408	0.07714	-0.0630729	0.1887	0.7382
7:100679760:G:A	MUC17	missense	moderate	141	132	9	2	0.000557648		0.488763	0.17308	0.004744	0.486428	0.17781	0.006226	0.530868	0.7551	0.4821	0.67549	0.20286	0.0008692	0.68908	0.21053	0.001064	0.499	0.7586	0.5106	0.712368	0.2064	0.0005576	0.731669	0.21455	0.0006492	0.472876	0.7558	0.5315
17:40280291:G:A	CTD-2132N18.3 [RAB5C,HSPB9]	synonymous	low	3357	3187	170	2	0.000560434		-0.0905427	0.03737	0.01539	-0.0847783	0.03817	0.02633	-0.224022	0.1837	0.2226	-0.148079	0.04559	0.001162	-0.142469	0.04705	0.002463	-0.2341	0.1843	0.2039	-0.15915	0.04613	0.0005604	-0.154582	0.04764	0.001174	-0.227954	0.1849	0.2176
20:58883605:T:G	MIR646 [RP5-1043L13.1]	mature_miRNA	modifier	1513	1411	102	2 (HA)	0.000562731		-0.0969902	0.05401	0.07255	-0.0570224	0.05557	0.3048	-0.780692	0.2298	0.0006819	-0.0538491	0.06562	0.4118	0.0101238	0.06845	0.8824	-0.7792	0.2305	0.0007229	-0.0691511	0.06653	0.2986	-0.0034762	0.06946	0.9601	-0.798229	0.2314	0.0005627
1:113239382:G:A	MOV10 [RP11-426L16.3,RHOC]	synonymous	low	4483	4352	131	1	0.00056367		-0.0703549	0.03415	0.03938	-0.0686243	0.03462	0.04746	-0.132719	0.2078	0.5231	-0.145039	0.04206	0.0005637	-0.146511	0.04293	0.0006433	-0.1099	0.2096	0.5999	-0.127848	0.04268	0.002738	-0.128329	0.04358	0.003235	-0.116623	0.2104	0.5795
22:39918522:C:T	ATF4 [MIEF1]	missense	moderate	18	11	7	2 (EA)	0.000564165		0.421875	0.45534	0.3542	0.981785	0.56037	0.07977	-0.666344	0.7812	0.3937	1.04299	0.51611	0.04329	2.34076	0.68312	0.0006113	-0.683	0.7878	0.386	1.04388	0.5188	0.04421	2.36897	0.687	0.0005642	-0.714608	0.7914	0.3666
8:133880436:C:T	TG	synonymous	low	102	96	6	0	0.000565086		0.704309	0.20428	0.0005651	0.691627	0.20907	0.0009392	0.97145	0.9595	0.3113	0.807758	0.25596	0.0016	0.795766	0.26571	0.002746	0.9622	0.9534	0.3129	0.731867	0.25784	0.004534	0.712198	0.26775	0.007815	0.983051	0.9568	0.3042
22:18226764:T:C	BID	missense	moderate	327	296	31	0 (EA)	0.000566959		0.381227	0.11356	0.0007874	0.409548	0.11881	0.000567	0.0824248	0.3859	0.8309	0.317491	0.14145	0.0248	0.346488	0.15183	0.02248	0.1268	0.3894	0.7447	0.365035	0.14429	0.01141	0.401354	0.15533	0.009768	0.136311	0.3898	0.7266
7:5327564:G:A	SLC29A4	synonymous	low	248	205	43	0 (EA)	0.000573124		0.364192	0.13105	0.005453	0.494659	0.14363	0.0005731	-0.284407	0.3202	0.3745	0.213869	0.15833	0.1768	0.386113	0.18183	0.03371	-0.3263	0.322	0.3109	0.230607	0.1625	0.1559	0.412519	0.18791	0.02814	-0.309063	0.3237	0.3396
4:148560210:G:A	PRMT10 [TMEM184C]	synonymous	low	831	824	7	2	0.000574205		0.141565	0.07205	0.04943	0.136594	0.07224	0.05865	1.06361	0.9839	0.2797	0.289083	0.08979	0.001284	0.282521	0.09018	0.00173	1.053	0.9731	0.2791	0.31517	0.09153	0.0005742	0.308703	0.09194	0.0007858	1.03291	0.9685	0.2862
3:195608957:G:A	TNK2	synonymous	low	21	20	1	1 (EA)	0.000580873		1.21444	0.43946	0.005719	1.37461	0.45041	0.002274	-1.96079	2.0054	0.3282	1.63642	0.53972	0.00243	1.92748	0.56025	0.0005809	-2.118	2.0121	0.2925	1.6419	0.56439	0.003624	1.95745	0.58797	0.0008711	-2.05665	2.013	0.3069
11:1471027:C:G	BRSK2	synonymous	low	21	21	0	1	0.000582805		1.42421	0.44546	0.001388	1.42421	0.44546	0.001388	NA	Inf	NA	1.95747	0.56912	0.0005828	1.95747	0.56912	0.0005828	NA	Inf	NA	1.85572	0.5741	0.001227	1.85572	0.5741	0.001227	NA	Inf	NA
16:417757:T:C	MRPL28 [TMEM8A]	missense	moderate	1754	1707	47	1 (HA)	0.000590214		0.0793376	0.05083	0.1185	0.0535115	0.05146	0.2984	1.11334	0.3256	0.0006275	0.0809088	0.06244	0.1951	0.0414065	0.06361	0.5151	1.122	0.3266	0.0005902	0.07463	0.0635	0.2399	0.033877	0.06472	0.6007	1.12864	0.3291	0.0006054
6:30627867:T:C	DHX16	missense	moderate	1302	1274	28	0	0.000592227		0.199463	0.05807	0.0005922	0.189759	0.05862	0.001208	0.702762	0.4222	0.096	0.22641	0.07234	0.001748	0.211942	0.07342	0.003893	0.7055	0.4225	0.09495	0.229498	0.07344	0.001779	0.215056	0.07457	0.003925	0.69741	0.4244	0.1004
3:195611774:C:G	TNK2	missense	moderate	15	15	0	1 (EA)	0.000595108		1.479	0.52326	0.004706	1.479	0.52326	0.004706	NA	Inf	NA	2.22034	0.64661	0.0005951	2.22034	0.64661	0.0005951	NA	Inf	NA	2.19927	0.66041	0.000868	2.19927	0.66041	0.000868	NA	Inf	NA
7:87754915:G:A	ADAM22	missense	moderate	1020	955	65	1	0.000595323		-0.191487	0.06552	0.003473	-0.185368	0.0675	0.006026	-0.291631	0.2731	0.2855	-0.271725	0.07913	0.0005953	-0.268009	0.08264	0.001183	-0.3127	0.2744	0.2545	-0.264072	0.08031	0.001009	-0.25748	0.08394	0.002159	-0.335442	0.2762	0.2246
7:99161485:G:A	ZNF655 [GS1-259H13.10]	splice_acceptor	high	93	92	1	0 (EA)	0.000596608		0.703959	0.21049	0.0008248	0.726396	0.21158	0.0005966	-1.45783	2.0768	0.4827	0.773308	0.28363	0.006402	0.821248	0.28641	0.004139	-1.658	2.0397	0.4163	0.797078	0.28779	0.005611	0.848809	0.29071	0.003503	-1.73725	2.0348	0.3932
3:11851051:C:T	TAMM41	missense	moderate	26	26	0	1 (EA)	0.000598168		0.77643	0.39686	0.05041	0.77643	0.39686	0.05041	NA	Inf	NA	1.71835	0.50062	0.0005982	1.71835	0.50062	0.0005982	NA	Inf	NA	1.59274	0.50338	0.001556	1.59274	0.50338	0.001556	NA	Inf	NA
3:182614493:T:C	ATP11B	synonymous	low	2304	2160	144	1 (EA)	0.000599821		0.109958	0.04525	0.01509	0.121817	0.04635	0.008585	-0.129953	0.2085	0.5331	0.174751	0.0551	0.001518	0.195982	0.05711	0.0005998	-0.1119	0.2098	0.5939	0.169574	0.05591	0.002422	0.191172	0.058	0.0009811	-0.113628	0.21	0.5885
10:20500592:T:C	PLXDC2	splice_region; intron	low	3038	2829	209	0	0.000605176		-0.137331	0.04005	0.0006052	-0.132313	0.0411	0.001286	-0.231289	0.1779	0.1935	-0.106946	0.0489	0.02875	-0.0968533	0.05085	0.0568	-0.2315	0.1786	0.195	-0.102641	0.04955	0.0383	-0.0916759	0.05156	0.0754	-0.234776	0.179	0.1896
9:439352:A:G	DOCK8	synonymous	low	21	16	5	0	0.000610182		1.57794	0.46044	0.0006102	1.41854	0.50588	0.005046	2.34741	1.1115	0.03469	1.64674	0.53039	0.001904	1.43355	0.60247	0.01734	2.381	1.1182	0.03322	1.8084	0.5329	0.00069	1.61823	0.60489	0.007467	2.46773	1.1263	0.02845
16:8740006:C:T	METTL22	3_prime_UTR	modifier	49	46	3	0	0.000610769		-1.00565	0.29347	0.0006108	-0.980268	0.30074	0.001116	-1.51131	1.3424	0.2602	-1.08051	0.33979	0.001473	-1.05688	0.35111	0.002611	-1.429	1.3489	0.2893	-1.00302	0.34766	0.003913	-0.973634	0.35962	0.006781	-1.42277	1.359	0.2952
4:79443878:T:C	FRAS1	missense	moderate	12	12	0	2 (EA)	0.000617529		1.50667	0.5871	0.01028	1.50667	0.5871	0.01028	NA	Inf	NA	2.41117	0.72695	0.0009105	2.41117	0.72695	0.0009105	NA	Inf	NA	2.61356	0.76335	0.0006175	2.61356	0.76335	0.0006175	NA	Inf	NA
19:1079959:G:A	HMHA1	missense	moderate	1652	1613	39	0	0.000617925		0.175999	0.05141	0.0006179	0.173223	0.05195	0.0008552	0.306227	0.3558	0.3895	0.219318	0.06418	0.0006332	0.216111	0.06525	0.0009261	0.3152	0.3568	0.377	0.207185	0.06503	0.001442	0.202931	0.06613	0.002151	0.331626	0.3577	0.3538
1:65120426:C:T	CACHD1	synonymous	low	33	33	0	0 (EA)	0.000621867		-1.2212	0.35688	0.0006219	-1.2212	0.35688	0.0006219	NA	Inf	NA	-1.08696	0.41044	0.00809	-1.08696	0.41044	0.00809	NA	Inf	NA	-1.03928	0.4122	0.01169	-1.03928	0.4122	0.01169	NA	Inf	NA
4:190862158:C:T	FRG1 [AF146191.4]	5_prime_UTR	modifier	21	20	1	1	0.000624536		1.46926	0.44682	0.001008	1.43824	0.45836	0.001702	2.06245	2.0045	0.3035	1.8163	0.53097	0.0006245	1.78824	0.55043	0.001159	2.192	2.0149	0.2766	1.86096	0.54876	0.0006958	1.82889	0.57015	0.001338	2.26443	2.0222	0.2628
14:103568953:A:T	EXOC3L4 [RP11-736N17.8]	missense	moderate	124	118	6	2	0.00062566		-0.502307	0.18234	0.005873	-0.432198	0.18626	0.02032	-2.1148	0.8933	0.01791	-0.72603	0.22302	0.001132	-0.631732	0.23031	0.006089	-2.146	0.8937	0.01634	-0.77046	0.22526	0.0006257	-0.675383	0.23276	0.003712	-2.17667	0.8951	0.01503
1:117619377:C:G	TTF2	missense	moderate	23	22	1	2	0.000636029		1.11924	0.42586	0.008584	1.04945	0.43509	0.01586	2.71083	2.0779	0.192	1.85834	0.56821	0.001074	1.79427	0.59093	0.002395	2.644	2.069	0.2013	1.96831	0.57624	0.000636	1.92013	0.60031	0.001381	2.53335	2.0557	0.2178
22:17577965:C:T	IL17RA [AC006946.12]	missense	moderate	90	90	0	2 (EA)	0.00063719		0.550161	0.21507	0.01053	0.550161	0.21507	0.01053	NA	Inf	NA	0.858517	0.2657	0.001233	0.858517	0.2657	0.001233	NA	Inf	NA	0.913596	0.2675	0.0006372	0.913596	0.2675	0.0006372	NA	Inf	NA
21:33757947:A:T	URB1	missense	moderate	2314	2207	107	0 (EA)	0.000637659		0.150019	0.04481	0.0008153	0.156122	0.04572	0.0006377	-0.000209	0.2268	0.9993	0.122143	0.05553	0.02784	0.129655	0.05726	0.02354	0.003089	0.2279	0.9892	0.129674	0.05637	0.02143	0.137561	0.05817	0.01804	0.00807	0.2284	0.9718
17:56351019:G:A	MPO	synonymous	low	31	12	19	1	0.000638484		-1.05784	0.3613	0.003413	-0.501011	0.589	0.395	-1.39375	0.4575	0.002314	-1.35636	0.39721	0.0006385	-1.27587	0.77651	0.1004	-1.385	0.4623	0.002737	-1.31381	0.39803	0.0009641	-1.10159	0.78449	0.1603	-1.38738	0.4619	0.002667
3:47164241:T:C	SETD2	missense	moderate	13	13	0	1 (EA)	0.000639176		1.69321	0.56029	0.002511	1.69321	0.56029	0.002511	NA	Inf	NA	2.7883	0.81662	0.0006392	2.7883	0.81662	0.0006392	NA	Inf	NA	2.65109	0.81618	0.001161	2.65109	0.81618	0.001161	NA	Inf	NA
20:19261606:T:C	SLC24A3 [RP5-1027G4.3]	missense	moderate	15	11	4	2	0.000640761		1.36238	0.53946	0.01155	1.22997	0.61316	0.04486	1.81602	1.1349	0.1096	2.1959	0.67633	0.001167	2.41258	0.84175	0.004155	1.801	1.136	0.1129	2.29515	0.67233	0.0006408	2.5283	0.83291	0.002401	1.85916	1.139	0.1026
20:14307024:C:T	FLRT3 [MACROD2]	missense	moderate	212	199	13	0 (EA)	0.000643193		0.423793	0.13874	0.002254	0.485552	0.14228	0.0006432	-0.772842	0.6263	0.2172	0.478903	0.17607	0.006531	0.581801	0.18342	0.001514	-0.7298	0.6286	0.2457	0.466766	0.1775	0.008547	0.569361	0.18497	0.002084	-0.726343	0.6308	0.2495
2:242062162:C:T	PASK [AC005237.2]	synonymous	low	2016	1839	177	2 (EA)	0.000649743		-0.134695	0.04796	0.004978	-0.140381	0.04964	0.004686	-0.0550094	0.1858	0.7672	-0.183473	0.05852	0.001716	-0.19826	0.06162	0.001293	-0.04751	0.1868	0.7993	-0.198651	0.05939	0.0008229	-0.213348	0.06257	0.0006497	-0.0649275	0.1887	0.7308
19:44303066:C:G	LYPD5 [AC115522.3]	missense	moderate	8844	8538	306	1 (EA)	0.000652549		-0.0656786	0.02805	0.01922	-0.0669898	0.02849	0.0187	-0.0239387	0.1607	0.8816	-0.11522	0.03438	0.0008047	-0.119957	0.03519	0.0006525	-0.01568	0.1613	0.9226	-0.104836	0.03486	0.002635	-0.108806	0.0357	0.002304	-0.0232968	0.1618	0.8855
8:55533754:C:T	RP1	synonymous	low	17	13	4	1	0.000652698		1.4137	0.50253	0.004905	1.13539	0.57527	0.04842	2.31017	1.0325	0.02525	2.05443	0.6027	0.0006527	1.90192	0.74003	0.01017	2.355	1.0386	0.02338	1.96779	0.60304	0.001102	1.78435	0.74044	0.01596	2.32916	1.0393	0.02502
16:603471:A:G	CAPN15 [LA16c-366D1.3]	synonymous	low	9575	9244	331	2 (HA)	0.000656253		-0.0340368	0.02769	0.219	-0.0178135	0.02817	0.5272	-0.500422	0.151	0.0009226	-0.0397753	0.03402	0.2423	-0.0144959	0.03491	0.678	-0.5161	0.1515	0.0006603	-0.0294753	0.03446	0.3924	-0.0029272	0.03539	0.9341	-0.516346	0.1515	0.0006563
1:1148821:G:A	TNFRSF4 [SDF4]	intron	modifier	30	25	5	1	0.000667021		0.610254	0.36967	0.09878	0.498337	0.40453	0.218	1.17695	0.9103	0.196	1.47896	0.43463	0.000667	1.58416	0.4949	0.00137	1.124	0.9088	0.2161	1.44309	0.43346	0.0008708	1.53755	0.49293	0.001813	1.12097	0.9103	0.2182
9:133577664:A:C	EXOSC2	missense	moderate	11	11	0	1	0.000669613		1.16952	0.61454	0.05703	1.16952	0.61454	0.05703	NA	Inf	NA	2.77933	0.81704	0.0006696	2.77933	0.81704	0.0006696	NA	Inf	NA	2.74407	0.83362	0.0009956	2.74407	0.83362	0.0009956	NA	Inf	NA
12:57397876:A:G	ZBTB39	missense	moderate	323	298	25	1 (HA)	0.000671525		-0.169304	0.11398	0.1375	-0.0822328	0.11762	0.4845	-1.51367	0.4622	0.001056	-0.303198	0.14097	0.03149	-0.174508	0.14785	0.2379	-1.59	0.4676	0.0006715	-0.314755	0.14216	0.02682	-0.187064	0.14917	0.2098	-1.57807	0.4692	0.0007701
6:110567409:G:A	METTL24 [CDC40]	missense	moderate	1143	1118	25	0 (EA)	0.000672372		0.206077	0.06118	0.0007556	0.209799	0.06169	0.0006724	-0.0126624	0.4729	0.9786	0.162857	0.07482	0.02951	0.166876	0.07577	0.02765	0.006291	0.4729	0.9894	0.156478	0.07561	0.03849	0.160336	0.07659	0.03632	0.009368	0.473	0.9842
11:69063572:A:G	MYEOV	missense	moderate	1402	1262	140	0 (EA)	0.000673722		0.16068	0.05605	0.004148	0.199235	0.0586	0.0006737	-0.25412	0.1922	0.1861	0.152445	0.06899	0.02714	0.211161	0.07387	0.004256	-0.2488	0.1931	0.1976	0.157306	0.06996	0.02454	0.218966	0.07505	0.003528	-0.251441	0.1932	0.1932
6:137814556:TGCG:T	OLIG3	inframe_deletion	moderate	41	41	0	1 (EA)	0.000674017		-0.95142	0.31676	0.002668	-0.95142	0.31676	0.002668	NA	Inf	NA	-1.20672	0.35493	0.000674	-1.20672	0.35493	0.000674	NA	Inf	NA	-1.09312	0.36248	0.002564	-1.09312	0.36248	0.002564	NA	Inf	NA
10:135009161:G:A	KNDC1	splice_region; intron	low	26	13	13	1 (EA)	0.00068159		0.964718	0.40577	0.01743	1.36654	0.56183	0.015	0.526586	0.5867	0.3694	1.26205	0.47714	0.008169	2.76931	0.81525	0.0006816	0.4768	0.5885	0.4178	1.21179	0.48028	0.01163	2.68382	0.82765	0.001184	0.464422	0.5897	0.431
19:55536595:G:A	GP6 [CTC-550B14.7,CTC-550B14.6]	missense	moderate	3643	3497	146	0 (EA)	0.000683611		0.118014	0.03693	0.001393	0.127526	0.03755	0.0006836	-0.160357	0.2031	0.4299	0.121883	0.04513	0.006919	0.137213	0.04628	0.003028	-0.1751	0.2037	0.39	0.116193	0.04562	0.01087	0.131372	0.04681	0.005004	-0.172414	0.2041	0.3982
19:56382252:G:A	NLRP4	missense	moderate	33	33	0	0 (EA)	0.000684761		-1.19845	0.35294	0.0006848	-1.19845	0.35294	0.0006848	NA	Inf	NA	-1.06411	0.43707	0.01491	-1.06411	0.43707	0.01491	NA	Inf	NA	-1.11389	0.43357	0.0102	-1.11389	0.43357	0.0102	NA	Inf	NA
7:2252875:G:A	MAD1L1	synonymous	low	13	4	9	2	0.000686653		1.54009	0.57237	0.007129	0.59367	1.02866	0.5639	1.96449	0.6888	0.004346	2.0643	0.61222	0.0007467	2.51889	1.33374	0.05895	1.943	0.6891	0.00481	2.08862	0.61523	0.0006867	2.60031	1.34507	0.05321	1.95324	0.6918	0.004754
2:106690493:C:T	C2orf40	synonymous	low	984	953	31	2 (HA)	0.000688519		-0.177982	0.06522	0.006352	-0.146351	0.06616	0.02696	-1.26388	0.3877	0.001113	-0.233461	0.07818	0.002823	-0.189445	0.0798	0.0176	-1.281	0.3893	0.0009997	-0.234521	0.07923	0.003077	-0.187862	0.0809	0.02022	-1.33119	0.3922	0.0006885
17:46926615:G:A	CALCOCO2	missense; splice_region	moderate	2885	2812	73	1 (EA)	0.000688576		0.11181	0.04058	0.005867	0.121737	0.04102	0.003001	-0.3447	0.2782	0.2153	0.155218	0.04974	0.001807	0.171591	0.05056	0.0006886	-0.3426	0.2788	0.219	0.150407	0.05033	0.002802	0.167087	0.05116	0.001091	-0.347415	0.2795	0.2139
1:166818566:A:G	POGK	synonymous	low	3877	3770	107	0	0.000689159		0.12278	0.03618	0.0006892	0.121849	0.03665	0.000885	0.158216	0.2261	0.4841	0.13452	0.04471	0.002626	0.134248	0.04561	0.003244	0.1413	0.2272	0.534	0.134526	0.04546	0.003084	0.134401	0.0464	0.003772	0.137517	0.2272	0.545
17:56540267:C:T	HSF5	missense	moderate	4409	4314	95	0 (EA)	0.000689961		-0.111771	0.03453	0.001207	-0.11841	0.03489	0.00069	0.200702	0.2394	0.4018	-0.105908	0.04226	0.01222	-0.114796	0.04293	0.00749	0.1756	0.2416	0.4673	-0.108106	0.04283	0.0116	-0.116629	0.0435	0.007344	0.160328	0.2442	0.5114
6:32497917:C:A	HLA-DRB5	missense	moderate	1457	1388	69	0	0.000694379		0.192559	0.05677	0.0006944	0.19092	0.05789	0.0009732	0.233894	0.2907	0.421	0.101375	0.06928	0.1434	0.0931612	0.07133	0.1915	0.2386	0.2915	0.4131	0.0988069	0.07022	0.1594	0.0899132	0.07235	0.2139	0.243667	0.292	0.404
14:93118668:C:T	RIN3	missense	moderate	3294	3131	163	2 (EA)	0.000694961		0.0975188	0.03811	0.01049	0.106558	0.03895	0.006219	-0.105022	0.1844	0.5689	0.144837	0.04633	0.001769	0.161533	0.04786	0.0007375	-0.1035	0.1846	0.575	0.146799	0.04685	0.001728	0.164261	0.04843	0.000695	-0.107567	0.1848	0.5606
1:233120143:C:T	PCNXL2 [NTPCR]	synonymous	low	18	17	1	2 (EA)	0.000695338		0.926278	0.47807	0.05268	1.07527	0.49159	0.02872	-1.67103	2.0525	0.4156	1.52733	0.59727	0.01055	1.84141	0.62488	0.003211	-1.793	2.0318	0.3775	1.8516	0.62357	0.002984	2.22052	0.65475	0.0006953	-1.74725	2.045	0.3929
17:40266939:G:A	KAT2A [DHX58,CTD-2132N18.3]	synonymous	low	1459	1441	18	2 (EA)	0.000697071		0.087299	0.05488	0.1116	0.0946845	0.05513	0.0859	-0.699437	0.569	0.219	0.19754	0.06742	0.00339	0.209816	0.06789	0.001999	-0.6714	0.5712	0.2398	0.220541	0.06835	0.001252	0.233424	0.06884	0.0006971	-0.669692	0.5723	0.2419
16:74490556:G:A	GLG1 [RNU6-237P]	synonymous	low	3560	3411	149	2 (HA)	0.000699741		0.0544949	0.03695	0.1402	0.0323324	0.03766	0.3906	0.627497	0.1915	0.001048	0.0132181	0.04519	0.7699	-0.0227267	0.0465	0.625	0.626	0.192	0.001112	0.0212128	0.04596	0.6444	-0.0164851	0.0473	0.7275	0.66002	0.1947	0.0006997
11:32417936:A:G	WT1	synonymous	low	19	16	3	1	0.000702118		1.30841	0.46785	0.005164	1.09884	0.50901	0.03087	2.44933	1.1877	0.03918	1.99904	0.5899	0.0007021	1.82998	0.67843	0.006989	2.523	1.1944	0.03465	1.90734	0.59396	0.001322	1.72366	0.68509	0.01187	2.46328	1.1919	0.03876
4:1346903:G:A	UVSSA [AC078852.1]	synonymous	low	1224	1184	40	0 (EA)	0.000704596		0.194392	0.05977	0.001145	0.205041	0.06052	0.0007046	-0.22669	0.3806	0.5514	0.202168	0.07425	0.006473	0.217436	0.07569	0.004068	-0.1884	0.3828	0.6226	0.199348	0.07525	0.008071	0.213972	0.07674	0.005297	-0.167334	0.3842	0.6632
10:20436838:G:C	PLXDC2	splice_region; intron	low	9826	9593	233	0 (EA)	0.000705005		0.0938188	0.02791	0.0007757	0.0958698	0.0283	0.000705	0.0207229	0.1689	0.9024	0.0971811	0.0343	0.004613	0.0998934	0.03503	0.004345	0.03342	0.1698	0.844	0.098045	0.03482	0.004867	0.101168	0.03557	0.004453	0.0263327	0.1705	0.8772
11:76954833:G:A	GDPD4	missense	moderate	6991	6807	184	0	0.000705418		-0.0996526	0.02942	0.0007054	-0.0968919	0.02979	0.001145	-0.207453	0.1862	0.2651	-0.100942	0.03603	0.005091	-0.0965962	0.03672	0.008516	-0.2149	0.188	0.253	-0.109737	0.03651	0.002653	-0.105661	0.03722	0.004531	-0.21383	0.1881	0.2556
19:7532011:G:C	ARHGEF18 [CTD-2207O23.3]	splice_region; intron	low	28	27	1	0 (EA)	0.000711622		-1.1916	0.38155	0.00179	-1.31533	0.38857	0.0007116	2.14029	2.0164	0.2885	-0.722498	0.43236	0.09471	-0.86397	0.44256	0.05091	2.241	2.0255	0.2686	-0.796746	0.43063	0.06429	-0.935706	0.44071	0.03374	2.13714	2.025	0.2913
8:3267027:C:T	CSMD1	synonymous	low	141	139	2	1 (EA)	0.000712556		0.393726	0.16992	0.0205	0.398593	0.17107	0.01981	0.0373374	1.4639	0.9797	0.712692	0.21364	0.0008502	0.730857	0.21593	0.0007126	-0.1311	1.4716	0.929	0.711049	0.21461	0.0009223	0.727992	0.21693	0.0007909	-0.0698047	1.4727	0.9622
10:75673101:T:C	PLAU [C10orf55]	missense	moderate	4948	4857	91	2	0.000718317		0.0940627	0.0331	0.00448	0.0934149	0.0334	0.005155	0.129513	0.2471	0.6001	0.137522	0.04069	0.0007252	0.137822	0.04125	0.0008338	0.1267	0.2479	0.6094	0.139468	0.04123	0.0007183	0.139739	0.04181	0.0008317	0.129921	0.2484	0.6009
5:176936819:C:G	DOK3 [DDX41]	missense	moderate	1213	1130	83	0	0.000719371		0.201916	0.0597	0.0007194	0.206463	0.06167	0.0008151	0.13425	0.2379	0.5726	0.192373	0.07331	0.008687	0.199536	0.07704	0.009601	0.1238	0.2383	0.6034	0.194492	0.07409	0.008663	0.201157	0.07794	0.009852	0.131944	0.2388	0.5805
19:10096566:C:T	COL5A3	synonymous	low	10	10	0	2	0.000720792		1.37437	0.6435	0.0327	1.37437	0.6435	0.0327	NA	Inf	NA	2.99195	0.89869	0.0008709	2.99195	0.89869	0.0008709	NA	Inf	NA	3.0595	0.90476	0.0007208	3.0595	0.90476	0.0007208	NA	Inf	NA
1:200956288:A:G	KIF21B	synonymous	low	3625	3421	204	0	0.000720945		-0.124647	0.03686	0.0007209	-0.125072	0.0377	0.0009092	-0.115448	0.1754	0.5103	-0.106568	0.04473	0.0172	-0.105629	0.04625	0.02237	-0.1202	0.176	0.4947	-0.111642	0.04525	0.01362	-0.111023	0.04682	0.01772	-0.120449	0.1765	0.4949
16:57741404:C:T	CCDC135	synonymous	low	60	57	3	1 (EA)	0.000725199		-0.626228	0.26337	0.01742	-0.632031	0.26803	0.01837	-0.463617	1.4189	0.7439	-1.07317	0.31792	0.0007366	-1.10192	0.32603	0.0007252	-0.5162	1.4349	0.719	-1.06142	0.32007	0.0009123	-1.0826	0.32796	0.0009634	-0.637406	1.4674	0.664
16:9943666:C:T	GRIN2A	synonymous	low	6177	5964	213	0 (EA)	0.000725621		-0.100929	0.03087	0.001076	-0.106106	0.03139	0.0007256	0.049278	0.1691	0.7707	-0.11201	0.03778	0.003025	-0.120092	0.03875	0.00194	0.04283	0.1696	0.8006	-0.101344	0.03826	0.008081	-0.109323	0.03927	0.00537	0.0483053	0.1701	0.7764
18:10485561:G:A	APCDD1	missense	moderate	10	10	0	0	0.000726285		-2.16237	0.63986	0.0007263	-2.16237	0.63986	0.0007263	NA	Inf	NA	-1.57194	0.6921	0.02313	-1.57194	0.6921	0.02313	NA	Inf	NA	-1.5684	0.70207	0.02549	-1.5684	0.70207	0.02549	NA	Inf	NA
6:62887099:C:T	KHDRBS2	synonymous	low	7769	7469	300	2 (HA)	0.000729779		0.0030601	0.02869	0.9151	0.0204922	0.02915	0.4821	-0.534987	0.162	0.0009557	-0.0272749	0.03523	0.4388	-0.0016296	0.03608	0.964	-0.5495	0.1628	0.0007392	-0.0363109	0.03571	0.3093	-0.0103623	0.0366	0.7771	-0.550359	0.1629	0.0007298
22:41240835:G:A	ST13	splice_region; intron	low	1094	1059	35	1	0.000730458		-0.183071	0.0625	0.003398	-0.18077	0.06336	0.004329	-0.266082	0.3806	0.4844	-0.256612	0.07597	0.0007305	-0.25534	0.07751	0.0009869	-0.2876	0.3826	0.4522	-0.245959	0.07696	0.001393	-0.244434	0.07856	0.001862	-0.282168	0.3828	0.461
6:106960829:G:A	AIM1	missense	moderate	34	32	2	1 (EA)	0.000732294		0.647363	0.34735	0.06236	0.690152	0.3582	0.05401	-0.027106	1.4221	0.9848	1.33384	0.41303	0.001241	1.4567	0.43133	0.0007323	-0.02257	1.4332	0.9874	1.31837	0.42256	0.001809	1.43905	0.44193	0.001129	0.0317316	1.443	0.9825
16:929630:G:T	LMF1 [LA16c-306A4.1]	missense	moderate	31	5	26	2 (HA)	0.000738282		-1.09124	0.38131	0.004212	0.250737	0.89834	0.7802	-1.38617	0.4211	0.0009965	-1.08332	0.39648	0.006289	1.25546	1.13861	0.2702	-1.406	0.423	0.0008863	-1.09339	0.39975	0.006235	1.57728	1.19147	0.1856	-1.43216	0.4244	0.0007383
15:33916152:T:A	RYR3	synonymous	low	110	70	40	0 (EA)	0.00074369		0.428818	0.19727	0.02973	0.827017	0.24519	0.0007437	-0.302086	0.3322	0.3631	0.349179	0.22398	0.119	0.897941	0.303	0.003042	-0.3119	0.3326	0.3483	0.251456	0.22488	0.2635	0.733431	0.30423	0.01592	-0.329045	0.3339	0.3244
12:67700124:G:A	CAND1	synonymous	low	21	4	17	2	0.000745103		1.50698	0.47957	0.001676	1.80682	1.0233	0.07745	1.42259	0.5429	0.008782	1.67452	0.49771	0.0007669	2.96783	1.20667	0.01391	1.409	0.5463	0.00989	1.67957	0.49803	0.0007451	2.93731	1.20956	0.01516	1.42281	0.5465	0.009229
22:39483078:G:A	APOBEC3G [RP4-742C19.12]	missense	moderate	10	1	9	0	0.000746634		2.01296	0.59699	0.0007466	1.84949	2.0083	0.3571	2.0288	0.6253	0.001175	2.01149	0.6234	0.001252	1.03387	5.75715	0.8575	2.023	0.6271	0.001255	2.03699	0.62725	0.001164	1.0227	7.05774	0.8848	2.04506	0.6297	0.001164
11:118959392:G:A	HMBS	synonymous	low	40	40	0	1 (EA)	0.000746847		0.85596	0.32193	0.007841	0.85596	0.32193	0.007841	NA	Inf	NA	1.4399	0.42704	0.0007468	1.4399	0.42704	0.0007468	NA	Inf	NA	1.4394	0.44449	0.001202	1.4394	0.44449	0.001202	NA	Inf	NA
11:114441936:A:G	NXPE4	synonymous	low	2992	2907	85	1	0.000747156		0.117619	0.04032	0.003529	0.112592	0.04083	0.005822	0.313873	0.2551	0.2185	0.167208	0.04959	0.0007472	0.161437	0.05055	0.001405	0.3152	0.256	0.2182	0.151597	0.05025	0.002555	0.144447	0.05124	0.004815	0.332006	0.2574	0.1971
9:106896799:A:G	SMC2	missense	moderate	26	2	24	0 (HA)	0.000749292		-1.21895	0.42141	0.003821	1.70442	1.46317	0.2441	-1.48338	0.4401	0.0007493	-1.40526	0.44134	0.001452	1.08388	2.75665	0.6942	-1.471	0.4471	0.001004	-1.43625	0.44332	0.001196	1.04983	3.40954	0.7582	-1.479	0.4471	0.0009401
16:77246024:C:T	SYCE1L [RP11-538I12.2]	splice_region; intron	low	75	71	4	1 (EA)	0.000751819		-0.672724	0.23109	0.003601	-0.758259	0.23733	0.001398	0.889145	1.0141	0.3806	-0.848593	0.28028	0.002464	-0.982047	0.29141	0.0007518	0.798	1.0236	0.4356	-0.796741	0.28069	0.004532	-0.927449	0.29186	0.001484	0.813154	1.0243	0.4273
22:21333605:G:C	AIFM3 [LZTR1,XXbac-B135H6.18]	missense	moderate	64	16	48	0 (EA)	0.000755897		0.250624	0.26658	0.3471	1.7111	0.50798	0.0007559	-0.304459	0.3132	0.331	0.0495759	0.28427	0.8616	1.59301	0.65094	0.0144	-0.3141	0.316	0.3202	0.0682304	0.2883	0.8129	1.83917	0.69123	0.007797	-0.304715	0.3172	0.3367
6:152711429:G:A	SYNE1	synonymous	low	64	15	49	2 (EA)	0.000756719		0.431398	0.26906	0.1089	1.59042	0.52559	0.002479	0.0198135	0.3132	0.9496	0.438184	0.29035	0.1313	2.33738	0.7228	0.001222	0.07277	0.317	0.8185	0.430466	0.29327	0.1422	2.54893	0.75677	0.0007567	0.0561021	0.3181	0.86
10:37414929:C:T	ANKRD30A	stop_gained	high	31	31	0	2	0.000757136		0.918659	0.36605	0.01209	0.918659	0.36605	0.01209	NA	Inf	NA	1.56994	0.47857	0.001036	1.56994	0.47857	0.001036	NA	Inf	NA	1.64576	0.48865	0.0007571	1.64576	0.48865	0.0007571	NA	Inf	NA
11:428385:A:G	ANO9	missense	moderate	4394	4273	121	2 (EA)	0.000760956		-0.0985014	0.03426	0.004036	-0.103577	0.03471	0.002844	0.0929841	0.2132	0.6627	-0.132541	0.04189	0.001556	-0.141143	0.04272	0.0009537	0.0824	0.2135	0.6996	-0.136735	0.04244	0.001274	-0.145768	0.0433	0.000761	0.0848814	0.2145	0.6923
16:23546561:G:C	EARS2 [SUB1P4]	synonymous	low	2739	2629	110	0	0.000762986		0.138868	0.04126	0.000763	0.12902	0.04201	0.002134	0.404871	0.2184	0.06371	0.115612	0.05044	0.0219	0.100063	0.05183	0.05354	0.3935	0.2191	0.07252	0.109747	0.05114	0.03187	0.0932117	0.05259	0.0763	0.39771	0.2194	0.06994
7:158528233:A:G	ESYT2	synonymous	low	3242	3049	193	0 (EA)	0.000764997		0.111819	0.0379	0.003173	0.130478	0.03877	0.000765	-0.28817	0.1795	0.1084	0.0880895	0.04665	0.05897	0.116039	0.04828	0.01625	-0.3039	0.1808	0.09283	0.0873472	0.04713	0.06384	0.116213	0.04881	0.01726	-0.311254	0.1814	0.08614
18:67992684:C:T	SOCS6	synonymous	low	2363	2269	94	2 (HA)	0.000765106		-0.0489871	0.0445	0.271	-0.0797003	0.04531	0.07858	0.787991	0.2365	0.0008639	-0.0180319	0.0546	0.7412	-0.0630256	0.05611	0.2613	0.7855	0.2371	0.0009235	-0.0130066	0.05528	0.814	-0.059415	0.05684	0.2959	0.801042	0.238	0.0007651
17:17080575:C:T	MPRIP [RP11-45M22.3,RN7SL775P]	synonymous	low	399	369	30	0	0.000771317		-0.348377	0.10359	0.0007713	-0.348093	0.10724	0.001171	-0.352342	0.4007	0.3793	-0.339429	0.12429	0.006316	-0.337953	0.13068	0.009706	-0.3534	0.4024	0.3798	-0.349826	0.12534	0.005254	-0.352094	0.13183	0.007568	-0.328484	0.4044	0.4166
16:74664743:T:C	RFWD3	missense	moderate	8866	8516	350	0 (HA)	0.000776172		0.0472281	0.02823	0.09428	0.0306162	0.02873	0.2865	0.509217	0.1515	0.0007762	0.0455348	0.03456	0.1877	0.020918	0.03547	0.5554	0.5055	0.1533	0.0009793	0.0495979	0.035	0.1564	0.0246079	0.03594	0.4935	0.50794	0.1539	0.0009658
11:47264353:G:C	ACP2 [DDB2]	missense	moderate	78	78	0	0	0.000779529		-0.774669	0.23056	0.0007795	-0.774669	0.23056	0.0007795	NA	Inf	NA	-0.67559	0.27691	0.0147	-0.67559	0.27691	0.0147	NA	Inf	NA	-0.578442	0.27996	0.03881	-0.578442	0.27996	0.03881	NA	Inf	NA
1:158261015:C:T	CD1C	synonymous	low	1054	997	57	2 (EA)	0.000779659		0.143849	0.06401	0.02462	0.158773	0.06553	0.01539	-0.167324	0.2992	0.576	0.240233	0.07959	0.002542	0.271128	0.08253	0.001019	-0.1707	0.301	0.5706	0.249206	0.08077	0.002033	0.281622	0.08382	0.0007797	-0.172283	0.3022	0.5687
1:16073527:T:TG	TMEM82 [RP11-169K16.4]	frameshift	high	193	185	8	2 (EA)	0.000786436		0.247755	0.13774	0.07206	0.269567	0.14099	0.05588	-0.209082	0.6452	0.7459	0.520817	0.16752	0.001877	0.574577	0.17347	0.0009252	-0.2234	0.6454	0.7293	0.531261	0.16966	0.00174	0.589582	0.1756	0.0007864	-0.287016	0.6578	0.6626
14:45374714:CTTG:C	C14orf28 [RP11-857B24.5] (APOE)	inframe_deletion	moderate	13	11	2	0	0.000786534		1.95679	0.58281	0.0007865	1.91505	0.61112	0.001726	2.37613	1.9373	0.22	1.62792	0.86165	0.05885	1.418	0.95787	0.1388	2.518	1.9725	0.2017	1.61094	0.89526	0.07195	1.35691	1.0035	0.1763	2.60154	1.9817	0.1893
1:16349110:G:A	CLCNKA [HSPB7]	splice_region; 5_prime_UTR	low	11	11	0	2 (EA)	0.00079147		1.29123	0.6092	0.03405	1.29123	0.6092	0.03405	NA	Inf	NA	2.05286	0.69788	0.003266	2.05286	0.69788	0.003266	NA	Inf	NA	2.4347	0.72553	0.0007915	2.4347	0.72553	0.0007915	NA	Inf	NA
15:52571791:C:T	MYO5C [MIR1266]	synonymous	low	11	7	4	1	0.000793156		1.45942	0.61077	0.01687	2.23927	0.76627	0.003474	0.100758	1.0114	0.9206	2.35477	0.70183	0.0007932	4.4639	0.96771	3.972e-06	0.01439	1.0194	0.9887	2.10785	0.68429	0.002067	3.7978	0.91822	3.533e-05	-0.0030006	1.0262	0.9977
19:7550844:G:A	PEX11G	synonymous	low	6096	5897	199	0 (EA)	0.000794242		0.102419	0.03071	0.0008537	0.104623	0.03119	0.0007942	0.0315185	0.1769	0.8586	0.0830111	0.03787	0.02839	0.085402	0.03877	0.02759	0.03286	0.1775	0.8531	0.0825272	0.03839	0.03158	0.0850228	0.03932	0.0306	0.031667	0.1775	0.8584
3:13612921:G:A	FBLN2	missense	moderate	30	27	3	1	0.000801427		-1.02585	0.37496	0.006222	-0.975259	0.39105	0.01263	-1.60307	1.3209	0.2249	-1.50564	0.44914	0.0008014	-1.49435	0.47707	0.001734	-1.594	1.3322	0.2316	-1.51234	0.45474	0.0008818	-1.49732	0.48365	0.001962	-1.62674	1.3351	0.2231
7:127017245:T:C	ZNF800	missense	moderate	13	13	0	0 (EA)	0.000802899		1.8907	0.56409	0.0008029	1.8907	0.56409	0.0008029	NA	Inf	NA	2.46495	0.84067	0.003367	2.46495	0.84067	0.003367	NA	Inf	NA	2.85899	0.87663	0.001109	2.85899	0.87663	0.001109	NA	Inf	NA
2:128938648:T:TAGGCCCTTAA	UGGT1	splice_region; intron	low	20	20	0	0 (EA)	0.000803424		1.51401	0.45172	0.0008034	1.51401	0.45172	0.0008034	NA	Inf	NA	1.15381	0.53983	0.03257	1.15381	0.53983	0.03257	NA	Inf	NA	1.15126	0.54641	0.03512	1.15126	0.54641	0.03512	NA	Inf	NA
5:162909687:G:A	HMMR [RP11-80G7.1]	synonymous	low	2442	2366	76	2 (EA)	0.000807081		0.0824998	0.04331	0.05679	0.091784	0.04391	0.03658	-0.251382	0.2633	0.3397	0.162667	0.05325	0.002251	0.179849	0.05436	0.0009389	-0.2424	0.264	0.3584	0.166813	0.05409	0.002042	0.185127	0.05526	0.0008071	-0.253283	0.2646	0.3385
6:4937871:G:A	CDYL	missense	moderate	15	15	0	2	0.000808607		1.24134	0.52221	0.01745	1.24134	0.52221	0.01745	NA	Inf	NA	2.09717	0.68346	0.002152	2.09717	0.68346	0.002152	NA	Inf	NA	2.32182	0.69311	0.0008086	2.32182	0.69311	0.0008086	NA	Inf	NA
12:57485028:C:T	NAB2 [TMEM194A,STAT6]	synonymous	low	21	20	1	0 (EA)	0.000809497		-1.34793	0.44145	0.002263	-1.51551	0.45246	0.0008095	1.97239	2.014	0.3274	-0.915936	0.49828	0.06603	-1.1066	0.51419	0.03139	2.023	2.0186	0.3163	-0.840611	0.49918	0.09219	-1.02951	0.51516	0.04567	2.06282	2.0197	0.3071
1:93682193:A:T	CCDC18	missense; splice_region	moderate	10	10	0	0 (EA)	0.000809878		2.14141	0.63934	0.0008099	2.14141	0.63934	0.0008099	NA	Inf	NA	2.47291	0.80783	0.002205	2.47291	0.80783	0.002205	NA	Inf	NA	2.41028	0.8264	0.003539	2.41028	0.8264	0.003539	NA	Inf	NA
17:73664712:A:G	SAP30BP [RECQL5]	splice_region; intron	low	51	19	32	2	0.000809953		-0.692791	0.29687	0.01961	-0.572497	0.46701	0.2202	-0.77436	0.3846	0.04405	-1.06609	0.32017	0.0008692	-1.65661	0.57539	0.003988	-0.8013	0.3853	0.03758	-1.06762	0.31875	0.00081	-1.59586	0.56489	0.004727	-0.820858	0.3861	0.0335
11:28145422:CTG:C	METTL15	3_prime_UTR	modifier	57	55	2	2 (EA)	0.000811076		0.516013	0.26458	0.05114	0.604821	0.26924	0.02468	-1.97906	1.4271	0.1655	0.958722	0.34001	0.004807	1.13274	0.34995	0.001209	-1.974	1.4366	0.1694	1.00208	0.34287	0.003471	1.18238	0.35306	0.0008111	-1.98832	1.4378	0.1667
17:34340777:C:T	CCL23 [RP11-104J23.2,RP11-104J23.1]	splice_region; intron	low	89	79	10	1 (EA)	0.000812175		0.268048	0.21865	0.2202	0.39237	0.22971	0.08762	-0.930171	0.7131	0.1921	0.693312	0.26526	0.008955	0.956534	0.28565	0.0008122	-0.955	0.7148	0.1815	0.674108	0.26435	0.01077	0.936333	0.28439	0.0009935	-0.991459	0.7167	0.1666
1:40310221:G:A	TRIT1	synonymous	low	452	442	10	1 (HA)	0.000813733		-0.0672546	0.09745	0.4901	-0.0196947	0.09856	0.8416	-2.1439	0.6513	0.0009954	-0.0545389	0.12059	0.6511	0.0207536	0.1227	0.8657	-2.186	0.6528	0.0008137	-0.0683542	0.12245	0.5767	0.0084705	0.12465	0.9458	-2.18138	0.6537	0.0008476
18:43247001:C:G	SLC14A2 [RP11-116O18.3]	synonymous	low	3500	3320	180	0 (EA)	0.000816558		-0.122477	0.03784	0.001208	-0.129297	0.03863	0.0008166	0.0383823	0.1876	0.8379	-0.0905523	0.04646	0.05127	-0.0990746	0.04794	0.03877	0.04076	0.1882	0.8285	-0.0947182	0.04708	0.04422	-0.103996	0.0486	0.03238	0.0459437	0.1893	0.8082
8:82626146:G:A	ZFAND1	splice_region; intron	low	1018	979	39	0	0.000816794		0.218689	0.06534	0.0008168	0.212964	0.0665	0.001364	0.377615	0.3504	0.2812	0.25285	0.08123	0.001853	0.24515	0.0835	0.003324	0.3888	0.3508	0.2678	0.264002	0.08254	0.001381	0.257147	0.08492	0.00246	0.381256	0.3512	0.2777
2:24483979:C:G	ITSN2	missense	moderate	127	123	4	2 (EA)	0.000817413		-0.539458	0.17769	0.002397	-0.556711	0.17938	0.001912	0.363748	1.2979	0.7793	-0.684547	0.21274	0.001292	-0.716374	0.21575	0.0008991	0.4327	1.2783	0.735	-0.696483	0.21493	0.001193	-0.729888	0.21808	0.0008174	0.43458	1.269	0.732
5:140736146:A:G	PCDHGA4 [PCDHGA3,PCDHGB1,PCDHGA1,PCDHGA2,PCDHGB2]	missense	moderate	13	3	10	2 (HA)	0.00081897		1.41319	0.60916	0.02035	-1.18032	1.19845	0.3247	2.31666	0.7073	0.001056	1.73765	0.6257	0.005484	-0.395804	1.29997	0.7608	2.381	0.7138	0.0008516	1.68029	0.62611	0.007282	-0.657015	1.2948	0.6119	2.39361	0.7153	0.000819
9:114411891:C:T	DNAJC25 [DNAJC25-GNG10]	synonymous	low	674	619	55	1 (EA)	0.000819257		-0.174725	0.07939	0.02774	-0.205091	0.08223	0.01263	0.241697	0.3045	0.4274	-0.283272	0.09602	0.003178	-0.33842	0.10114	0.0008193	0.2213	0.3059	0.4694	-0.264973	0.09712	0.006366	-0.319624	0.1024	0.0018	0.224403	0.3064	0.464
6:150285205:C:G	ULBP1	missense	moderate	24	22	2	0	0.000820073		1.40629	0.4203	0.0008201	1.37402	0.43161	0.001455	1.99781	1.8479	0.2796	1.22597	0.59451	0.03919	1.14825	0.62808	0.06752	1.895	1.8432	0.3038	1.113	0.61531	0.07048	1.02246	0.65214	0.1169	1.84728	1.8572	0.3199
2:207621675:C:T	MDH1B	synonymous	low	13	13	0	2 (EA)	0.000821731		1.3977	0.56273	0.013	1.3977	0.56273	0.013	NA	Inf	NA	2.28692	0.70858	0.001249	2.28692	0.70858	0.001249	NA	Inf	NA	2.37633	0.71034	0.0008217	2.37633	0.71034	0.0008217	NA	Inf	NA
2:241526428:C:G	CAPN10 [CAPN10-AS1]	missense	moderate	202	201	1	0	0.000827867		-0.482384	0.14428	0.0008279	-0.464798	0.14443	0.00129	-9.01745	3.1819	0.004597	-0.504488	0.17505	0.003952	-0.47765	0.17526	0.006424	-11.38	3.5274	0.00126	-0.485788	0.17648	0.005912	-0.458653	0.17671	0.009446	-10.8567	3.4547	0.001674
21:39672038:C:T	KCNJ15	synonymous	low	47	46	1	1 (EA)	0.000829836		0.465703	0.29641	0.1161	0.519991	0.2997	0.08274	-1.96254	2.0044	0.3275	1.19052	0.38534	0.002005	1.3125	0.39265	0.0008298	-1.993	2.006	0.3204	1.12887	0.38583	0.003436	1.24621	0.39314	0.001525	-1.93911	2.0103	0.3347
17:4804902:G:A	CHRNE [C17orf107,MINK1]	synonymous	low	1187	1162	25	1 (EA)	0.000840291		0.13674	0.06039	0.02356	0.140214	0.06085	0.02121	-0.0903302	0.4919	0.8543	0.244791	0.07484	0.001071	0.252784	0.0757	0.0008403	-0.09823	0.4959	0.843	0.217824	0.0759	0.004106	0.225486	0.07681	0.003328	-0.10029	0.4949	0.8394
19:55539072:T:G	GP6 [CTC-550B14.6,CTC-550B14.7]	synonymous	low	3627	3484	143	0 (EA)	0.000841142		0.114852	0.03696	0.001887	0.125471	0.03758	0.0008411	-0.199535	0.2045	0.3291	0.119942	0.04519	0.00795	0.137111	0.04633	0.003081	-0.2167	0.2051	0.2908	0.114701	0.04568	0.01204	0.131782	0.04685	0.004914	-0.214012	0.2055	0.2978
1:16378047:G:T	CLCNKB	splice_region; intron	low	186	181	5	2 (EA)	0.000844425		0.473418	0.15087	0.001701	0.496839	0.15221	0.001098	-0.834075	1.1373	0.4633	0.57562	0.18531	0.001894	0.612908	0.18779	0.001099	-0.8046	1.1425	0.4813	0.599149	0.18881	0.001508	0.638892	0.19141	0.0008444	-0.836379	1.1504	0.4672
5:13886133:C:T	DNAH5 [CTB-51A17.1]	missense	moderate	18	6	12	0	0.000846638		1.63896	0.49114	0.0008466	1.34071	0.82889	0.1058	1.80033	0.6097	0.003149	1.67248	0.53705	0.001844	1.32674	1.1127	0.2331	1.777	0.6132	0.003747	1.78357	0.55405	0.001286	1.83378	1.26506	0.1472	1.77166	0.6163	0.004044
17:33448833:A:G	FNDC8 [RAD51D,RAD51L3-RFFL]	missense	moderate	32	32	0	2 (EA)	0.000847195		0.768613	0.36076	0.03313	0.768613	0.36076	0.03313	NA	Inf	NA	1.27755	0.43033	0.00299	1.27755	0.43033	0.00299	NA	Inf	NA	1.53256	0.45928	0.0008472	1.53256	0.45928	0.0008472	NA	Inf	NA
9:16436952:G:C	BNC2	missense	moderate	304	304	0	0	0.000849102		-0.392307	0.11759	0.0008491	-0.392307	0.11759	0.0008491	NA	Inf	NA	-0.198013	0.14258	0.1649	-0.198013	0.14258	0.1649	NA	Inf	NA	-0.203635	0.14393	0.1571	-0.203635	0.14393	0.1571	NA	Inf	NA
7:106938689:T:C	COG5 [AC004492.1]	missense	moderate	21	20	1	1	0.000859384		0.942548	0.44406	0.03379	0.875485	0.45517	0.05443	2.26562	2.0218	0.2624	1.77813	0.53351	0.0008594	1.73734	0.55295	0.001678	2.328	2.0298	0.2514	1.78753	0.53795	0.0008909	1.75274	0.55799	0.001683	2.24583	2.0252	0.2675
4:88537447:TGACAGCAGC:T	DSPP [RP11-742B18.1]	inframe_deletion	moderate	441	416	25	0	0.000859561		-0.324182	0.09727	0.0008596	-0.323215	0.09981	0.001203	-0.342421	0.4335	0.4296	-0.255017	0.11826	0.03105	-0.249927	0.12284	0.04189	-0.3195	0.4371	0.4649	-0.273546	0.11933	0.02188	-0.270781	0.124	0.02898	-0.308202	0.439	0.4826
12:109182049:T:C	SSH1	synonymous	low	5981	5676	305	2 (HA)	0.000860237		-0.0132302	0.03044	0.6638	0.00496	0.03097	0.8728	-0.528288	0.1648	0.001348	-0.0399315	0.03739	0.2856	-0.0130029	0.03836	0.7346	-0.5554	0.1678	0.0009346	-0.038021	0.03784	0.315	-0.0101359	0.03883	0.7941	-0.559871	0.168	0.0008602
2:141130695:C:T	LRP1B	synonymous	low	2702	2604	98	1	0.000865169		-0.104436	0.04152	0.0119	-0.104128	0.04213	0.01345	-0.114879	0.2452	0.6394	-0.168934	0.05071	0.0008652	-0.171924	0.05183	0.0009091	-0.1015	0.2461	0.6799	-0.163605	0.05131	0.00143	-0.166515	0.05246	0.001503	-0.0994083	0.2464	0.6866
1:151018566:G:A	BNIPL [C1orf56,CDC42SE1]	missense	moderate	18	11	7	2 (EA)	0.000866849		1.18858	0.49189	0.01568	1.42636	0.61693	0.02078	0.773642	0.815	0.3425	1.74175	0.57633	0.00251	2.6721	0.81032	0.0009753	0.7893	0.8199	0.3357	1.76315	0.58155	0.002431	2.7382	0.82215	0.0008668	0.786786	0.8227	0.3389
3:148863151:A:G	HPS3	synonymous	low	4366	4181	185	1 (HA)	0.000868089		-0.0669917	0.03431	0.05089	-0.0476032	0.03498	0.1735	-0.562599	0.1768	0.001466	-0.0976742	0.04196	0.01993	-0.0686432	0.04317	0.1118	-0.5951	0.1787	0.0008681	-0.101404	0.04263	0.01737	-0.072045	0.04389	0.1007	-0.591264	0.1793	0.0009733
3:119222456:G:C	TIMMDC1	synonymous	low	3952	3832	120	2 (HA)	0.000870325		0.0462284	0.03585	0.1972	0.0665028	0.03629	0.06689	-0.760738	0.229	0.0008922	-0.0076144	0.04424	0.8633	0.0212221	0.04508	0.6378	-0.7589	0.2301	0.000974	-0.0218537	0.0448	0.6257	0.0073986	0.04567	0.8713	-0.76794	0.2307	0.0008703
5:64097145:C:G	CWC27	missense	moderate	6352	6113	239	2	0.000871309		-0.0688711	0.03053	0.02408	-0.061087	0.031	0.04874	-0.322783	0.177	0.06825	-0.112507	0.03738	0.002611	-0.101643	0.03823	0.007836	-0.3487	0.1782	0.05042	-0.126184	0.0379	0.0008713	-0.115629	0.03879	0.002875	-0.348957	0.1782	0.05022
12:11286300:G:T	TAS2R30 [PRR4,TAS2R14]	missense	moderate	66	64	2	2	0.000872955		0.756402	0.25199	0.002684	0.738832	0.25464	0.003715	1.5857	1.7495	0.3647	0.978257	0.32304	0.002459	0.955226	0.32847	0.003636	1.657	1.783	0.3528	1.09862	0.33006	0.000873	1.07707	0.33592	0.001344	1.70064	1.7754	0.3381
2:238287545:G:A	COL6A3	missense	moderate	14	14	0	0 (EA)	0.000874437		-1.7971	0.53998	0.0008744	-1.7971	0.53998	0.0008744	NA	Inf	NA	-1.37467	0.61945	0.02648	-1.37467	0.61945	0.02648	NA	Inf	NA	-1.35398	0.63266	0.03234	-1.35398	0.63266	0.03234	NA	Inf	NA
10:13214753:G:C	MCM10	missense	moderate	2489	2453	36	2	0.000877737		0.135744	0.04331	0.001721	0.135168	0.0436	0.001933	0.178247	0.3744	0.634	0.17114	0.05406	0.001548	0.170685	0.05463	0.001781	0.1927	0.3764	0.6086	0.182476	0.05485	0.0008777	0.182414	0.05543	0.0009994	0.185366	0.3779	0.6238
11:66392880:C:T	RBM14 [RBM14-RBM4,RBM4]	synonymous	low	3472	3404	68	0 (HA)	0.000879681		-0.0146783	0.03775	0.6974	-0.0328791	0.03813	0.3885	0.898301	0.2701	0.0008797	0.0322469	0.04639	0.487	0.0063132	0.04709	0.8934	0.8875	0.2704	0.001032	0.0370758	0.04695	0.4297	0.010823	0.04767	0.8204	0.883964	0.2708	0.001097
14:50655307:C:T	SOS2	missense	moderate	581	569	12	0 (EA)	0.00088327		-0.28216	0.08514	0.0009201	-0.285898	0.08598	0.0008833	-0.0919006	0.6135	0.8809	-0.235412	0.10409	0.02373	-0.239566	0.10561	0.02331	-0.09408	0.6161	0.8786	-0.234456	0.10585	0.02677	-0.237536	0.10742	0.02701	-0.131046	0.6224	0.8332
1:120468134:C:T	NOTCH2	synonymous	low	45	22	23	2	0.000883568		0.802553	0.30284	0.008047	0.731647	0.43362	0.09155	0.870069	0.4231	0.03976	1.09906	0.343	0.001354	1.50859	0.58264	0.009618	0.8818	0.4243	0.03769	1.1456	0.34452	0.0008836	1.62329	0.58653	0.005646	0.893962	0.4257	0.03573
19:46124564:G:A	EML2	synonymous	low	248	235	13	1 (EA)	0.000884799		0.295374	0.12957	0.02263	0.33995	0.13243	0.01026	-0.702261	0.6265	0.2623	0.476332	0.16192	0.003263	0.557225	0.1676	0.0008848	-0.6577	0.6275	0.2946	0.474943	0.16508	0.004014	0.558392	0.17109	0.001099	-0.651174	0.6285	0.3002
19:6472930:C:A	DENND1C	synonymous	low	336	326	10	0	0.000887417		0.36305	0.10922	0.0008874	0.366668	0.11041	0.0008971	0.197765	0.7462	0.791	0.326813	0.13323	0.01417	0.330946	0.13537	0.0145	0.1992	0.7522	0.7912	0.354625	0.13609	0.009165	0.358766	0.13835	0.00951	0.23111	0.7555	0.7597
1:39823365:T:C	MACF1	missense	moderate	23	23	0	0	0.000889471		1.40492	0.42274	0.0008895	1.40492	0.42274	0.0008895	NA	Inf	NA	1.64909	0.52012	0.001521	1.64909	0.52012	0.001521	NA	Inf	NA	1.76434	0.54279	0.001152	1.76434	0.54279	0.001152	NA	Inf	NA
1:160252237:A:G	DCAF8 [PEX19,DCAF8]	synonymous	low	26	26	0	1 (EA)	0.000891797		0.572515	0.39779	0.1501	0.572515	0.39779	0.1501	NA	Inf	NA	1.67998	0.50562	0.0008918	1.67998	0.50562	0.0008918	NA	Inf	NA	1.53683	0.50408	0.002298	1.53683	0.50408	0.002298	NA	Inf	NA
19:10369086:C:T	MRPL4 [CTD-2369P2.5,CTD-2369P2.4]	splice_region; intron	low	4096	3965	131	0 (HA)	0.000893895		0.091091	0.03527	0.009794	0.0728381	0.03582	0.04199	0.670158	0.2017	0.0008939	0.139626	0.04357	0.001352	0.114565	0.04461	0.01022	0.659	0.2031	0.001174	0.135103	0.04416	0.002216	0.108591	0.04523	0.01635	0.674771	0.2041	0.0009434
10:95660658:C:T	SLC35G1	missense	moderate	14	14	0	1	0.000894284		1.1541	0.54603	0.03455	1.1541	0.54603	0.03455	NA	Inf	NA	2.05913	0.61988	0.0008943	2.05913	0.61988	0.0008943	NA	Inf	NA	2.06921	0.62907	0.001004	2.06921	0.62907	0.001004	NA	Inf	NA
16:84212875:G:A	TAF1C [DNAAF1]	missense	moderate	64	62	2	0 (EA)	0.000896982		0.789471	0.25517	0.001976	0.85969	0.25887	0.000897	-1.61891	1.516	0.2856	0.852494	0.31596	0.006973	0.973637	0.32325	0.002595	-1.741	1.4957	0.2444	0.846427	0.3184	0.007852	0.970993	0.32591	0.002889	-1.76169	1.4913	0.2375
17:1542153:G:A	SCARF1	synonymous	low	7513	7146	367	0	0.000897887		0.0948996	0.02858	0.0008979	0.0937782	0.0291	0.001269	0.125503	0.152	0.409	0.0913313	0.03501	0.00909	0.0894071	0.03597	0.01294	0.1258	0.1523	0.4087	0.0954376	0.03545	0.0071	0.0935445	0.03645	0.01028	0.128523	0.1524	0.399
8:10623254:C:A	PINX1 [CTD-2135J3.3,SOX7,SOX7]	missense	moderate	252	243	9	2	0.000900364		0.368078	0.12894	0.004309	0.370872	0.13161	0.004832	0.301222	0.6437	0.6398	0.521741	0.1638	0.001447	0.532748	0.16927	0.001647	0.3594	0.6501	0.5804	0.555175	0.16722	0.0009004	0.567791	0.17298	0.001029	0.375032	0.6537	0.5661
20:33576026:C:T	MYH7B [MIR499A]	synonymous	low	14	13	1	2	0.000901452		0.867996	0.5429	0.1099	0.778013	0.56399	0.1677	2.0042	2.0041	0.3173	2.00477	0.63356	0.001554	2.00008	0.66762	0.002737	2.047	2.0092	0.3082	2.14223	0.64533	0.0009015	2.14674	0.68131	0.001628	2.10291	2.0122	0.296
1:153390706:T:C	S100A7A	splice_region; intron	low	13	12	1	0	0.00090484		-1.87373	0.56462	0.0009048	-1.88929	0.58742	0.001299	-1.68489	2.0467	0.4104	-1.79914	0.67754	0.007921	-1.79827	0.71886	0.01236	-1.806	2.0276	0.3731	-1.69744	0.64384	0.008378	-1.68573	0.67759	0.01285	-1.80627	2.0658	0.3819
20:2776334:T:C	CPXM1	missense	moderate	10	10	0	1 (EA)	0.000907639		1.16523	0.63848	0.068	1.16523	0.63848	0.068	NA	Inf	NA	2.7575	0.83115	0.0009076	2.7575	0.83115	0.0009076	NA	Inf	NA	2.60655	0.83031	0.001694	2.60655	0.83031	0.001694	NA	Inf	NA
19:49438279:A:C	DHDH	missense	moderate	17	17	0	1 (EA)	0.000909513		1.06672	0.49486	0.03111	1.06672	0.49486	0.03111	NA	Inf	NA	2.26325	0.68229	0.0009095	2.26325	0.68229	0.0009095	NA	Inf	NA	2.28865	0.69929	0.001065	2.28865	0.69929	0.001065	NA	Inf	NA
7:2275177:G:A	FTSJ2 [MAD1L1]	missense	moderate	10	1	9	1	0.000912979		1.96535	0.6532	0.002623	1.76149	2.01869	0.3829	1.98919	0.6903	0.003958	2.22979	0.67242	0.000913	6.64573	2.79693	0.0175	1.959	0.6927	0.004688	2.21185	0.67371	0.001027	6.0138	2.68595	0.02516	1.95659	0.696	0.004933
1:44451234:C:T	B4GALT2	synonymous	low	1985	1939	46	1	0.000920689		0.149908	0.04784	0.001727	0.143605	0.04836	0.002981	0.439884	0.328	0.1799	0.197225	0.05952	0.0009207	0.189353	0.06052	0.001755	0.4297	0.3289	0.1914	0.197497	0.06019	0.001033	0.18948	0.06122	0.001968	0.429418	0.3293	0.1922
19:6422451:G:C	KHSRP [SLC25A41]	splice_region; intron	low	13	13	0	2	0.000925389		-1.69939	0.55842	0.002341	-1.69939	0.55842	0.002341	NA	Inf	NA	-2.31483	0.7184	0.001272	-2.31483	0.7184	0.001272	NA	Inf	NA	-2.3349	0.70492	0.0009254	-2.3349	0.70492	0.0009254	NA	Inf	NA
2:179665279:G:A	TTN	synonymous	low	39	39	0	2	0.000929341		0.78452	0.32004	0.01423	0.78452	0.32004	0.01423	NA	Inf	NA	1.29394	0.39375	0.001015	1.29394	0.39375	0.001015	NA	Inf	NA	1.3436	0.40579	0.0009293	1.3436	0.40579	0.0009293	NA	Inf	NA
7:45216926:G:A	RAMP3 (APOE)	missense	moderate	34	13	21	0	0.000931841		-1.18455	0.35783	0.0009318	-1.58395	0.5622	0.004841	-0.912552	0.4639	0.04919	-1.17617	0.38748	0.002402	-1.81255	0.67931	0.007625	-0.8693	0.4718	0.06539	-1.08831	0.38471	0.004671	-1.53142	0.66552	0.02139	-0.865941	0.4715	0.06625
9:139272339:G:A	SNAPC4 [CARD9]	synonymous	low	19	19	0	1	0.000933266		1.44998	0.46612	0.001866	1.44998	0.46612	0.001866	NA	Inf	NA	1.93957	0.58599	0.0009333	1.93957	0.58599	0.0009333	NA	Inf	NA	2.00617	0.60957	0.0009978	2.00617	0.60957	0.0009978	NA	Inf	NA
6:152711406:G:A	SYNE1	intron	modifier	93	19	74	2 (EA)	0.000933353		0.143846	0.22475	0.5221	0.924708	0.47119	0.0497	-0.0861265	0.2557	0.7363	0.23063	0.24011	0.3368	1.8897	0.63925	0.003115	-0.04189	0.2591	0.8715	0.246508	0.24201	0.3084	2.22486	0.67219	0.0009334	-0.0481367	0.2594	0.8528
18:46343666:C:T	CTIF	synonymous	low	2380	2294	86	2 (HA)	0.000934258		-0.0311544	0.0441	0.4799	-0.0048202	0.04486	0.9144	-0.781332	0.2394	0.001102	-0.0556698	0.05411	0.3035	-0.0162686	0.05553	0.7696	-0.7943	0.2404	0.0009544	-0.0615715	0.05476	0.2608	-0.0214071	0.05624	0.7035	-0.79577	0.2404	0.0009343
7:48260869:T:G	ABCA13	intron	modifier	4987	4802	185	0 (EA)	0.000935383		0.105828	0.03315	0.001412	0.111633	0.03373	0.0009354	-0.0585209	0.1795	0.7444	0.103035	0.04096	0.01188	0.111718	0.04206	0.007902	-0.05594	0.18	0.7559	0.104196	0.04148	0.01201	0.11308	0.04262	0.007974	-0.0552097	0.1805	0.7598
10:115393929:G:A	NRAP	missense	moderate	6602	6401	201	2 (EA)	0.000935405		0.0593404	0.02997	0.04769	0.0641114	0.03036	0.0347	-0.122637	0.1875	0.5131	0.105066	0.03689	0.004398	0.114605	0.03761	0.002309	-0.1374	0.1896	0.4687	0.116094	0.03737	0.00189	0.126112	0.03811	0.0009354	-0.133104	0.1901	0.4837
7:30831144:C:T	FAM188B [INMT-FAM188B]	synonymous	low	462	375	87	1 (HA)	0.000936718		-0.034627	0.09613	0.7187	0.109929	0.10494	0.2948	-0.78941	0.2398	0.0009942	-0.158389	0.11468	0.1672	0.0286185	0.13038	0.8263	-0.7976	0.241	0.0009367	-0.168994	0.11626	0.1461	0.0192595	0.13256	0.8845	-0.796474	0.242	0.0009984
1:249152707:C:T	ZNF692 [AL672294.1]	splice_region; intron	low	19	12	7	1 (EA)	0.000939011		0.574765	0.48565	0.2366	1.19589	0.58861	0.04218	-0.749619	0.8595	0.3831	1.04487	0.58349	0.07334	2.6372	0.79717	0.000939	-0.7927	0.8564	0.3546	0.964684	0.5863	0.09989	2.51412	0.80581	0.001809	-0.778322	0.8547	0.3625
15:72454678:G:T	GRAMD2	missense	moderate	19	19	0	1; 1 (EA)	0.000939778		1.30903	0.46505	0.004881	1.30903	0.46505	0.004881	NA	Inf	NA	2.20999	0.66808	0.0009398	2.20999	0.66808	0.0009398	NA	Inf	NA	2.08229	0.67288	0.001971	2.08229	0.67288	0.001971	NA	Inf	NA
13:111164386:G:A	COL4A2 [COL4A2-AS1]	missense	moderate	12	12	0	2	0.000940016		0.781292	0.58511	0.1818	0.781292	0.58511	0.1818	NA	Inf	NA	2.26461	0.76639	0.003128	2.26461	0.76639	0.003128	NA	Inf	NA	2.60242	0.78673	0.00094	2.60242	0.78673	0.00094	NA	Inf	NA
3:191888452:G:A	FGF12	splice_region; intron	low	447	423	24	0 (EA)	0.000940504		0.303681	0.09634	0.001621	0.325674	0.09846	0.0009405	-0.191103	0.467	0.6824	0.342134	0.11682	0.003402	0.379455	0.12058	0.00165	-0.2277	0.4712	0.6289	0.334468	0.11859	0.004798	0.373837	0.12252	0.002279	-0.250141	0.4721	0.5962
22:31621792:G:A	LIMK2 [RNU6-1128P,Y_RNA]	missense	moderate	2707	2505	202	0 (EA)	0.000950811		-0.125822	0.04224	0.002894	-0.143405	0.04339	0.0009508	0.191368	0.1843	0.2991	-0.144852	0.05162	0.005011	-0.174176	0.05375	0.001193	0.2026	0.185	0.2735	-0.137563	0.05237	0.008625	-0.167884	0.05459	0.002104	0.212866	0.1856	0.2514
8:24775521:T:C	NEFM [GS1-72M22.1]	missense	moderate	83	81	2	2	0.000950964		0.584179	0.23061	0.0113	0.580065	0.2316	0.01226	1.06163	2.4949	0.6705	0.936922	0.2875	0.001118	0.93564	0.28925	0.001218	1.042	2.6157	0.6904	0.963945	0.29169	0.000951	0.962484	0.29359	0.001044	1.07624	2.5739	0.6759
4:2826376:C:T	SH3BP2	synonymous	low	440	434	6	2	0.000955204		0.236028	0.09748	0.01546	0.230095	0.0979	0.01875	0.928227	1.0574	0.38	0.391709	0.12304	0.001455	0.385057	0.12389	0.001883	0.8711	1.0516	0.4075	0.413497	0.12517	0.0009552	0.407338	0.12608	0.001234	0.839175	1.0481	0.4233
8:82607148:C:T	SLC10A5	synonymous	low	835	784	51	2	0.000955411		0.205988	0.07163	0.004029	0.181216	0.07362	0.01384	0.644363	0.3097	0.03747	0.271562	0.08636	0.001663	0.238991	0.08992	0.007862	0.6592	0.3102	0.03358	0.28838	0.0873	0.0009554	0.257054	0.09097	0.004716	0.653506	0.3106	0.03536
12:55715097:A:G	OR6C1	synonymous	low	12	12	0	1	0.00095562		1.21669	0.58658	0.03806	1.21669	0.58658	0.03806	NA	Inf	NA	2.56812	0.77745	0.0009556	2.56812	0.77745	0.0009556	NA	Inf	NA	2.52035	0.78917	0.001405	2.52035	0.78917	0.001405	NA	Inf	NA
12:70953369:T:G	PTPRB	missense	moderate	41	40	1	2 (EA)	0.000966876		0.801047	0.31542	0.0111	0.867179	0.31936	0.00662	-1.83072	2.0146	0.3635	1.12154	0.38042	0.003197	1.22493	0.38723	0.00156	-1.741	2.0374	0.3929	1.19939	0.38897	0.002046	1.30729	0.39615	0.0009669	-1.69813	2.0529	0.4081
2:239975166:C:T	HDAC4	missense	moderate	11	10	1	2	0.000967891		1.6094	0.60729	0.008046	1.54241	0.63663	0.0154	2.28632	2.0237	0.2586	2.26062	0.70177	0.001276	2.25597	0.74797	0.00256	2.295	2.0281	0.2579	2.34496	0.71066	0.0009679	2.36386	0.75895	0.001842	2.21047	2.0245	0.2749
10:100017453:T:G	LOXL4 [RP11-34A14.3]	missense	moderate	7122	6929	193	0	0.000969086		-0.0972078	0.02946	0.0009691	-0.0975159	0.02986	0.001091	-0.0858469	0.1813	0.6359	-0.05064	0.03633	0.1633	-0.0489668	0.03707	0.1866	-0.0911	0.1823	0.6173	-0.0557163	0.03686	0.1307	-0.0543008	0.03764	0.1491	-0.0890751	0.1827	0.6259
19:23543095:T:C	ZNF91	missense	moderate	1115	1048	67	2 (HA)	0.000970941		0.0084261	0.06269	0.8931	0.0592335	0.06446	0.3582	-0.874588	0.2687	0.001136	-0.0034348	0.07687	0.9644	0.074598	0.08021	0.3523	-0.8823	0.2692	0.001046	0.0055548	0.07798	0.9432	0.0873523	0.08147	0.2836	-0.888554	0.2694	0.0009709
22:36684331:C:T	MYH9	synonymous	low	902	847	55	0 (HA)	0.000974827		-0.0856452	0.06885	0.2135	-0.0350577	0.07076	0.6203	-0.982625	0.298	0.0009748	-0.162338	0.0845	0.05471	-0.0937435	0.08804	0.287	-0.9648	0.3011	0.001355	-0.180951	0.08564	0.0346	-0.112892	0.0893	0.2062	-0.960257	0.3022	0.001484
9:36169723:G:A	CCIN	missense	moderate	2010	1947	63	0	0.000977945		0.156282	0.0474	0.0009779	0.146871	0.04804	0.002235	0.502659	0.2915	0.08461	0.155495	0.0587	0.008071	0.141269	0.0599	0.01836	0.4978	0.2939	0.09024	0.164881	0.0596	0.005666	0.150247	0.06086	0.01356	0.505894	0.2938	0.0851
2:216299550:G:A	FN1 [AC012462.1]	splice_region; intron	low	5041	4770	271	1	0.000982624		-0.0852822	0.03265	0.009002	-0.0860409	0.03338	0.009957	-0.0685882	0.1566	0.6614	-0.132086	0.04008	0.0009826	-0.13505	0.04144	0.001118	-0.0891	0.1578	0.5724	-0.128649	0.04058	0.001525	-0.131557	0.04199	0.001729	-0.0873112	0.1583	0.5813
8:19221784:A:G	SH2D4A	missense	moderate	23	1	22	0	0.000984039		1.41703	0.43005	0.000984	1.7423	2.02334	0.3892	1.40164	0.4401	0.001449	1.42303	0.43985	0.001215	1.01491	8.36614	0.9034	1.424	0.4405	0.001224	1.42015	0.44185	0.001308	1.00558	13.623	0.9412	1.42059	0.4421	0.001312
11:5566076:G:A	OR52H1 [HBG2]	synonymous	low	69	67	2	0 (EA)	0.00098685		0.806819	0.24541	0.00101	0.820228	0.24899	0.0009869	0.350466	1.4526	0.8093	0.947962	0.3208	0.003127	0.974692	0.32872	0.003026	0.4134	1.47	0.7785	1.05494	0.32721	0.001264	1.08336	0.33544	0.001239	0.49703	1.4862	0.7381
7:111580166:T:C	DOCK4	missense; splice_region	moderate	356	351	5	2 (EA)	0.000987414		-0.292963	0.10806	0.006704	-0.294875	0.10862	0.006632	-0.109526	1.0639	0.918	-0.420952	0.12902	0.001104	-0.425483	0.12994	0.001059	-0.1048	1.0854	0.9231	-0.431194	0.13102	0.0009984	-0.434751	0.13198	0.0009874	-0.188256	1.0908	0.863
8:144991629:C:T	PLEC	synonymous	low	274	270	4	1 (EA)	0.000987436		0.380278	0.12319	0.002023	0.391708	0.12395	0.001577	-0.54365	1.1144	0.6257	0.504485	0.15824	0.001432	0.52654	0.15984	0.0009874	-0.5747	1.1181	0.6072	0.500818	0.15991	0.001737	0.524016	0.16157	0.001182	-0.611713	1.1189	0.5846
19:15533930:G:A	WIZ [AKAP8L]	missense	moderate	40	38	2	2 (EA)	0.000987551		-0.772694	0.32112	0.01612	-0.804733	0.32948	0.01459	-0.165681	1.4341	0.908	-1.21277	0.38077	0.001447	-1.28676	0.39489	0.00112	-0.2333	1.4368	0.871	-1.23549	0.38144	0.001199	-1.30213	0.3953	0.0009876	-0.334701	1.4533	0.8179
16:30793621:C:T	ZNF629 [RP11-2C24.6]	synonymous	low	29	18	11	0	0.00098975		1.27672	0.38766	0.0009898	1.56975	0.48108	0.001102	0.734118	0.6546	0.2621	1.43863	0.44956	0.001374	1.99253	0.61794	0.001262	0.8158	0.6552	0.2131	1.45165	0.45973	0.001591	2.04835	0.64443	0.00148	0.833259	0.656	0.204
1:67147691:A:G	SGIP1 [AL139147.1]	synonymous	low	173	119	54	0 (EA)	0.000990335		0.480928	0.15763	0.002281	0.616495	0.1872	0.0009903	0.150534	0.2922	0.6065	0.400003	0.18932	0.03462	0.563689	0.24777	0.0229	0.1703	0.2935	0.5617	0.450738	0.19193	0.01885	0.655573	0.25316	0.009609	0.173863	0.2943	0.5547
10:70700944:A:G	DDX50	synonymous	low	7808	7486	322	2 (HA)	0.000994455		0.019682	0.02872	0.4932	0.0022763	0.02928	0.938	0.468959	0.1487	0.001616	0.051415	0.03512	0.1432	0.0267289	0.03614	0.4596	0.4713	0.1491	0.001567	0.05676	0.03562	0.1111	0.0307817	0.03666	0.4011	0.496553	0.1508	0.0009945
6:152730273:T:C	SYNE1 [RNA5SP223,RP3-398G3.5]	missense	moderate	46	15	31	2 (EA)	0.000998121		0.100243	0.29661	0.7354	1.16115	0.52604	0.02729	-0.394279	0.3591	0.2723	0.237344	0.31408	0.4498	2.06481	0.63061	0.001059	-0.3655	0.3622	0.3129	0.224737	0.31608	0.4771	2.10937	0.64094	0.0009981	-0.380891	0.3633	0.2945
19:6825307:C:T	VAV1	splice_region; intron	low	37	26	11	0	0.000998859		-1.1057	0.33599	0.0009989	-1.31542	0.39994	0.001005	-0.602602	0.6194	0.3306	-0.85006	0.37952	0.0251	-0.951525	0.47813	0.04658	-0.6772	0.624	0.2778	-0.836186	0.38194	0.02857	-0.939223	0.48272	0.05169	-0.663684	0.6246	0.288
4:437909:T:C	ZNF721 [ABCA11P]	missense	moderate	167	161	6	0 (EA)	0.00100173		-0.466956	0.15823	0.003166	-0.529933	0.16107	0.001002	1.27117	0.8462	0.133	-0.472416	0.19369	0.01473	-0.560723	0.19875	0.004784	1.197	0.8641	0.1661	-0.472755	0.1942	0.01492	-0.560031	0.19927	0.004947	1.17735	0.8664	0.1742
9:134321955:G:A	PRRC2B	missense	moderate	248	245	3	2	0.0010048		0.345126	0.12929	0.007597	0.338465	0.12971	0.009069	1.36284	1.6033	0.3953	0.505957	0.16077	0.001649	0.495096	0.16166	0.002194	1.488	1.5371	0.333	0.537723	0.16348	0.001005	0.526814	0.16439	0.001353	1.51356	1.5548	0.3303
1:158746847:A:G	OR6N2	synonymous	low	1615	1526	89	2	0.00101293		0.139096	0.05236	0.00789	0.139286	0.05373	0.009533	0.135523	0.2329	0.5607	0.18664	0.06409	0.003591	0.191164	0.06665	0.004128	0.131	0.2336	0.5749	0.213578	0.06498	0.001013	0.220715	0.06764	0.001103	0.128342	0.2338	0.583
14:24113702:C:T	DHRS2	missense; splice_region	moderate	21	20	1	2	0.00101663		0.726754	0.44188	0.1	0.679212	0.45257	0.1334	1.69728	2.0448	0.4065	1.66562	0.54318	0.002166	1.66176	0.56346	0.003186	1.716	2.0429	0.4008	1.82806	0.55634	0.001017	1.84095	0.57766	0.001438	1.66308	2.0666	0.421
5:31538676:C:T	C5orf22	synonymous	low	13	13	0	0 (EA)	0.00101795		-1.84453	0.56141	0.001018	-1.84453	0.56141	0.001018	NA	Inf	NA	-1.37208	0.63905	0.03179	-1.37208	0.63905	0.03179	NA	Inf	NA	-1.42794	0.63637	0.02484	-1.42794	0.63637	0.02484	NA	Inf	NA
19:58945089:A:G	ZNF132 [CTD-2619J13.17]	synonymous	low	4642	4487	155	0 (HA)	0.00101833		0.0109299	0.03354	0.7445	-0.0082133	0.03405	0.8094	0.642433	0.1955	0.001018	0.0290386	0.0413	0.482	0.0005584	0.04226	0.9895	0.6386	0.1955	0.001088	0.0235962	0.04183	0.5727	-0.0058881	0.04281	0.8906	0.642295	0.1961	0.001057
19:58946203:C:T	ZNF132 [CTD-2619J13.17]	missense	moderate	4628	4473	155	0 (HA)	0.00101833		0.0082709	0.03356	0.8053	-0.0109776	0.03407	0.7473	0.642433	0.1955	0.001018	0.0232602	0.04132	0.5735	-0.0055138	0.04227	0.8962	0.6386	0.1955	0.001088	0.0179238	0.04185	0.6684	-0.0118572	0.04283	0.7819	0.642295	0.1961	0.001057
17:11725786:A:G	DNAH9	missense	moderate	66	18	48	2	0.0010191		-0.841442	0.26838	0.001717	-0.490003	0.47778	0.3051	-1.00346	0.3244	0.00198	-0.888608	0.28426	0.001772	-0.53627	0.58282	0.3575	-0.9986	0.3256	0.002164	-0.937314	0.28531	0.001019	-0.700212	0.58878	0.2343	-1.01008	0.3262	0.001956
6:27835026:G:A	HIST1H1B [HIST1H2BPS2,HIST1H2AL,HIST1H3I]	synonymous	low	28	28	0	1 (EA)	0.00102131		1.21711	0.38842	0.001727	1.21711	0.38842	0.001727	NA	Inf	NA	1.65088	0.50262	0.001021	1.65088	0.50262	0.001021	NA	Inf	NA	1.57715	0.49846	0.001556	1.57715	0.49846	0.001556	NA	Inf	NA
19:50365147:AC:A	PNKP [AC018766.5,AC018766.4,PTOV1]	intron	modifier	31	3	28	2 (HA)	0.00102163		0.906478	0.32287	0.004991	-1.02143	1.18271	0.3878	1.06172	0.3356	0.001559	0.968887	0.32434	0.002815	-0.54945	1.17836	0.641	1.093	0.3374	0.001192	1.00774	0.32604	0.001996	-0.281413	1.18035	0.8116	1.11423	0.3392	0.001022
11:13031288:C:T	RASSF10 [CTC-497E21.3]	non_coding_transcript_exon; non_coding_transcript	modifier	687	672	15	0	0.00102362		-0.25919	0.07893	0.001024	-0.246021	0.07956	0.001987	-1.07377	0.6257	0.08616	-0.251464	0.09693	0.009481	-0.2315	0.09812	0.0183	-1.065	0.6262	0.08908	-0.261037	0.09805	0.007761	-0.239987	0.09925	0.01561	-1.11251	0.6313	0.07801
11:5475409:C:T	OR51I2 [HBG2,AC104389.28,HBE1]	missense	moderate	47	39	8	2	0.00102818		0.699721	0.29775	0.01877	0.500809	0.32641	0.125	1.68575	0.7267	0.02036	1.2367	0.38125	0.00118	1.09525	0.44639	0.01415	1.618	0.733	0.02727	1.27307	0.38781	0.001028	1.15028	0.4567	0.01178	1.59052	0.7343	0.03031
8:27918057:T:C	NUGGC	missense	moderate	63	32	31	2	0.00103409		0.598919	0.2598	0.02115	0.18509	0.36326	0.6104	1.03224	0.3717	0.005487	0.912445	0.2907	0.001697	0.729498	0.46482	0.1166	1.03	0.3726	0.005699	0.962299	0.29329	0.001034	0.83995	0.47571	0.07745	1.03732	0.3725	0.005357
18:77246435:G:A	NFATC1	synonymous	low	52	10	42	2 (EA)	0.00103696		0.426159	0.28531	0.1353	1.8378	0.64573	0.004426	0.0837064	0.318	0.7924	0.400369	0.30166	0.1844	2.87343	0.91864	0.001761	0.1015	0.3194	0.7507	0.396462	0.30402	0.1922	3.17021	0.96644	0.001037	0.0918364	0.3203	0.7743
15:44211692:A:C	FRMD5	synonymous	low	18	18	0	0 (EA)	0.00104035		-1.57348	0.47981	0.00104	-1.57348	0.47981	0.00104	NA	Inf	NA	-1.44176	0.52754	0.006276	-1.44176	0.52754	0.006276	NA	Inf	NA	-1.32331	0.51597	0.01033	-1.32331	0.51597	0.01033	NA	Inf	NA
16:20360359:G:A	UMOD	synonymous	low	30	14	16	2 (EA)	0.00104068		0.613106	0.39877	0.1242	1.20461	0.54157	0.02613	-0.087409	0.5894	0.8821	0.929551	0.45807	0.04243	2.30132	0.71362	0.00126	-0.03175	0.5974	0.9576	0.941096	0.46113	0.04127	2.38191	0.72635	0.001041	-0.031718	0.5968	0.9576
3:111356092:A:G	CD96 [RP11-402J7.2]	synonymous	low	757	746	11	2 (EA)	0.00104202		-0.181917	0.07496	0.01523	-0.190262	0.07538	0.0116	0.567409	0.7143	0.427	-0.278768	0.09315	0.002765	-0.293159	0.09392	0.0018	0.5895	0.7295	0.419	-0.297269	0.09448	0.001652	-0.312417	0.09528	0.001042	0.588042	0.7284	0.4195
1:157062696:G:T	ETV3L	synonymous	low	7997	7789	208	0 (EA)	0.00104275		0.0899964	0.02884	0.001803	0.0957731	0.02921	0.001043	-0.131808	0.181	0.4665	0.0612506	0.03555	0.08492	0.0687089	0.03625	0.05804	-0.1267	0.182	0.4863	0.0655581	0.03611	0.06943	0.0737438	0.03683	0.04527	-0.136408	0.183	0.4559
19:2254486:G:T	JSRP1 [AMH,MIR4321]	splice_region; intron	low	13	13	0	2 (EA)	0.00104517		1.59899	0.5624	0.004467	1.59899	0.5624	0.004467	NA	Inf	NA	1.97142	0.65378	0.002566	1.97142	0.65378	0.002566	NA	Inf	NA	2.10653	0.64261	0.001045	2.10653	0.64261	0.001045	NA	Inf	NA
14:21058683:A:C	RNASE12 [RP11-14J7.6,RNASE11,RNASE11]	missense	moderate	22	21	1	0	0.0010491		1.41848	0.43286	0.001049	1.40689	0.44276	0.001485	1.66887	2.0581	0.4174	1.44998	0.60507	0.01656	1.40853	0.63373	0.02624	1.878	2.0351	0.3562	1.39058	0.62086	0.02511	1.33621	0.652	0.04042	1.91927	2.0331	0.3452
12:54911426:C:T	NCKAP1L	missense; splice_region	moderate	1296	1239	57	0	0.0010516		-0.189999	0.05799	0.001052	-0.18655	0.05922	0.001632	-0.270635	0.2863	0.3446	-0.181933	0.07077	0.01015	-0.17697	0.07302	0.01537	-0.2589	0.2876	0.3679	-0.177982	0.07185	0.01324	-0.172804	0.07418	0.01983	-0.25647	0.2888	0.3745
1:19477196:C:T	UBR4	synonymous	low	15	0	15	0	0.00105491		1.7199	0.52509	0.001055	NA	Inf	NA	1.7199	0.5251	0.001055	1.70897	0.52704	0.001184	NA	Inf	NA	1.709	0.527	0.001184	1.71108	0.52909	0.001221	NA	Inf	NA	1.71108	0.5291	0.001221
11:119050896:C:T	NLRX1	synonymous	low	420	413	7	1	0.00105965		0.227373	0.09932	0.02207	0.217066	0.10015	0.0302	0.845982	0.7759	0.2755	0.406399	0.12412	0.00106	0.393467	0.12571	0.001749	0.9079	0.7829	0.2462	0.34538	0.12476	0.005634	0.330394	0.12636	0.008929	0.926301	0.7867	0.239
19:3728609:G:A	TJP3	missense	moderate	3898	3760	138	0	0.00106109		0.117058	0.03576	0.001061	0.111738	0.03631	0.002091	0.285932	0.2046	0.1623	0.105195	0.044	0.0168	0.0965322	0.04504	0.0321	0.2851	0.2053	0.1648	0.103992	0.04454	0.01954	0.0948903	0.04561	0.03746	0.291303	0.2069	0.1591
6:34985800:A:G	ANKS1A	synonymous	low	414	399	15	2	0.00106869		-0.172737	0.10038	0.08528	-0.152431	0.10177	0.1342	-0.901755	0.6098	0.1392	-0.380261	0.11872	0.001361	-0.357492	0.12099	0.003128	-0.9725	0.617	0.115	-0.396385	0.12115	0.001069	-0.373677	0.12355	0.00249	-0.965317	0.6184	0.1185
19:39898667:C:T	ZFP36 [PLEKHG2,MIR4530]	synonymous	low	865	840	25	1 (HA)	0.00107354		-0.0042445	0.0704	0.9519	0.0338453	0.07138	0.6354	-1.35324	0.4248	0.001445	-0.0050524	0.08717	0.9538	0.0554606	0.08905	0.5334	-1.397	0.427	0.001074	-0.0158809	0.08854	0.8577	0.0445306	0.09048	0.6226	-1.38415	0.4306	0.001307
17:74017836:G:A	EVPL	synonymous	low	18	11	7	2	0.00107588		1.1347	0.4834	0.01891	0.703611	0.61582	0.2532	1.82675	0.7803	0.01922	1.79064	0.58125	0.002065	1.60901	0.85653	0.06031	1.946	0.7913	0.01395	1.97565	0.6042	0.001076	1.91317	0.92469	0.03855	2.0222	0.7981	0.01129
19:57669827:G:A	DUXA	missense	moderate	11	11	0	2 (EA)	0.00107623		1.73759	0.6111	0.004464	1.73759	0.6111	0.004464	NA	Inf	NA	2.29648	0.76856	0.002808	2.29648	0.76856	0.002808	NA	Inf	NA	2.64608	0.80925	0.001076	2.64608	0.80925	0.001076	NA	Inf	NA
1:228879367:C:T	RHOU	synonymous	low	74	71	3	2 (EA)	0.00107677		0.683281	0.23749	0.004014	0.698658	0.24138	0.003798	0.216783	1.3295	0.8705	0.962204	0.30272	0.00148	1.01345	0.31073	0.001108	0.00663	1.3418	0.9961	0.985785	0.30995	0.001471	1.04171	0.3186	0.001077	-0.0030199	1.3396	0.9982
8:134237635:G:T	WISP1 [WISP1-OT1]	missense; splice_region	moderate	683	660	23	0 (HA)	0.0010774		0.0743643	0.07894	0.3462	0.0320095	0.08007	0.6893	1.54004	0.471	0.001077	0.0569352	0.09456	0.5471	-0.0044686	0.09652	0.9631	1.523	0.4717	0.001241	0.070903	0.09573	0.4589	0.0084057	0.09774	0.9315	1.54162	0.4742	0.001149
16:21151913:G:T	DNAH3	missense	moderate	4259	4155	104	0 (EA)	0.00108028		-0.110332	0.03487	0.001554	-0.115306	0.03528	0.00108	0.100834	0.2298	0.6609	-0.114142	0.04254	0.007286	-0.122242	0.04327	0.004731	0.1168	0.2311	0.6132	-0.105415	0.04315	0.01457	-0.113711	0.04392	0.009624	0.125756	0.2318	0.5875
2:171570151:C:T	LINC01124 [SP5]	missense	moderate	6580	6416	164	0	0.00108046		0.0993189	0.03038	0.00108	0.0978059	0.03074	0.001465	0.163176	0.1997	0.4139	0.09289	0.03744	0.0131	0.0901857	0.03811	0.01796	0.1678	0.2006	0.4028	0.0922915	0.03787	0.01482	0.0894551	0.03856	0.02036	0.169501	0.2012	0.3995
17:56396587:T:C	BZRAP1	synonymous	low	1457	1413	44	0 (EA)	0.0010848		-0.175295	0.05506	0.001455	-0.182109	0.05573	0.001085	0.102982	0.3561	0.7725	-0.19111	0.06786	0.00486	-0.201676	0.06912	0.003526	0.091	0.3572	0.7989	-0.189387	0.06864	0.005792	-0.198797	0.06991	0.00446	0.0619383	0.3613	0.8639
9:74842851:C:T	GDA	splice_region; intron	low	795	779	16	0	0.00108674		0.236997	0.07254	0.001087	0.23639	0.07317	0.001236	0.271713	0.5533	0.6234	0.217851	0.09034	0.01588	0.214653	0.09154	0.01903	0.3372	0.5591	0.5465	0.224675	0.09186	0.01445	0.221662	0.09309	0.01726	0.336169	0.5663	0.5528
7:99032529:G:A	PTCD1 [ATP5J2-PTCD1,CPSF4]	missense	moderate	104	103	1	0 (EA)	0.00109165		0.638175	0.20096	0.001495	0.659395	0.20191	0.001092	-1.60628	2.0766	0.4392	0.639401	0.26459	0.01567	0.681185	0.26684	0.01069	-1.801	2.0394	0.3771	0.667518	0.27043	0.01357	0.71331	0.27286	0.008943	-1.87784	2.0343	0.356
6:43008764:C:T	CUL7 [KLC4,RN7SL403P]	missense	moderate	106	105	1	0	0.00109294		0.640621	0.19618	0.001093	0.639332	0.19645	0.001137	1.1041	3.7256	0.767	0.783835	0.24188	0.001193	0.782441	0.2424	0.001247	1.107	3.6906	0.7642	0.768689	0.24174	0.001473	0.767353	0.24222	0.001535	1.10027	3.8162	0.7731
14:88936027:C:T	PTPN21 [SPATA7]	synonymous	low	214	198	16	2	0.00109482		-0.283632	0.13971	0.04234	-0.251211	0.14589	0.08509	-0.642104	0.4851	0.1856	-0.549356	0.1737	0.001564	-0.529453	0.18593	0.004405	-0.686	0.4871	0.1591	-0.571406	0.17501	0.001095	-0.555368	0.18751	0.003058	-0.679829	0.4875	0.1632
5:476737:C:T	SLC9A3 [CTD-2228K2.7,CTD-2228K2.5,EXOC3]	missense	moderate	13	13	0	1 (EA)	0.00109609		0.883864	0.5626	0.1162	0.883864	0.5626	0.1162	NA	Inf	NA	2.77198	0.8491	0.001096	2.77198	0.8491	0.001096	NA	Inf	NA	2.64674	0.84965	0.001839	2.64674	0.84965	0.001839	NA	Inf	NA
2:26699126:C:G	OTOF	synonymous	low	8950	8631	319	0	0.00109713		0.0913078	0.02797	0.001097	0.0903139	0.02843	0.001488	0.121586	0.1569	0.4384	0.0714049	0.0343	0.03737	0.0693356	0.03515	0.04852	0.1129	0.1575	0.4732	0.0797651	0.0348	0.0219	0.0784229	0.03568	0.02793	0.106156	0.1582	0.5022
20:49191191:A:G	PTPN1 [RP4-530I15.9]	splice_region; synonymous	low	99	73	26	0	0.00109934		-0.67302	0.20621	0.001099	-0.745545	0.24056	0.00194	-0.472068	0.4004	0.2384	-0.431999	0.23225	0.06287	-0.413053	0.28413	0.146	-0.4701	0.4031	0.2435	-0.464741	0.23293	0.04602	-0.4621	0.28487	0.1048	-0.47007	0.4046	0.2453
19:56372890:C:T	NLRP4	synonymous	low	11	11	0	1 (EA)	0.00109945		1.55779	0.62107	0.01213	1.55779	0.62107	0.01213	NA	Inf	NA	2.72794	0.83583	0.001099	2.72794	0.83583	0.001099	NA	Inf	NA	2.74575	0.85699	0.001356	2.74575	0.85699	0.001356	NA	Inf	NA
11:75428958:A:G	MOGAT2	missense	moderate	10034	9692	342	2	0.00110494		0.064835	0.02756	0.01865	0.064147	0.02803	0.02211	0.0848328	0.1511	0.5746	0.108818	0.03386	0.00131	0.110539	0.03474	0.001461	0.076	0.1517	0.6163	0.111853	0.03429	0.001105	0.113992	0.03519	0.001199	0.071977	0.152	0.6358
11:47640429:G:C	MTCH2 [Y_RNA]	missense	moderate	6870	6696	174	0 (EA)	0.00110575		-0.0974859	0.03034	0.001311	-0.100376	0.03077	0.001106	0.0026732	0.1812	0.9882	-0.0489553	0.03728	0.1892	-0.0512136	0.03809	0.1788	0.002621	0.182	0.9885	-0.0423679	0.03781	0.2625	-0.0442543	0.03865	0.2522	-0.0004028	0.1823	0.9982
10:74968455:C:T	FAM149B1 [DNAJC9]	synonymous	low	14	14	0	0	0.0011115		1.78518	0.54749	0.001112	1.78518	0.54749	0.001112	NA	Inf	NA	2.17899	0.69136	0.001623	2.17899	0.69136	0.001623	NA	Inf	NA	2.2787	0.71059	0.001342	2.2787	0.71059	0.001342	NA	Inf	NA
7:149513111:T:A	SSPO	non_coding_transcript_exon; non_coding_transcript	modifier	14	14	0	1 (EA)	0.00111195		1.65939	0.54094	0.002158	1.65939	0.54094	0.002158	NA	Inf	NA	2.5158	0.77159	0.001112	2.5158	0.77159	0.001112	NA	Inf	NA	2.26716	0.76718	0.003125	2.26716	0.76718	0.003125	NA	Inf	NA
2:220326596:C:G	SPEG	splice_region; intron	low	12	11	1	0	0.00111241		-1.91563	0.58754	0.001112	-1.89374	0.61438	0.002054	-2.14998	2.0099	0.2847	-1.55918	0.66296	0.01868	-1.48464	0.70214	0.03448	-2.172	2.0127	0.2806	-1.42472	0.66495	0.03214	-1.33948	0.70455	0.05728	-2.11951	2.0115	0.292
1:38463148:G:C	FHL3	missense	moderate	53	51	2	2	0.00111397		0.54372	0.28415	0.05569	0.538734	0.2854	0.05908	1.10976	3.0408	0.7151	1.13277	0.36834	0.002103	1.13302	0.37105	0.002261	1.116	3.0532	0.7148	1.23804	0.37976	0.001114	1.24001	0.38263	0.001192	1.10805	3.1061	0.7213
4:57516896:G:A	HOPX	missense	moderate	10028	9653	375	2 (EA)	0.00111444		-0.0305425	0.02766	0.2694	-0.0301164	0.02813	0.2844	-0.0427312	0.1505	0.7764	-0.104491	0.03403	0.002134	-0.107618	0.03493	0.002061	-0.04618	0.1508	0.7594	-0.112142	0.03446	0.001138	-0.115385	0.03539	0.001114	-0.0529498	0.1512	0.7262
9:20993249:T:G	FOCAD [PTPLAD2]	splice_region; intron	low	17	17	0	0	0.00111606		-1.61703	0.4961	0.001116	-1.61703	0.4961	0.001116	NA	Inf	NA	-1.3693	0.54554	0.01207	-1.3693	0.54554	0.01207	NA	Inf	NA	-1.39364	0.55541	0.0121	-1.39364	0.55541	0.0121	NA	Inf	NA
1:161163788:G:A	ADAMTS4 [NDUFS2]	synonymous	low	59	59	0	1	0.00111699		0.759859	0.26556	0.004219	0.759859	0.26556	0.004219	NA	Inf	NA	1.10249	0.33826	0.001117	1.10249	0.33826	0.001117	NA	Inf	NA	1.08225	0.34018	0.001466	1.08225	0.34018	0.001466	NA	Inf	NA
6:127476516:G:A	RSPO3	synonymous	low	10006	9645	361	0 (EA)	0.00111709		-0.0847647	0.02767	0.002188	-0.0917264	0.02814	0.001117	0.116721	0.1514	0.4408	-0.0675015	0.03395	0.04675	-0.0773198	0.03483	0.02641	0.1193	0.1519	0.4322	-0.0607297	0.0344	0.07749	-0.0706813	0.03531	0.04534	0.123994	0.1521	0.4151
1:220324983:G:T	RAB3GAP2 [IARS2]	missense	moderate	11	10	1	0	0.00112004		-1.97905	0.60735	0.00112	-1.98632	0.6372	0.001826	-1.90693	2.0078	0.3422	-1.68099	0.64516	0.009173	-1.61841	0.6805	0.01739	-2.237	2.0286	0.2701	-1.67684	0.65487	0.01045	-1.61771	0.692	0.0194	-2.18399	2.0265	0.2812
17:43545893:T:C	PLEKHM1 [RN7SL730P,AC091132.1]	synonymous	low	4004	3863	141	0	0.00112267		-0.116017	0.03561	0.001123	-0.11597	0.0361	0.001318	-0.117698	0.2162	0.5862	-0.0860734	0.04383	0.04954	-0.0850845	0.04475	0.05727	-0.1093	0.2169	0.6143	-0.10301	0.04449	0.02059	-0.10291	0.04546	0.02358	-0.105301	0.217	0.6275
5:35659239:G:A	SPEF2	missense	moderate	1056	1018	38	2 (EA)	0.00112499		-0.0945241	0.06448	0.1427	-0.116425	0.0656	0.07595	0.529209	0.3501	0.1306	-0.195411	0.07873	0.01307	-0.232598	0.08079	0.003988	0.5084	0.3515	0.148	-0.227323	0.07969	0.004339	-0.266505	0.08182	0.001125	0.497934	0.352	0.1572
16:4493012:T:TA	DNAJA3	splice_region; intron	low	385	376	9	0	0.0011269		0.332907	0.10222	0.001127	0.321417	0.10348	0.001895	0.797912	0.6583	0.2255	0.315454	0.12405	0.01099	0.299693	0.12625	0.01761	0.7545	0.6664	0.2575	0.326887	0.12549	0.009191	0.310221	0.12778	0.0152	0.778756	0.6654	0.2418
2:216299551:C:A	FN1 [AC012462.1]	splice_region; intron	low	5025	4754	271	1	0.0011296		-0.084739	0.03266	0.009476	-0.0854736	0.0334	0.01049	-0.0685882	0.1566	0.6614	-0.130527	0.04009	0.00113	-0.133384	0.04145	0.00129	-0.0891	0.1578	0.5724	-0.126629	0.04059	0.00181	-0.129396	0.04199	0.002061	-0.0873112	0.1583	0.5813
12:12814818:C:T	GPR19	missense	moderate	1398	1296	102	1 (EA)	0.00113189		-0.158764	0.05659	0.005024	-0.178377	0.05835	0.002236	0.151386	0.232	0.5142	-0.20242	0.06968	0.003671	-0.237686	0.07301	0.001132	0.1576	0.2333	0.4994	-0.198903	0.07067	0.004882	-0.234367	0.07415	0.001573	0.152288	0.2333	0.514
16:74942798:T:G	WDR59	splice_region; intron	low	183	182	1	1 (EA)	0.00113445		-0.360532	0.14912	0.01562	-0.363233	0.14926	0.01495	1.16572	3.5474	0.7425	-0.588423	0.18204	0.001227	-0.593324	0.18229	0.001134	1.174	3.4571	0.7341	-0.590745	0.18512	0.001417	-0.59551	0.18537	0.001316	1.16815	3.5612	0.7429
18:43307246:C:T	SLC14A1 [RP11-116O18.3]	missense	moderate	10490	10203	287	0 (EA)	0.00113539		0.0851558	0.02743	0.001903	0.0906067	0.02784	0.001135	-0.0939957	0.1596	0.5559	0.0879179	0.0336	0.008874	0.0954965	0.03436	0.005443	-0.07771	0.1606	0.6285	0.0878727	0.03402	0.009791	0.0956088	0.0348	0.006015	-0.0774343	0.1609	0.6303
2:219920547:G:A	IHH [MIR3131]	synonymous	low	15	15	0	0 (EA)	0.001136		-1.69805	0.52176	0.001136	-1.69805	0.52176	0.001136	NA	Inf	NA	-1.12897	0.65367	0.08415	-1.12897	0.65367	0.08415	NA	Inf	NA	-1.15894	0.64982	0.07451	-1.15894	0.64982	0.07451	NA	Inf	NA
14:75277056:C:T	YLPM1	missense	moderate	10	10	0	0 (EA)	0.00114027		-2.08101	0.63964	0.00114	-2.08101	0.63964	0.00114	NA	Inf	NA	-1.81664	0.69522	0.008974	-1.81664	0.69522	0.008974	NA	Inf	NA	-1.54599	0.70826	0.02905	-1.54599	0.70826	0.02905	NA	Inf	NA
12:7170336:G:A	C1S	missense	moderate	2580	2509	71	1	0.00114159		-0.0772894	0.04254	0.06921	-0.0730618	0.04302	0.08948	-0.260327	0.2831	0.3578	-0.170924	0.05254	0.001142	-0.167669	0.05345	0.001707	-0.2643	0.2863	0.3559	-0.168871	0.05308	0.001467	-0.16591	0.05401	0.002128	-0.252868	0.2877	0.3794
5:157241305:C:T	CLINT1	splice_region; intron	low	1665	1567	98	2	0.00114189		0.113831	0.05141	0.02682	0.108019	0.0528	0.04076	0.220153	0.2258	0.3296	0.192918	0.06304	0.002212	0.189626	0.06563	0.00386	0.2322	0.2268	0.3059	0.208038	0.06395	0.001142	0.205725	0.06661	0.002012	0.23528	0.2286	0.3034
2:219674320:C:T	CYP27A1	synonymous	low	18	18	0	1 (EA)	0.00114542		1.21647	0.47786	0.01091	1.21647	0.47786	0.01091	NA	Inf	NA	1.89201	0.58178	0.001145	1.89201	0.58178	0.001145	NA	Inf	NA	1.79654	0.58413	0.002101	1.79654	0.58413	0.002101	NA	Inf	NA
6:90660311:T:C	BACH2 [RP3-512E2.2]	missense	moderate	10	10	0	0 (EA)	0.00114768		-2.07797	0.63907	0.001148	-2.07797	0.63907	0.001148	NA	Inf	NA	-1.58469	0.78049	0.04232	-1.58469	0.78049	0.04232	NA	Inf	NA	-1.56234	0.79106	0.04827	-1.56234	0.79106	0.04827	NA	Inf	NA
11:48188908:C:A	PTPRJ	synonymous	low	136	132	4	2	0.00114882		0.438959	0.17582	0.01254	0.396953	0.17792	0.02567	2.19223	1.1494	0.05649	0.614731	0.20754	0.003056	0.561953	0.21095	0.007725	2.204	1.1575	0.05693	0.689145	0.21196	0.001149	0.634681	0.21558	0.003239	2.27063	1.1617	0.05063
5:176523186:G:A	FGFR4	splice_region; intron	low	27	6	21	2	0.0011551		-1.12754	0.39016	0.003853	-0.614125	0.82918	0.4589	-1.27354	0.4422	0.003974	-1.28628	0.39958	0.001286	-1.42422	0.91685	0.1203	-1.254	0.444	0.004736	-1.30704	0.4022	0.001155	-1.55241	0.94634	0.1009	-1.25295	0.4443	0.004804
22:31971351:C:T	SFI1	missense	moderate	355	342	13	2	0.0011564		-0.303592	0.10913	0.005405	-0.294765	0.11083	0.007825	-0.584788	0.6255	0.3499	-0.436725	0.13609	0.001332	-0.430223	0.1394	0.002027	-0.5689	0.6285	0.3654	-0.445711	0.13717	0.001156	-0.440607	0.14052	0.001716	-0.548657	0.6312	0.3847
6:119501601:T:TAA	MAN1A1	intron	modifier	4158	4045	113	1 (EA)	0.00115904		0.0838127	0.03394	0.01353	0.0920423	0.03434	0.00736	-0.258779	0.2216	0.2429	0.124293	0.04179	0.00294	0.138253	0.04256	0.001159	-0.2554	0.2219	0.2498	0.123521	0.0424	0.003574	0.137778	0.04319	0.001421	-0.255304	0.2226	0.2514
19:8191184:C:T	FBN3	missense	moderate	6082	5934	148	0	0.00116121		-0.099333	0.03058	0.001161	-0.0962712	0.03097	0.00188	-0.218758	0.1934	0.2581	-0.111716	0.03744	0.002849	-0.107923	0.03816	0.004682	-0.2099	0.1941	0.2796	-0.107858	0.03798	0.004508	-0.104439	0.0387	0.006964	-0.196371	0.1969	0.3187
5:132223579:T:C	AFF4	synonymous	low	32	22	10	2 (HA)	0.00116237		0.28454	0.36696	0.4381	-0.483125	0.43559	0.2674	2.16141	0.6811	0.001506	0.235648	0.41873	0.5736	-0.943055	0.53062	0.07552	2.181	0.6817	0.001376	0.345046	0.42744	0.4195	-0.855288	0.54723	0.1181	2.22336	0.6845	0.001162
10:96104665:T:G	NOC3L	missense	moderate	2420	2319	101	2 (EA)	0.00116403		0.0754785	0.04339	0.08194	0.0782488	0.04421	0.07675	0.0030737	0.226	0.9892	0.151414	0.05266	0.004035	0.161241	0.05413	0.002894	-0.02208	0.2274	0.9227	0.167965	0.05342	0.001664	0.178425	0.05494	0.001164	-0.0127063	0.2283	0.9556
2:242694630:C:T	D2HGDH [AC114730.7]	missense	moderate	100	99	1	0 (EA)	0.00117034		-0.659208	0.20465	0.001277	-0.66542	0.205	0.00117	1.16645	3.5143	0.74	-0.692026	0.24282	0.004372	-0.701362	0.24342	0.003961	1.176	3.443	0.7327	-0.656737	0.24359	0.007015	-0.665351	0.24416	0.006429	1.17066	3.5563	0.742
13:42761244:C:A	DGKH	missense	moderate	76	70	6	0 (EA)	0.00117805		0.658601	0.23737	0.005528	0.795157	0.24511	0.001178	-1.40317	0.9524	0.1407	0.569657	0.30554	0.06226	0.798754	0.32246	0.01325	-1.444	0.9559	0.131	0.548645	0.31379	0.08039	0.794356	0.3321	0.01676	-1.49677	0.9582	0.1183
2:71886100:G:A	DYSF	synonymous	low	566	552	14	2 (HA)	0.00118053		0.0705147	0.08667	0.4159	0.0296955	0.08764	0.7347	1.86899	0.5818	0.001315	0.0358092	0.10874	0.7419	-0.0299921	0.11064	0.7863	1.896	0.5882	0.00127	0.0440832	0.10983	0.6881	-0.0231067	0.11179	0.8362	1.91165	0.5894	0.001181
4:84376741:G:A	HELQ [MRPS18C]	missense	moderate	62	61	1	1	0.00118132		0.59544	0.26086	0.02245	0.592695	0.26156	0.02345	1.10053	3.548	0.7564	1.05713	0.32594	0.001181	1.05666	0.3274	0.001249	1.11	3.4574	0.7483	0.978279	0.32804	0.002862	0.977224	0.32944	0.003014	1.10163	3.5615	0.7571
7:30890160:C:T	FAM188B [INMT-FAM188B,AQP1,AQP1]	synonymous	low	37	9	28	2	0.00118567		-1.04897	0.34013	0.002042	-0.869859	0.67542	0.1978	-1.10982	0.3937	0.004818	-1.07516	0.35546	0.002489	-0.952812	0.8177	0.2439	-1.104	0.3947	0.005171	-1.1523	0.3554	0.001186	-1.25827	0.81133	0.1209	-1.12714	0.3953	0.004358
2:128522189:T:C	WDR33	missense	moderate	148	145	3	2 (EA)	0.00118698		-0.315808	0.16842	0.06078	-0.349701	0.16975	0.03939	1.82908	1.3504	0.1756	-0.589868	0.20606	0.004202	-0.648791	0.20847	0.001857	1.914	1.359	0.159	-0.62074	0.20802	0.002845	-0.682363	0.21048	0.001187	1.97484	1.366	0.1483
18:43316538:A:G	SLC14A1 [RP11-116O18.3]	synonymous	low	9621	9318	303	0 (EA)	0.0011883		0.0868005	0.02766	0.001698	0.0910486	0.02809	0.001188	-0.0485505	0.1585	0.7594	0.0753178	0.03391	0.02635	0.0809577	0.03471	0.01967	-0.04352	0.1593	0.7847	0.0736953	0.03439	0.03212	0.0794333	0.03522	0.0241	-0.044062	0.1595	0.7824
20:77013:C:T	DEFB125	synonymous	low	206	201	5	0 (EA)	0.00118831		0.438318	0.14255	0.002107	0.467095	0.14409	0.001188	-0.887916	0.9782	0.364	0.334576	0.17958	0.06244	0.37483	0.18262	0.04012	-0.8443	0.9883	0.3929	0.357772	0.18112	0.04823	0.401328	0.18419	0.02934	-0.915447	0.9959	0.358
15:64970496:C:T	ZNF609	missense	moderate	74	72	2	2 (EA)	0.00118989		-0.631648	0.23032	0.006099	-0.651847	0.23332	0.005209	0.139704	1.4418	0.9228	-0.898206	0.28765	0.001793	-0.934868	0.29344	0.001443	0.003219	1.455	0.9982	-0.928057	0.2911	0.001432	-0.962819	0.29705	0.00119	-0.0860644	1.4619	0.9531
1:117122286:T:A	IGSF3	missense	moderate	58	56	2	2	0.00119476		0.535315	0.26918	0.04673	0.510123	0.27242	0.06113	1.57506	1.7501	0.3681	0.975656	0.32044	0.002329	0.953708	0.32623	0.003462	1.577	1.708	0.3558	1.05015	0.32411	0.001195	1.03244	0.32965	0.001737	1.56356	1.7746	0.3783
17:7004954:G:A	ASGR2	synonymous	low	11	11	0	1	0.00119547		1.49149	0.60883	0.01429	1.49149	0.60883	0.01429	NA	Inf	NA	2.83846	0.87608	0.001195	2.83846	0.87608	0.001195	NA	Inf	NA	2.63141	0.87273	0.002569	2.63141	0.87273	0.002569	NA	Inf	NA
8:70594420:C:A	SLCO5A1	missense; splice_region	moderate	54	37	17	1	0.00119731		-0.66037	0.28016	0.01842	-0.67537	0.33405	0.0432	-0.624798	0.5144	0.2245	-1.03935	0.32083	0.001197	-1.25029	0.40887	0.002229	-0.7014	0.5176	0.1754	-1.03109	0.32592	0.001558	-1.25772	0.41872	0.002667	-0.68272	0.5191	0.1885
17:56584205:A:C	MTMR4	missense	moderate	7158	6943	215	0 (EA)	0.00119957		0.0916887	0.02965	0.001985	0.0972984	0.03004	0.0012	-0.119782	0.1844	0.5161	0.0647932	0.03661	0.07675	0.0710566	0.03734	0.05701	-0.0917	0.1866	0.6232	0.0558662	0.03717	0.1329	0.0620952	0.03793	0.1016	-0.0954426	0.1869	0.6097
5:145379844:G:A	SH3RF2 [AC005351.1]	missense	moderate	78	78	0	1 (EA)	0.00120156		-0.746433	0.23109	0.001238	-0.746433	0.23109	0.001238	NA	Inf	NA	-0.894973	0.27635	0.001202	-0.894973	0.27635	0.001202	NA	Inf	NA	-0.81315	0.2774	0.003375	-0.81315	0.2774	0.003375	NA	Inf	NA
14:94964311:G:T	SERPINA12	missense	moderate	25	16	9	2 (EA)	0.0012034		0.475971	0.40808	0.2435	1.52998	0.50659	0.002526	-1.47202	0.6887	0.03256	0.37446	0.46605	0.4217	1.91732	0.63136	0.002391	-1.473	0.6908	0.03302	0.447806	0.46689	0.3375	2.04942	0.63291	0.001203	-1.46427	0.6915	0.03423
19:41931659:C:T	B3GNT8 [CTC-435M10.6,CTC-435M10.3,BCKDHA]	missense	moderate	28	27	1	1	0.00120592		1.07391	0.37711	0.004403	1.0732	0.37945	0.004679	1.13141	3.4012	0.7394	1.48291	0.45805	0.001206	1.48966	0.46266	0.001283	1.149	3.2519	0.7238	1.47878	0.45933	0.001284	1.48558	0.4642	0.001373	1.15974	3.1795	0.7153
8:41790212:C:T	KAT6A	synonymous	low	24	24	0	2 (EA)	0.00120612		0.864151	0.41253	0.03619	0.864151	0.41253	0.03619	NA	Inf	NA	1.6096	0.52141	0.002022	1.6096	0.52141	0.002022	NA	Inf	NA	1.69414	0.5233	0.001206	1.69414	0.5233	0.001206	NA	Inf	NA
13:28197246:A:G	POLR1D [LNX2]	synonymous	low	16	4	12	0	0.0012073		1.78127	0.55026	0.001207	1.8508	1.01612	0.06854	1.75242	0.6545	0.007421	1.71836	0.59935	0.004143	1.58453	1.45572	0.2764	1.746	0.6577	0.007947	1.73425	0.60801	0.00434	1.60271	1.55942	0.3041	1.75783	0.6603	0.007761
4:6865058:T:C	KIAA0232	synonymous	low	14	0	14	0 (HA)	0.00120999		1.80894	0.55891	0.00121	NA	Inf	NA	1.80894	0.5589	0.00121	1.76841	0.55895	0.001557	NA	Inf	NA	1.768	0.559	0.001557	1.81849	0.56338	0.001247	NA	Inf	NA	1.81849	0.5634	0.001247
5:63665448:G:A	RNF180	missense	moderate	1743	1674	69	2 (HA)	0.00121165		0.0144492	0.04991	0.7722	0.0463835	0.05087	0.3619	-0.810143	0.2585	0.001724	-0.0381598	0.06073	0.5298	0.007355	0.06247	0.9063	-0.822	0.2592	0.00152	-0.0387297	0.06155	0.5292	0.0088272	0.06334	0.8892	-0.842887	0.2605	0.001212
5:175956516:G:A	RNF44	splice_region; intron	low	9832	9468	364	1	0.00121435		-0.0861312	0.02805	0.002136	-0.0867485	0.02853	0.002357	-0.0680637	0.1543	0.6592	-0.111624	0.0345	0.001214	-0.114006	0.03539	0.001276	-0.06612	0.1547	0.6691	-0.111244	0.03494	0.001454	-0.113447	0.03586	0.001558	-0.0699375	0.1553	0.6525
6:160328355:T:C	MAS1 [RP1-249F5.3]	missense	moderate	33	33	0	1 (EA)	0.0012195		1.09292	0.35276	0.001947	1.09292	0.35276	0.001947	NA	Inf	NA	1.50208	0.46442	0.00122	1.50208	0.46442	0.00122	NA	Inf	NA	1.4485	0.47407	0.002247	1.4485	0.47407	0.002247	NA	Inf	NA
14:56079039:A:T	KTN1	synonymous	low	1065	1049	16	1	0.00121962		0.0800328	0.06385	0.21	0.0787072	0.06432	0.2211	0.169062	0.5271	0.7484	0.256221	0.07922	0.00122	0.257163	0.08011	0.001328	0.2147	0.5321	0.6866	0.235444	0.08021	0.003332	0.235526	0.08114	0.003698	0.231896	0.5325	0.6632
2:241872327:T:C	AC104809.3	splice_donor	high	296	291	5	0 (EA)	0.00122242		-0.355925	0.11774	0.002504	-0.383032	0.11845	0.001222	1.87978	1.0758	0.08057	-0.395543	0.13963	0.004614	-0.435052	0.14082	0.002006	1.908	1.0752	0.07601	-0.395757	0.1416	0.005192	-0.436177	0.14283	0.002259	1.92256	1.0817	0.07551
3:196749821:C:T	MFI2	splice_region; intron	low	125	106	19	0 (EA)	0.001225		-0.572164	0.18235	0.001702	-0.64322	0.19895	0.001225	-0.199066	0.4559	0.6624	-0.35941	0.20758	0.08337	-0.401362	0.23279	0.08469	-0.1966	0.4585	0.668	-0.376583	0.20855	0.07096	-0.428335	0.23353	0.06662	-0.172754	0.4635	0.7093
11:64124823:C:T	CCDC88B [RPS6KA4]	synonymous	low	9359	9157	202	1 (HA)	0.00122971		0.0411248	0.02787	0.14	0.0282642	0.02821	0.3163	0.564956	0.18	0.001699	0.0617845	0.03438	0.0723	0.0421771	0.03502	0.2284	0.5841	0.1807	0.00123	0.0604887	0.03483	0.08246	0.0405424	0.0355	0.2534	0.579049	0.181	0.001377
22:44368122:A:G	SAMM50	missense	moderate	3243	3096	147	1 (HA)	0.00123139		0.0103581	0.0381	0.7857	0.0345417	0.03879	0.3733	-0.644228	0.2018	0.001413	0.0168768	0.04695	0.7193	0.054892	0.04826	0.2554	-0.6563	0.2031	0.001231	0.0167933	0.04752	0.7238	0.055329	0.04887	0.2576	-0.652824	0.2037	0.001352
19:49206417:A:G	FUT2	synonymous	low	9971	9664	307	0	0.00123394		0.0895601	0.02772	0.001234	0.0861685	0.02817	0.002221	0.193253	0.1558	0.2147	0.0738816	0.03408	0.03016	0.0685062	0.03492	0.04978	0.1816	0.1563	0.2453	0.0754713	0.03457	0.02904	0.070271	0.03545	0.04743	0.177081	0.1567	0.2584
7:137304563:C:A	DGKI	splice_region; intron	low	10	6	4	0	0.00123423		-2.08487	0.6453	0.001234	-2.15979	0.83193	0.009428	-1.97172	1.0224	0.0538	-1.7552	0.68598	0.01051	-1.59401	0.92922	0.08627	-1.948	1.0169	0.05539	-1.75901	0.68259	0.009967	-1.62079	0.92053	0.07829	-1.92785	1.0174	0.0581
10:74773975:G:A	P4HA1	splice_region; intron	low	49	24	25	1 (HA)	0.00123574		-0.625105	0.29914	0.03665	0.0666976	0.41549	0.8725	-1.36963	0.431	0.001485	-0.832759	0.32417	0.0102	-0.107047	0.49058	0.8273	-1.395	0.4319	0.001236	-0.791229	0.32702	0.01554	0.013084	0.49976	0.9791	-1.39353	0.4325	0.001272
19:18368873:C:T	KIAA1683 [PDE4C]	missense	moderate	116	113	3	0 (EA)	0.00123619		0.613519	0.19105	0.001321	0.623784	0.1931	0.001236	0.138246	1.3139	0.9162	0.303209	0.2358	0.1985	0.31103	0.23955	0.1942	0.05904	1.3385	0.9648	0.317355	0.23829	0.1829	0.326187	0.24219	0.178	0.0499022	1.3327	0.9701
7:111935948:G:T	ZNF277	missense	moderate	20	20	0	0	0.00123785		1.46635	0.45398	0.001238	1.46635	0.45398	0.001238	NA	Inf	NA	1.69615	0.65356	0.009452	1.69615	0.65356	0.009452	NA	Inf	NA	1.59955	0.6981	0.02195	1.59955	0.6981	0.02195	NA	Inf	NA
5:56178111:A:G	MAP3K1	synonymous	low	1485	1409	76	1	0.00124115		0.131534	0.05444	0.01569	0.121633	0.05581	0.02931	0.32519	0.2468	0.1877	0.217212	0.06726	0.001241	0.208238	0.06989	0.002886	0.33	0.2478	0.1829	0.215642	0.06799	0.001515	0.207259	0.07067	0.003359	0.319763	0.2491	0.1992
11:15243190:C:T	INSC	synonymous	low	614	541	73	0 (HA)	0.00124206		-0.0629178	0.08373	0.4524	0.0270745	0.08845	0.7595	-0.838511	0.2597	0.001242	-0.0983772	0.09782	0.3145	0.0184388	0.10541	0.8611	-0.823	0.2625	0.001719	-0.0843597	0.09874	0.3929	0.0372046	0.10652	0.7269	-0.825699	0.2631	0.001696
1:86590582:A:G	COL24A1	synonymous	low	411	390	21	0 (EA)	0.00124455		-0.320866	0.10055	0.001417	-0.332581	0.10301	0.001245	-0.0850782	0.4622	0.8539	-0.329142	0.12062	0.006356	-0.347721	0.12487	0.005358	-0.07023	0.4661	0.8802	-0.324158	0.12172	0.007742	-0.341736	0.12611	0.006734	-0.0849806	0.4652	0.8551
17:57292240:T:C	SMG8 [CTD-2510F5.6]	synonymous	low	38	6	32	0 (HA)	0.00124719		-0.941188	0.35336	0.007732	0.502348	0.83035	0.5452	-1.26042	0.3905	0.001247	-1.01832	0.3712	0.006082	1.0282	1.1672	0.3784	-1.249	0.3915	0.001427	-1.0445	0.37297	0.005103	0.886883	1.19464	0.4579	-1.25309	0.3926	0.001414
1:173596273:A:G	ANKRD45	synonymous	low	227	55	172	0 (EA)	0.0012479		-0.157075	0.15548	0.3124	-0.891732	0.27627	0.001248	0.183461	0.1881	0.3294	-0.0905962	0.16361	0.5798	-0.95773	0.32819	0.003521	0.1962	0.1887	0.2986	-0.102464	0.16446	0.5333	-1.00592	0.33256	0.002488	0.190024	0.1892	0.3153
11:6648332:T:A	DCHS1 [RP11-732A19.6,RP11-732A19.5]	missense	moderate	10	6	4	1	0.00125004		1.5557	0.64302	0.01555	1.29238	0.82524	0.1173	1.96264	1.0259	0.05574	2.52033	0.78096	0.00125	3.30004	1.20807	0.006301	1.961	1.0236	0.05545	2.40737	0.7738	0.001864	3.02188	1.18244	0.0106	1.94709	1.0234	0.05709
20:29960979:T:G	DEFB118 [SNORA40,DEFB119]	3_prime_UTR	modifier	87	85	2	0 (EA)	0.00125036		0.686463	0.21953	0.001766	0.713072	0.22096	0.00125	-1.34755	1.9319	0.4855	0.536231	0.27336	0.0498	0.574968	0.27609	0.03729	-1.394	1.949	0.4744	0.559068	0.28205	0.04746	0.602401	0.2851	0.0346	-1.43633	1.9346	0.4578
13:88330085:G:A	SLITRK5	synonymous	low	278	267	11	0 (EA)	0.00125375		-0.367457	0.12111	0.002414	-0.399018	0.12367	0.001254	0.371301	0.5983	0.5349	-0.304201	0.14609	0.03732	-0.346365	0.1506	0.02146	0.3681	0.6014	0.5405	-0.309949	0.14822	0.03652	-0.353735	0.15296	0.02075	0.363772	0.6	0.5443
10:135087305:G:A	ADAM8	missense	moderate	45	45	0	0 (EA)	0.00125501		-0.977915	0.30313	0.001255	-0.977915	0.30313	0.001255	NA	Inf	NA	-1.13818	0.37434	0.002362	-1.13818	0.37434	0.002362	NA	Inf	NA	-1.12967	0.37409	0.00253	-1.12967	0.37409	0.00253	NA	Inf	NA
1:78045321:A:G	ZZZ3	splice_region; intron	low	55	54	1	0 (EA)	0.0012554		0.845923	0.27511	0.002106	0.895801	0.27768	0.001255	-1.80605	2.0248	0.3724	0.807446	0.37178	0.02987	0.90432	0.37826	0.01681	-1.949	2.0179	0.334	0.777155	0.3781	0.03984	0.874599	0.38489	0.02307	-1.91105	2.0216	0.3445
11:5080181:A:G	OR52E2	missense	moderate	486	459	27	2	0.00126111		-0.197707	0.09261	0.03277	-0.181192	0.09514	0.05685	-0.495789	0.4042	0.22	-0.327173	0.11175	0.003414	-0.309134	0.11622	0.007818	-0.5481	0.4067	0.1778	-0.363034	0.11258	0.001261	-0.348005	0.11713	0.002967	-0.545269	0.4079	0.1813
1:22839498:A:G	ZBTB40 [ZBTB40-IT1]	missense	moderate	35	35	0	2 (EA)	0.00126165		-0.982013	0.3453	0.004456	-0.982013	0.3453	0.004456	NA	Inf	NA	-1.24044	0.41776	0.002985	-1.24044	0.41776	0.002985	NA	Inf	NA	-1.35392	0.41988	0.001262	-1.35392	0.41988	0.001262	NA	Inf	NA
11:64846718:C:T	CDCA5 [ZFPL1]	missense	moderate	511	494	17	2	0.00126242		0.250748	0.09004	0.005354	0.239048	0.09114	0.008716	0.727283	0.5816	0.2111	0.295604	0.11004	0.007223	0.277636	0.11203	0.0132	0.7871	0.5859	0.1792	0.360716	0.11187	0.001262	0.344719	0.11396	0.002486	0.785707	0.5874	0.181
7:939122:C:T	ADAP1 [COX19,GET4,SUN1]	synonymous	low	61	59	2	0 (EA)	0.00126584		-0.811525	0.26201	0.001953	-0.857923	0.26614	0.001266	0.64994	1.4937	0.6635	-0.779659	0.29616	0.008474	-0.837512	0.30219	0.00558	0.6271	1.4901	0.6739	-0.707414	0.29554	0.01668	-0.761852	0.30154	0.01152	0.620644	1.4894	0.6769
5:171533782:T:C	STK10	synonymous	low	4781	4597	184	1 (HA)	0.00126717		-0.037366	0.03284	0.2552	-0.0180856	0.03345	0.5888	-0.548981	0.1723	0.001443	-0.0712838	0.04031	0.07703	-0.0433045	0.04146	0.2963	-0.5566	0.1727	0.001267	-0.0806743	0.04082	0.04813	-0.0525822	0.04201	0.2107	-0.556196	0.1728	0.001291
4:20512746:C:T	SLIT2	synonymous	low	32	10	22	2 (EA)	0.00127335		-0.0890952	0.36033	0.8047	1.10369	0.64428	0.0867	-0.631974	0.4347	0.146	0.0295557	0.3889	0.9394	2.81345	0.8784	0.00136	-0.6492	0.4337	0.1345	0.0080079	0.39073	0.9836	2.86331	0.8887	0.001273	-0.676202	0.435	0.1201
19:48846646:C:T	TMEM143	synonymous	low	383	374	9	2	0.00127579		0.277659	0.10482	0.008075	0.258264	0.10578	0.01462	1.33413	0.7807	0.08746	0.402704	0.1288	0.001768	0.378537	0.13056	0.00374	1.28	0.7867	0.1037	0.421374	0.13081	0.001276	0.396849	0.13265	0.002774	1.28575	0.7875	0.1025
19:51837562:G:A	VSIG10L [IGLON5]	splice_region; intron	low	21	21	0	0	0.00128209		-1.42677	0.4431	0.001282	-1.42677	0.4431	0.001282	NA	Inf	NA	-0.918408	0.54861	0.09412	-0.918408	0.54861	0.09412	NA	Inf	NA	-1.00696	0.55575	0.07	-1.00696	0.55575	0.07	NA	Inf	NA
4:3446091:G:T	HGFAC [RGS12]	missense	moderate	2947	2859	88	0 (EA)	0.00128343		0.126138	0.03972	0.001497	0.129691	0.04028	0.001283	0.0003018	0.2397	0.999	0.123485	0.04948	0.01258	0.128839	0.05056	0.01083	0.002344	0.2405	0.9922	0.107743	0.05011	0.03155	0.112637	0.05123	0.02792	-0.0001665	0.2406	0.9994
18:51796003:G:A	POLI	synonymous	low	36	17	19	2 (HA)	0.00128741		0.996889	0.34744	0.004115	0.416244	0.49511	0.4005	1.56027	0.4877	0.001378	0.955142	0.39611	0.0159	-0.158876	0.67252	0.8132	1.547	0.4902	0.0016	0.911892	0.3934	0.02045	-0.279763	0.65532	0.6694	1.58329	0.4919	0.001287
3:190106071:AG:A	CLDN16	frameshift	high	5185	5037	148	2	0.00129219		0.0831458	0.03205	0.009483	0.0759223	0.03251	0.01951	0.336413	0.1925	0.08049	0.126495	0.03943	0.001338	0.117989	0.04028	0.003397	0.3229	0.1935	0.09526	0.128437	0.03992	0.001292	0.119657	0.04079	0.00335	0.32709	0.194	0.09181
7:6194213:G:A	USP42	missense	moderate	269	263	6	0	0.00129485		-0.399114	0.12406	0.001295	-0.383358	0.12525	0.002209	-1.21333	0.9004	0.1778	-0.316778	0.15078	0.03565	-0.291207	0.15295	0.05692	-1.199	0.8984	0.182	-0.341875	0.15078	0.02336	-0.316669	0.15294	0.0384	-1.21435	0.8998	0.1771
14:90651236:C:T	KCNK13	synonymous	low	128	126	2	2	0.00129519		0.525036	0.18074	0.003674	0.498144	0.18217	0.006249	2.21371	1.4436	0.1252	0.687037	0.21829	0.001647	0.648509	0.22073	0.003304	2.394	1.4694	0.1032	0.704486	0.21899	0.001295	0.666933	0.22149	0.002603	2.33755	1.4606	0.1095
6:52343899:T:C	EFHC1	missense	moderate	725	653	72	1	0.00130055		-0.178422	0.07625	0.01929	-0.181174	0.0801	0.0237	-0.151818	0.249	0.5421	-0.296229	0.09212	0.001301	-0.317171	0.09907	0.001368	-0.1626	0.2502	0.5157	-0.281544	0.09292	0.002446	-0.301092	0.10005	0.002616	-0.158775	0.2507	0.5266
12:90020385:G:T	ATP2B1	synonymous	low	15	4	11	0	0.00130239		1.83082	0.56938	0.001302	2.06505	1.00378	0.03966	1.7197	0.6914	0.01287	1.79975	0.59807	0.002619	2.00317	1.18209	0.09015	1.73	0.6934	0.0126	1.79279	0.60382	0.002987	1.99237	1.21137	0.1	1.72681	0.6965	0.01317
3:9979696:C:T	CRELD1 [IL17RC,RP11-1020A11.1]	splice_region; intron	low	12	12	0	1 (EA)	0.00130303		1.2208	0.58517	0.03696	1.2208	0.58517	0.03696	NA	Inf	NA	2.51482	0.78214	0.001303	2.51482	0.78214	0.001303	NA	Inf	NA	2.45268	0.76998	0.001446	2.45268	0.76998	0.001446	NA	Inf	NA
2:135756510:A:G	MAP3K19	synonymous	low	31	29	2	1 (EA)	0.00130592		0.456193	0.36703	0.2139	0.487352	0.37975	0.1994	0.0143235	1.4301	0.992	1.31605	0.43	0.002209	1.4494	0.45087	0.001306	-0.02516	1.4299	0.986	1.18523	0.42405	0.005189	1.30237	0.44382	0.003342	-0.0420543	1.4366	0.9766
2:161029218:G:A	ITGB6	synonymous	low	8464	8288	176	1 (EA)	0.00130898		-0.0920886	0.02877	0.001368	-0.0928925	0.02908	0.001399	-0.0551451	0.1971	0.7797	-0.11322	0.03537	0.00137	-0.115546	0.03595	0.001309	-0.04293	0.1976	0.828	-0.105323	0.03588	0.003329	-0.107221	0.03648	0.003292	-0.0493465	0.1981	0.8033
1:914805:G:A	C1orf170 [PLEKHN1]	synonymous	low	13	2	11	1 (HA)	0.00131226		1.67831	0.57529	0.003531	0.107287	1.4183	0.9397	1.9877	0.6294	0.001588	1.60945	0.60199	0.007505	-2.3043	1.9175	0.2295	2.037	0.634	0.001312	1.66616	0.60077	0.005548	-1.58353	1.87998	0.3996	2.03575	0.634	0.001323
5:147862818:C:T	HTR4	missense	moderate	27	6	21	0	0.00131633		1.30881	0.40742	0.001316	2.01179	0.83523	0.01601	1.0893	0.4667	0.0196	1.36957	0.43643	0.0017	3.22994	1.15165	0.005038	1.058	0.4716	0.02493	1.39771	0.43976	0.001481	3.26232	1.17643	0.005553	1.09485	0.4741	0.02093
5:82833145:G:A	VCAN [VCAN-AS1]	synonymous	low	8384	8139	245	1	0.00131716		-0.0720046	0.02832	0.011	-0.0615281	0.02877	0.03248	-0.396539	0.1601	0.01328	-0.11158	0.03474	0.001317	-0.0982581	0.03557	0.005743	-0.3845	0.161	0.01694	-0.11239	0.03524	0.001425	-0.0989706	0.03611	0.006124	-0.381081	0.1616	0.01834
11:82571138:T:C	PRCP	missense	moderate	84	82	2	2 (EA)	0.00131761		0.243934	0.22412	0.2764	0.321367	0.22601	0.155	-4.33642	1.7382	0.0126	0.727517	0.27893	0.009102	0.862235	0.28235	0.00226	-4.736	1.7982	0.008438	0.781373	0.28294	0.005751	0.920395	0.28654	0.001318	-4.6443	1.7901	0.009473
12:57146069:T:G	PRIM1 [HSD17B6]	missense	moderate	2211	2110	101	0	0.00132219		0.146415	0.0456	0.001322	0.141866	0.04658	0.002321	0.250911	0.2232	0.261	0.159814	0.05633	0.004552	0.154856	0.05819	0.007781	0.2338	0.2248	0.2983	0.173287	0.05705	0.002385	0.169339	0.05895	0.004073	0.231427	0.2262	0.3063
19:58016684:A:G	ZNF773 [AC003005.4]	missense	moderate	12	12	0	2	0.0013235		1.35159	0.58625	0.02114	1.35159	0.58625	0.02114	NA	Inf	NA	2.15074	0.72571	0.00304	2.15074	0.72571	0.00304	NA	Inf	NA	2.41245	0.75135	0.001323	2.41245	0.75135	0.001323	NA	Inf	NA
7:6476104:G:A	DAGLB	missense	moderate	789	764	25	2 (HA)	0.00132442		-0.0701224	0.07396	0.3431	-0.111569	0.075	0.1368	1.4018	0.4469	0.00171	0.0218603	0.09073	0.8096	-0.0373442	0.09264	0.6869	1.411	0.4488	0.001663	0.0141948	0.09191	0.8773	-0.04751	0.09386	0.6127	1.45735	0.4539	0.001324
19:54723030:C:A	LILRB3 [LILRA6,RPS9]	missense	moderate	1199	1173	26	0 (EA)	0.0013257		0.187323	0.05948	0.001636	0.192746	0.06004	0.001326	-0.0998695	0.4369	0.8192	0.193064	0.07327	0.008411	0.20221	0.07431	0.006502	-0.127	0.4395	0.7727	0.208721	0.0744	0.005026	0.218245	0.07548	0.003837	-0.116254	0.4409	0.792
20:60791602:G:A	HRH3	synonymous	low	24	23	1	1	0.00132594		0.836139	0.40761	0.04024	0.830369	0.41059	0.04314	1.23002	3.3922	0.7169	1.69476	0.52791	0.001326	1.70739	0.53559	0.001433	1.264	3.1292	0.6864	1.70729	0.53917	0.001543	1.7186	0.54594	0.001644	1.25927	3.436	0.714
19:8376431:G:A	NDUFA7 [NDUFA7,CD320]	synonymous	low	3827	3736	91	1 (HA)	0.00132828		-0.0411021	0.03594	0.2527	-0.0259073	0.03631	0.4755	-0.775185	0.2524	0.002128	-0.0605619	0.04397	0.1684	-0.0372653	0.04465	0.4039	-0.8161	0.2542	0.001328	-0.0647894	0.04452	0.1456	-0.0410925	0.04522	0.3634	-0.818349	0.255	0.00133
6:29796434:AC:A	HLA-G [HCG4P8]	frameshift	high	294	261	33	1	0.00133871		0.248725	0.12062	0.0392	0.226135	0.1271	0.07522	0.453282	0.3825	0.236	0.467678	0.14581	0.001339	0.469591	0.15765	0.002895	0.4564	0.3834	0.2339	0.431321	0.14718	0.003382	0.427843	0.15934	0.007252	0.451512	0.384	0.2396
14:105930406:G:A	MTA1 [RP11-521B24.5]	missense	moderate	5044	4906	138	2 (EA)	0.00133907		0.0771898	0.03295	0.01915	0.0779508	0.03339	0.01958	0.0490962	0.2029	0.8088	0.12476	0.04048	0.002056	0.128633	0.0413	0.001842	0.03025	0.204	0.8822	0.130583	0.04111	0.00149	0.134596	0.04196	0.001339	0.0352912	0.2045	0.863
2:10585164:C:T	ODC1 [RP11-320M2.1,SNORA80B]	5_prime_UTR	modifier	39	7	32	0	0.00133911		1.06073	0.33071	0.001339	1.3721	0.76926	0.07448	0.990139	0.3663	0.006867	1.0482	0.3458	0.002435	1.28446	1.01258	0.2046	1.017	0.3679	0.005705	1.05292	0.34735	0.002435	1.26811	1.03795	0.2218	1.02578	0.3686	0.005387
2:74725178:G:A	LBX2 [RP11-523H20.3,LBX2-AS1,AC005041.17,TTC31]	missense	moderate	2665	2549	116	2 (HA)	0.00134039		0.0520209	0.04207	0.2163	0.0259664	0.04296	0.5456	0.664409	0.2083	0.001422	0.0505938	0.05185	0.3292	0.0106378	0.05353	0.8425	0.6575	0.2086	0.001622	0.0495822	0.05266	0.3464	0.0076105	0.0544	0.8887	0.671822	0.2095	0.00134
10:50034833:G:A	WDFY4	missense	moderate	2541	2366	175	1 (HA)	0.00134451		-0.0198412	0.04324	0.6464	-0.0554184	0.04451	0.2132	0.576858	0.1823	0.001555	0.004901	0.05286	0.9261	-0.0479406	0.05521	0.3852	0.588	0.1834	0.001345	0.0058634	0.0536	0.9129	-0.0482309	0.05604	0.3894	0.586744	0.1836	0.001398
22:25145453:C:T	PIWIL3	missense	moderate	1868	1821	47	2 (HA)	0.00134784		0.0251083	0.0491	0.6091	0.0039052	0.04959	0.9372	1.08853	0.3512	0.001939	-0.0175216	0.06053	0.7722	-0.052262	0.06144	0.395	1.128	0.3529	0.001384	-0.017222	0.06153	0.7796	-0.0532483	0.06249	0.3942	1.13085	0.3528	0.001348
2:241686737:G:A	KIF1A	splice_region; synonymous	low	36	26	10	0	0.00135004		-1.10242	0.34395	0.00135	-1.1353	0.40082	0.00462	-1.01057	0.6699	0.1314	-1.12315	0.41058	0.006228	-1.17875	0.51761	0.02277	-1.029	0.6742	0.127	-1.14593	0.40872	0.005052	-1.2208	0.51447	0.01765	-1.01784	0.673	0.1304
17:5292191:G:A	NUP88 [RABEP1]	missense	moderate	15	15	0	2 (EA)	0.00135493		1.45756	0.52607	0.005595	1.45756	0.52607	0.005595	NA	Inf	NA	1.99989	0.67347	0.002982	1.99989	0.67347	0.002982	NA	Inf	NA	2.2651	0.70694	0.001355	2.2651	0.70694	0.001355	NA	Inf	NA
17:44061278:C:T	MAPT	missense	moderate	3348	3223	125	0	0.00135644		-0.120215	0.03752	0.001356	-0.118013	0.0381	0.00195	-0.191843	0.2172	0.3772	-0.0905536	0.04563	0.04722	-0.0860356	0.04667	0.06527	-0.1888	0.2177	0.3857	-0.112459	0.04627	0.01508	-0.109208	0.04735	0.02109	-0.181307	0.2179	0.4054
8:145542021:G:A	DGAT1 [GS1-393G12.12,HSF1]	synonymous	low	1288	1259	29	0 (EA)	0.00135714		0.182946	0.05759	0.001488	0.186116	0.0581	0.001357	0.0047212	0.4357	0.9914	0.13472	0.07203	0.06143	0.137872	0.07303	0.05904	0.02217	0.4364	0.9595	0.132189	0.07318	0.07087	0.134999	0.07423	0.06897	0.0349652	0.4367	0.9362
14:31782395:A:G	HEATR5A [AL136418.1]	missense; splice_region	moderate	26	26	0	0	0.00135822		-1.28539	0.40126	0.001358	-1.28539	0.40126	0.001358	NA	Inf	NA	-1.18878	0.46502	0.01058	-1.18878	0.46502	0.01058	NA	Inf	NA	-1.19999	0.46576	0.009982	-1.19999	0.46576	0.009982	NA	Inf	NA
16:716287:C:A	WDR90 [RHOT2]	synonymous	low	1675	1592	83	0 (EA)	0.00135887		0.16064	0.05158	0.001845	0.168655	0.05265	0.001359	-0.0311222	0.2575	0.9038	0.184419	0.0638	0.003843	0.200359	0.06582	0.002335	-0.06269	0.2592	0.8089	0.185791	0.06492	0.004212	0.203498	0.06701	0.00239	-0.0849392	0.262	0.7458
7:105148593:G:A	PUS7	missense	moderate	259	246	13	2	0.00136037		0.203637	0.12624	0.1067	0.197237	0.1291	0.1266	0.3434	0.6033	0.5692	0.477607	0.15021	0.001475	0.484038	0.15504	0.001797	0.3792	0.6064	0.5317	0.487312	0.15215	0.00136	0.49308	0.1571	0.001698	0.400206	0.6105	0.5121
6:131973721:C:A	ENPP3	missense	moderate	19	19	0	1	0.00136089		1.2794	0.4638	0.005807	1.2794	0.4638	0.005807	NA	Inf	NA	1.84694	0.57666	0.001361	1.84694	0.57666	0.001361	NA	Inf	NA	1.87512	0.58998	0.001482	1.87512	0.58998	0.001482	NA	Inf	NA
19:42083673:T:C	CEACAM21	synonymous	low	799	675	124	2	0.00136246		-0.188798	0.07443	0.0112	-0.132505	0.07968	0.09631	-0.5747	0.2086	0.005872	-0.27601	0.08892	0.00191	-0.212481	0.0981	0.03032	-0.5687	0.2106	0.006917	-0.288277	0.09002	0.001362	-0.216855	0.09905	0.02856	-0.62732	0.2158	0.003649
9:116930773:C:T	COL27A1	missense	moderate	10	10	0	1	0.00136777		1.23704	0.64142	0.05378	1.23704	0.64142	0.05378	NA	Inf	NA	2.71527	0.84816	0.001368	2.71527	0.84816	0.001368	NA	Inf	NA	2.57132	0.85741	0.002709	2.57132	0.85741	0.002709	NA	Inf	NA
8:59851907:T:C	TOX	missense	moderate	523	511	12	2 (EA)	0.00137257		0.234172	0.09029	0.0095	0.240566	0.09117	0.008324	-0.0922131	0.6514	0.8874	0.348165	0.11322	0.002103	0.357896	0.11489	0.001838	0.02118	0.666	0.9746	0.364338	0.11579	0.001652	0.376118	0.11752	0.001373	-0.0253002	0.6759	0.9701
3:195509310:G:C	MUC4	synonymous	low	10	10	0	0	0.00137328		2.04575	0.63926	0.001373	2.04575	0.63926	0.001373	NA	Inf	NA	2.39581	1.07995	0.02652	2.39581	1.07995	0.02652	NA	Inf	NA	2.33698	1.09248	0.03242	2.33698	1.09248	0.03242	NA	Inf	NA
6:37141856:C:A	PIM1	missense	moderate	28	12	16	0	0.00137791		-1.2142	0.37953	0.001378	-0.906613	0.55179	0.1004	-1.49035	0.5228	0.004365	-1.2554	0.40814	0.002098	-0.959845	0.63967	0.1335	-1.458	0.53	0.005935	-1.29594	0.41977	0.00202	-1.02596	0.68389	0.1336	-1.45913	0.5317	0.006066
11:102650389:C:T	MMP10 [WTAPP1]	missense	moderate	3086	3008	78	1 (HA)	0.00137976		0.0319716	0.03945	0.4177	0.0124722	0.03995	0.7549	0.80251	0.2511	0.001394	0.122134	0.04874	0.01221	0.0954913	0.04968	0.0546	0.804	0.2513	0.00138	0.116767	0.04937	0.01803	0.0893848	0.05035	0.07586	0.801198	0.2517	0.001459
17:80043565:G:A	FASN	synonymous	low	11	10	1	0	0.00138511		-2.02855	0.63437	0.001385	-1.67493	0.6401	0.008879	-21.5067	4.7507	5.981e-06	-1.69454	0.79386	0.0328	-1.11851	0.80394	0.1641	-24.24	5.0292	1.441e-06	-1.63498	0.79485	0.03969	-1.05934	0.8056	0.1885	-22.7845	4.8831	3.071e-06
7:142881461:G:A	TAS2R39	missense	moderate	43	43	0	0	0.00139124		-0.939808	0.29401	0.001391	-0.939808	0.29401	0.001391	NA	Inf	NA	-0.785305	0.33144	0.01782	-0.785305	0.33144	0.01782	NA	Inf	NA	-0.861147	0.32471	0.008001	-0.861147	0.32471	0.008001	NA	Inf	NA
7:99758136:T:G	GAL3ST4 [C7orf43,MIR4658,LAMTOR4]	missense	moderate	9511	9136	375	0 (EA)	0.00139156		-0.0781346	0.02794	0.005173	-0.0908827	0.02843	0.001392	0.283689	0.1515	0.06109	-0.0773833	0.03435	0.02425	-0.0967289	0.03526	0.006082	0.2812	0.1518	0.06397	-0.0768933	0.03479	0.02708	-0.0967383	0.03573	0.006785	0.282904	0.1522	0.06298
4:6619104:A:G	MAN2B2	splice_region; intron	low	10	8	2	0	0.00139337		-2.04275	0.63915	0.001393	-2.10327	0.71392	0.003218	-1.79835	1.4346	0.21	-1.87074	0.67938	0.005895	-1.91414	0.76704	0.01258	-1.713	1.4635	0.2419	-1.98972	0.68195	0.003527	-2.07322	0.76876	0.007	-1.68136	1.4773	0.2551
4:151935743:C:T	LRBA	missense	moderate	12	12	0	1 (EA)	0.00139454		1.05781	0.54075	0.05044	1.05781	0.54075	0.05044	NA	Inf	NA	3.08711	0.966	0.001395	3.08711	0.966	0.001395	NA	Inf	NA	2.94777	0.96876	0.002344	2.94777	0.96876	0.002344	NA	Inf	NA
19:2278841:G:A	C19orf35	synonymous	low	264	260	4	0	0.00139693		-0.403583	0.12631	0.001397	-0.403828	0.1268	0.001448	-0.37213	1.4368	0.7956	-0.272624	0.15248	0.07379	-0.273431	0.15338	0.07464	-0.2043	1.4113	0.8849	-0.225267	0.15598	0.1487	-0.225528	0.15697	0.1508	-0.204678	1.3929	0.8832
19:6469639:A:G	DENND1C [SLC25A23,CRB3]	synonymous	low	40	38	2	2	0.00140049		-0.603982	0.32068	0.05964	-0.537907	0.32907	0.1021	-1.84976	1.4289	0.1955	-1.25048	0.40905	0.002235	-1.20233	0.42665	0.004831	-1.798	1.439	0.2114	-1.33416	0.41763	0.0014	-1.29099	0.43651	0.003101	-1.80121	1.4358	0.2097
19:41128347:G:A	LTBP4	missense	moderate	11	11	0	0	0.00140612		-1.95563	0.6124	0.001406	-1.95563	0.6124	0.001406	NA	Inf	NA	-1.61293	0.73562	0.02834	-1.61293	0.73562	0.02834	NA	Inf	NA	-1.50543	0.74141	0.04231	-1.50543	0.74141	0.04231	NA	Inf	NA
11:65629693:TCAC:T	MUS81 [CFL1,EFEMP2]	inframe_deletion	moderate	35	35	0	0; 0 (EA)	0.00140813		-1.09593	0.34323	0.001408	-1.09593	0.34323	0.001408	NA	Inf	NA	-0.949911	0.39193	0.01537	-0.949911	0.39193	0.01537	NA	Inf	NA	-0.902372	0.39278	0.0216	-0.902372	0.39278	0.0216	NA	Inf	NA
16:12798607:A:G	CPPED1	missense	moderate	85	82	3	2 (EA)	0.00141528		0.513706	0.21538	0.01708	0.549609	0.21904	0.0121	-0.535284	1.184	0.6512	0.766892	0.27005	0.004514	0.83008	0.27705	0.002734	-0.4366	1.2091	0.718	0.839772	0.27646	0.002385	0.90582	0.28382	0.001415	-0.384574	1.222	0.753
12:57602950:C:G	LRP1	missense	moderate	24	24	0	2 (EA)	0.00141734		0.880114	0.41266	0.03294	0.880114	0.41266	0.03294	NA	Inf	NA	1.58751	0.53345	0.002921	1.58751	0.53345	0.002921	NA	Inf	NA	1.75177	0.54896	0.001417	1.75177	0.54896	0.001417	NA	Inf	NA
2:99689511:T:C	TSGA10	missense	moderate	14	14	0	2; 2 (EA)	0.00142139		1.40586	0.54303	0.009628	1.40586	0.54303	0.009628	NA	Inf	NA	2.20025	0.70017	0.001675	2.20025	0.70017	0.001675	NA	Inf	NA	2.29943	0.72076	0.001421	2.29943	0.72076	0.001421	NA	Inf	NA
5:150051315:A:G	MYOZ3 [CTC-345K18.2]	splice_acceptor	high	27	27	0	1 (EA)	0.00142632		0.91818	0.39059	0.01874	0.91818	0.39059	0.01874	NA	Inf	NA	1.55745	0.48834	0.001426	1.55745	0.48834	0.001426	NA	Inf	NA	1.45942	0.50159	0.003619	1.45942	0.50159	0.003619	NA	Inf	NA
19:12868550:C:T	BEST2	missense	moderate	13	1	12	0	0.00142788		1.6192	0.50775	0.001428	1.65518	2.04573	0.4185	1.61683	0.5242	0.002038	1.60286	0.51474	0.001846	1.23844	2.51273	0.6221	1.619	0.5259	0.002082	1.58067	0.51463	0.00213	1.24899	2.47945	0.6144	1.5956	0.5261	0.002422
10:50732280:C:T	PGBD3 [ERCC6-PGBD3,ERCC6]	missense	moderate	3427	3315	112	2 (HA)	0.00142844		-0.0360942	0.03757	0.3367	-0.0166472	0.03812	0.6623	-0.696823	0.2222	0.001712	-0.0698879	0.04608	0.1293	-0.0414287	0.04709	0.379	-0.7098	0.2233	0.001478	-0.0870615	0.04677	0.06266	-0.0584141	0.04783	0.2219	-0.712726	0.2235	0.001428
16:20809283:C:A	ERI2 [ACSM3]	synonymous	low	3051	2941	110	1 (EA)	0.00143086		-0.120312	0.04007	0.002675	-0.123731	0.04068	0.002352	-0.009017	0.2321	0.969	-0.154915	0.04935	0.001693	-0.160957	0.05048	0.001431	-0.02517	0.2339	0.9143	-0.153964	0.05	0.002074	-0.160024	0.05118	0.001768	-0.0273036	0.234	0.9071
19:4498000:G:A	HDGFRP2 [PLIN4]	synonymous	low	724	711	13	2	0.00143247		0.210285	0.07642	0.005928	0.192784	0.07692	0.0122	1.55148	0.6733	0.02121	0.291321	0.09573	0.002342	0.26565	0.09671	0.006015	1.546	0.6761	0.02221	0.310475	0.09739	0.001432	0.284631	0.09842	0.003827	1.52523	0.6748	0.02379
7:73115201:G:A	STX1A [WBSCR22]	missense	moderate	1042	1005	37	2 (HA)	0.00143248		0.133143	0.06381	0.03692	0.101133	0.06489	0.1191	1.07011	0.3511	0.002302	0.193635	0.07918	0.01446	0.144289	0.08125	0.07575	1.125	0.353	0.001435	0.211332	0.07978	0.008078	0.162199	0.0819	0.04764	1.12728	0.3536	0.001432
21:33738920:G:C	URB1	splice_region; intron	low	1706	1579	127	0	0.00143837		0.16235	0.05094	0.001438	0.166487	0.05251	0.001521	0.0960821	0.2102	0.6475	0.121595	0.0623	0.05097	0.124424	0.06522	0.05641	0.09204	0.2108	0.6624	0.129611	0.06324	0.04041	0.132994	0.06627	0.04478	0.0951991	0.2114	0.6525
10:73492096:C:G	CDH23 [C10orf105]	synonymous	low	42	34	8	2 (EA)	0.00144083		-0.687725	0.30938	0.02622	-0.769926	0.34197	0.02436	-0.317164	0.7261	0.6622	-1.01704	0.35742	0.004434	-1.25689	0.40868	0.002102	-0.2368	0.7371	0.748	-1.07652	0.36873	0.003505	-1.3549	0.42522	0.001441	-0.232704	0.7403	0.7533
19:17435884:T:C	ANO8 [DDA1]	synonymous	low	6084	5857	227	0 (HA)	0.00144146		-0.0386057	0.0306	0.207	-0.0219927	0.03109	0.4793	-0.54917	0.1724	0.001441	-0.0575839	0.03756	0.1252	-0.0332239	0.03848	0.3879	-0.5499	0.173	0.001477	-0.0504389	0.038	0.1844	-0.0252874	0.03895	0.5162	-0.548461	0.1733	0.001553
4:126408532:T:C	FAT4	synonymous	low	107	106	1	2 (EA)	0.00144349		0.292153	0.1953	0.1347	0.308036	0.19613	0.1163	-1.55783	2.1167	0.4617	0.706721	0.2505	0.004783	0.739948	0.25229	0.003358	-1.603	2.1033	0.4461	0.782452	0.25527	0.002175	0.819389	0.2572	0.001443	-1.65115	2.0877	0.429
3:127540635:C:T	MGLL	synonymous	low	861	840	21	0 (EA)	0.00145206		0.222785	0.07062	0.001606	0.227513	0.07145	0.001452	0.0239684	0.4634	0.9587	0.258322	0.08728	0.003079	0.267677	0.08887	0.002595	0.003776	0.4636	0.9935	0.246705	0.08832	0.005219	0.255811	0.08997	0.004467	0.0051543	0.4634	0.9911
1:206320280:C:T	CTSE	synonymous	low	38	38	0	0	0.00145651		-1.04915	0.32959	0.001457	-1.04915	0.32959	0.001457	NA	Inf	NA	-1.0579	0.38662	0.006214	-1.0579	0.38662	0.006214	NA	Inf	NA	-0.917219	0.39475	0.02015	-0.917219	0.39475	0.02015	NA	Inf	NA
18:7037639:C:T	LAMA1	missense	moderate	11	3	8	0	0.00145848		2.00541	0.63007	0.001458	1.75457	1.1792	0.1368	2.10564	0.7454	0.00473	2.06519	0.67597	0.002249	1.8538	1.59292	0.2445	2.112	0.7465	0.004675	2.05281	0.67787	0.002459	1.81021	1.61318	0.2618	2.10483	0.747	0.004838
6:82461520:A:G	FAM46A	synonymous	low	1579	1490	89	0	0.00145925		-0.167595	0.05266	0.001459	-0.168617	0.05407	0.001817	-0.148759	0.232	0.5215	-0.177086	0.06413	0.005759	-0.180285	0.06671	0.006881	-0.138	0.2331	0.5537	-0.16916	0.06504	0.009302	-0.170911	0.06771	0.01159	-0.14822	0.2341	0.5267
20:4228735:C:T	ADRA1D	synonymous	low	5221	5067	154	2 (HA)	0.00145997		0.0800836	0.03207	0.01253	0.0653111	0.03256	0.04485	0.567599	0.187	0.002407	0.0574354	0.03925	0.1434	0.0332374	0.04014	0.4076	0.5894	0.1882	0.001736	0.0585689	0.03977	0.1408	0.033639	0.04066	0.4081	0.606876	0.1907	0.00146
12:57579420:C:T	LRP1	synonymous	low	239	232	7	2 (EA)	0.00146033		-0.379392	0.1319	0.004022	-0.389502	0.13352	0.003533	0.0278429	0.8474	0.9738	-0.496717	0.16508	0.002622	-0.516778	0.16825	0.00213	0.0209	0.8546	0.9805	-0.517539	0.16656	0.001888	-0.540261	0.16976	0.00146	0.0676385	0.8615	0.9374
22:31363813:T:C	MORC2 [TUG1]	synonymous	low	94	94	0	0	0.00146151		0.670869	0.21082	0.001462	0.670869	0.21082	0.001462	NA	Inf	NA	0.747084	0.26181	0.004324	0.747084	0.26181	0.004324	NA	Inf	NA	0.812126	0.26715	0.002366	0.812126	0.26715	0.002366	NA	Inf	NA
10:38344895:G:A	ZNF33A	missense	moderate	125	102	23	2	0.00146293		-0.483266	0.1801	0.007288	-0.480035	0.20252	0.01777	-0.495484	0.3938	0.2083	-0.658414	0.21227	0.001924	-0.735132	0.25101	0.003404	-0.4658	0.3977	0.2415	-0.675898	0.21242	0.001463	-0.766433	0.25066	0.00223	-0.445205	0.4001	0.2658
20:18395988:C:T	DZANK1 [GCNT1P1]	missense	moderate	6144	5921	223	2	0.00147042		0.0917915	0.03054	0.002648	0.0841596	0.03104	0.0067	0.321653	0.1703	0.05899	0.115276	0.03742	0.002064	0.104214	0.03835	0.006572	0.3353	0.171	0.04992	0.120664	0.03794	0.00147	0.109313	0.0389	0.004958	0.340783	0.1713	0.04669
19:375779:A:G	THEG	synonymous	low	616	549	67	2 (HA)	0.0014751		0.160273	0.08354	0.05504	0.091793	0.08741	0.2936	0.883076	0.284	0.001872	0.169753	0.10192	0.09582	0.0630771	0.10912	0.5632	0.8993	0.2854	0.001625	0.160534	0.10291	0.1188	0.0491666	0.11029	0.6558	0.909293	0.286	0.001475
18:77513721:T:C	CTDP1	synonymous	low	283	194	89	2 (HA)	0.00147722		0.307524	0.12513	0.01399	0.140614	0.15327	0.3589	0.641145	0.2167	0.003088	0.387152	0.14154	0.006232	0.176147	0.18597	0.3435	0.6777	0.2182	0.001899	0.364424	0.14252	0.01056	0.1218	0.18724	0.5154	0.698636	0.2198	0.001477
22:32625210:C:T	SLC5A4 [RP1-90G24.10]	synonymous	low	1200	1155	45	2	0.00148112		-0.182919	0.06036	0.002444	-0.156605	0.06149	0.01088	-0.879218	0.3163	0.005446	-0.234083	0.07419	0.001603	-0.196121	0.0763	0.01016	-0.8903	0.3172	0.00501	-0.238789	0.07513	0.001481	-0.200092	0.07733	0.009664	-0.890943	0.3174	0.005006
17:79503245:G:A	FSCN2 [C17orf70]	missense	moderate	20	20	0	0	0.00148337		-1.43873	0.45273	0.001483	-1.43873	0.45273	0.001483	NA	Inf	NA	-1.40936	0.53536	0.008474	-1.40936	0.53536	0.008474	NA	Inf	NA	-1.29818	0.54269	0.01675	-1.29818	0.54269	0.01675	NA	Inf	NA
15:41862356:T:C	TYRO3	splice_donor	high	303	302	1	0 (EA)	0.00148355		0.382254	0.12301	0.001887	0.391644	0.12324	0.001484	-2.11117	2.0082	0.2931	0.270976	0.16468	0.09987	0.286004	0.16523	0.08346	-1.965	2.0156	0.3296	0.325179	0.16824	0.05325	0.340796	0.16882	0.04352	-1.91397	2.0215	0.3437
5:56177743:G:A	MAP3K1	missense	moderate	3942	3729	213	1 (HA)	0.00148891		0.0027177	0.0361	0.94	-0.0205398	0.03688	0.5776	0.533639	0.1762	0.002458	0.0399787	0.04436	0.3674	0.0051624	0.0458	0.9103	0.5651	0.1779	0.001489	0.0452091	0.045	0.3151	0.0098006	0.04651	0.8331	0.563858	0.178	0.001538
5:56178217:A:C	MAP3K1	synonymous	low	3937	3724	213	1 (HA)	0.00148891		0.0029119	0.03611	0.9357	-0.0203504	0.03689	0.5812	0.533639	0.1762	0.002458	0.0377539	0.04437	0.3949	0.0027652	0.04582	0.9519	0.5651	0.1779	0.001489	0.0431665	0.04502	0.3376	0.0075929	0.04653	0.8704	0.563858	0.178	0.001538
20:10639222:G:A	JAG1	synonymous	low	1014	888	126	0 (HA)	0.00149039		0.0596578	0.06516	0.3599	-0.0101473	0.06908	0.8832	0.623761	0.1964	0.00149	0.0781361	0.07924	0.3241	-0.0253495	0.08645	0.7693	0.622	0.1982	0.001698	0.0578548	0.07981	0.4685	-0.0508752	0.08716	0.5594	0.622132	0.1986	0.001728
6:10877397:C:T	GCM2 [SYCP2L,RP11-637O19.3,RP11-637O19.2]	missense	moderate	13	12	1	1	0.00149292		1.23902	0.56268	0.02766	1.16961	0.58623	0.04603	2.05099	2.0051	0.3064	2.55833	0.80551	0.001493	2.6224	0.87856	0.002837	2.22	2.0176	0.2711	2.5174	0.80176	0.00169	2.55995	0.87316	0.00337	2.28869	2.0245	0.2583
17:39881299:G:A	HAP1 [JUP]	missense	moderate	215	193	22	2 (EA)	0.00149341		-0.322704	0.13961	0.02081	-0.380697	0.14671	0.009463	0.233063	0.4542	0.6078	-0.449046	0.16555	0.006679	-0.552027	0.17748	0.001868	0.2408	0.4593	0.6002	-0.462006	0.16731	0.005755	-0.57056	0.17965	0.001493	0.247471	0.4593	0.59
5:52160892:G:A	ITGA1	missense	moderate	21	21	0	2; 2 (EA)	0.00149522		1.32289	0.4454	0.002977	1.32289	0.4454	0.002977	NA	Inf	NA	1.76811	0.60016	0.003218	1.76811	0.60016	0.003218	NA	Inf	NA	1.98985	0.6266	0.001495	1.98985	0.6266	0.001495	NA	Inf	NA
16:84215390:T:C	TAF1C [DNAAF1]	synonymous	low	8150	7875	275	0	0.00149585		0.0906106	0.02853	0.001496	0.0881366	0.02902	0.002389	0.162643	0.1566	0.299	0.105589	0.03503	0.002577	0.101739	0.03592	0.004625	0.1801	0.158	0.2544	0.109699	0.03554	0.002027	0.105709	0.03647	0.003749	0.185251	0.1587	0.2431
4:83582211:C:G	SCD5	missense	moderate	7228	6952	276	0	0.00149798		0.0924556	0.02912	0.001498	0.0931543	0.02962	0.00166	0.072242	0.1593	0.6502	0.10239	0.03571	0.004142	0.104038	0.03664	0.004518	0.07106	0.1598	0.6565	0.0955793	0.03618	0.008245	0.0965388	0.03714	0.009339	0.0777402	0.1601	0.6274
17:4937274:G:A	SLC52A1	synonymous	low	23	23	0	0	0.00149919		-1.34256	0.42287	0.001499	-1.34256	0.42287	0.001499	NA	Inf	NA	-1.06042	0.48348	0.02828	-1.06042	0.48348	0.02828	NA	Inf	NA	-1.03636	0.48922	0.03414	-1.03636	0.48922	0.03414	NA	Inf	NA
6:30139700:C:T	TRIM15	missense	moderate	85	83	2	1	0.00150206		0.321891	0.21696	0.1379	0.298303	0.21872	0.1726	1.77462	1.7165	0.3012	0.86209	0.27159	0.001502	0.837822	0.27504	0.002318	1.81	1.7188	0.2924	0.865469	0.2741	0.001592	0.83965	0.27769	0.002497	1.84675	1.7119	0.2807
6:32361762:G:A	BTNL2 [HCG23]	missense	moderate	2006	1928	78	0 (EA)	0.00150693		0.136814	0.0477	0.004129	0.154039	0.04854	0.001507	-0.348062	0.2575	0.1765	0.0832933	0.05958	0.1621	0.106751	0.06122	0.0812	-0.3385	0.2596	0.1922	0.0849842	0.06044	0.1597	0.109155	0.06215	0.07904	-0.335522	0.2592	0.1956
19:50909765:C:T	POLD1	synonymous	low	2633	2569	64	0 (HA)	0.00150715		-0.000238	0.04227	0.9955	0.019676	0.04272	0.6451	-0.922687	0.2908	0.001507	0.01556	0.05198	0.7647	0.0456591	0.05282	0.3873	-0.9062	0.2923	0.001933	0.0331999	0.05273	0.529	0.0648207	0.05361	0.2266	-0.91019	0.2928	0.001881
1:169499000:T:C	F5	missense	moderate	27	26	1	1 (EA)	0.00150788		0.497839	0.38949	0.2012	0.57842	0.3967	0.1448	-1.66037	2.053	0.4187	1.38431	0.47533	0.003588	1.54934	0.48826	0.001508	-1.608	2.0793	0.4392	1.28392	0.47818	0.007252	1.45129	0.49156	0.003153	-1.66587	2.0636	0.4195
5:149216399:ACAG:A	PPARGC1B	inframe_deletion	moderate	177	167	10	0	0.00150887		-0.492856	0.15533	0.001509	-0.478516	0.15857	0.002546	-0.833399	0.7727	0.2808	-0.466481	0.18458	0.0115	-0.442477	0.19003	0.01989	-0.8673	0.7766	0.264	-0.49137	0.18569	0.008142	-0.466109	0.19118	0.01477	-0.912256	0.7804	0.2424
4:13583894:C:T	BOD1L1	synonymous	low	33	30	3	0 (EA)	0.0015138		-1.07751	0.35599	0.002472	-1.17151	0.36933	0.001514	0.154284	1.3369	0.9081	-0.933064	0.40195	0.02027	-1.03192	0.42136	0.01432	0.06659	1.3399	0.9604	-0.935352	0.41103	0.02287	-1.04185	0.43166	0.0158	0.0998876	1.3458	0.9408
3:111888130:A:G	SLC9C1	missense	moderate	101	78	23	2 (EA)	0.0015152		-0.502039	0.20691	0.01525	-0.617691	0.23078	0.007438	-0.028	0.4672	0.9522	-0.668579	0.24094	0.005522	-0.886152	0.28054	0.001585	-0.05699	0.4704	0.9036	-0.682729	0.24409	0.005158	-0.9043	0.28511	0.001515	-0.074517	0.4724	0.8747
2:189940142:T:G	COL5A2	missense	moderate	655	632	23	2	0.00151557		-0.1846	0.08126	0.02311	-0.176395	0.08234	0.03218	-0.491349	0.5035	0.3291	-0.276008	0.09819	0.004939	-0.269004	0.10008	0.007193	-0.4557	0.507	0.3687	-0.313362	0.0988	0.001516	-0.306946	0.10071	0.002305	-0.477835	0.5099	0.3487
2:26505745:G:A	HADHB	synonymous	low	21	5	16	0	0.00152083		1.43287	0.45191	0.001521	1.12145	0.9045	0.215	1.53647	0.5217	0.003228	1.42564	0.47023	0.002431	1.05161	1.07251	0.3268	1.515	0.5232	0.003792	1.40546	0.47669	0.003195	0.899471	1.1398	0.43	1.51273	0.5248	0.003945
6:136495009:T:C	PDE7B [RP13-143G15.4]	synonymous	low	35	14	21	0 (HA)	0.00152244		1.05166	0.35138	0.002763	0.483198	0.54302	0.3736	1.46114	0.4609	0.001522	1.02798	0.39624	0.009477	-0.0850391	0.76676	0.9117	1.434	0.4628	0.001953	1.02978	0.39728	0.009541	-0.0756436	0.76726	0.9215	1.43472	0.4644	0.002005
6:34385676:T:C	RPS10 [RPS10-NUDT3]	splice_acceptor	high	96	94	2	0	0.00152534		-0.66043	0.20835	0.001525	-0.650752	0.20979	0.001923	-1.35571	1.7782	0.4458	-0.366522	0.25102	0.1443	-0.346252	0.25355	0.1721	-1.367	1.7813	0.4428	-0.387498	0.25245	0.1248	-0.366315	0.25504	0.1509	-1.41483	1.7761	0.4257
12:7065635:T:C	PTPN6	synonymous	low	1167	1107	60	2	0.00152569		0.184837	0.06172	0.002748	0.169264	0.06313	0.007332	0.523509	0.2944	0.07535	0.211923	0.07471	0.00456	0.191795	0.07721	0.01299	0.5079	0.2961	0.08627	0.239665	0.07561	0.001526	0.221833	0.07817	0.004545	0.498136	0.2976	0.09419
10:115410234:T:C	NRAP	missense	moderate	6145	5979	166	2 (EA)	0.00152756		0.0719738	0.03076	0.01931	0.0726133	0.03113	0.01967	0.0452728	0.2011	0.8219	0.108437	0.03791	0.004235	0.111124	0.0386	0.003987	0.03441	0.2026	0.8651	0.121085	0.03842	0.001623	0.123996	0.03912	0.001528	0.0424334	0.2034	0.8347
2:239160405:T:G	PER2 [AC096574.4]	splice_region; intron	low	27	26	1	1	0.00153196		1.12281	0.39549	0.004525	1.12292	0.3979	0.004771	1.11368	3.5925	0.7566	1.59979	0.5049	0.001532	1.60979	0.51012	0.001601	1.119	3.5387	0.7519	1.49253	0.50366	0.003043	1.4999	0.5085	0.003182	1.11104	3.6585	0.7614
12:40645075:G:A	LRRK2	missense	moderate	18	18	0	0 (EA)	0.00153307		-1.5244	0.48113	0.001533	-1.5244	0.48113	0.001533	NA	Inf	NA	-1.21631	0.53865	0.02394	-1.21631	0.53865	0.02394	NA	Inf	NA	-1.22732	0.54384	0.02402	-1.22732	0.54384	0.02402	NA	Inf	NA
19:9297286:A:T	OR7D2 [TCEB1P29,OR7E16P]	missense	moderate	12	12	0	1	0.00153338		1.18334	0.58792	0.04414	1.18334	0.58792	0.04414	NA	Inf	NA	2.41709	0.7629	0.001533	2.41709	0.7629	0.001533	NA	Inf	NA	2.34927	0.76824	0.002228	2.34927	0.76824	0.002228	NA	Inf	NA
6:32557483:T:C	HLA-DRB1	missense	moderate	4853	4702	151	0	0.00153647		-0.106878	0.03374	0.001536	-0.104814	0.03423	0.0022	-0.176962	0.1995	0.375	-0.0912685	0.0417	0.02861	-0.0872586	0.04264	0.04072	-0.1791	0.1996	0.3695	-0.0952774	0.04235	0.02446	-0.0914267	0.04333	0.03486	-0.177182	0.1998	0.3753
7:158534372:G:A	ESYT2	synonymous	low	3284	3144	140	0 (EA)	0.00153674		0.117778	0.03847	0.002204	0.123989	0.03914	0.001537	-0.0595005	0.2091	0.776	0.0864508	0.04757	0.06916	0.0951704	0.04884	0.05132	-0.07519	0.2103	0.7206	0.0888145	0.04814	0.06505	0.0978369	0.04945	0.04787	-0.0747081	0.2105	0.7227
1:156446903:T:C	MEF2D	synonymous	low	6859	6531	328	0 (HA)	0.00155061		-0.0065684	0.03073	0.8307	-0.0242582	0.03121	0.437	0.558038	0.1763	0.001551	0.000316	0.0379	0.9933	-0.0254034	0.03879	0.5125	0.5433	0.1782	0.0023	0.0036446	0.03855	0.9247	-0.0227436	0.03948	0.5645	0.54331	0.1785	0.002341
2:72359478:G:A	CYP26B1	missense	moderate	11	2	9	1	0.00155084		1.62592	0.61873	0.008593	1.80358	1.46679	0.2188	1.58747	0.6824	0.02001	2.01344	0.63616	0.001551	4.81037	1.76124	0.00631	1.594	0.6822	0.01948	2.02094	0.64412	0.001704	4.63351	1.73747	0.007658	1.60468	0.6935	0.02068
1:183079729:C:T	LAMC1	missense	moderate	27	27	0	2	0.00155814		1.09645	0.38936	0.004862	1.09645	0.38936	0.004862	NA	Inf	NA	1.49835	0.52449	0.00428	1.49835	0.52449	0.00428	NA	Inf	NA	1.7507	0.55338	0.001558	1.7507	0.55338	0.001558	NA	Inf	NA
5:16764386:G:A	MYO10	synonymous	low	11	11	0	1 (EA)	0.00156184		1.31349	0.61156	0.03173	1.31349	0.61156	0.03173	NA	Inf	NA	2.58957	0.81872	0.001562	2.58957	0.81872	0.001562	NA	Inf	NA	2.64523	0.84339	0.00171	2.64523	0.84339	0.00171	NA	Inf	NA
9:14841535:A:G	FREM1	synonymous	low	10	1	9	0	0.00156429		1.89574	0.59945	0.001564	1.50505	2.11989	0.4777	1.92969	0.625	0.002017	1.92334	0.62188	0.001983	1.09264	3.65509	0.765	1.948	0.6311	0.002022	1.95171	0.62461	0.00178	1.0974	3.56823	0.7584	1.97871	0.6344	0.001815
16:23607504:G:C	NDUFAB1	synonymous	low	1519	1425	94	0	0.00156648		-0.172332	0.0545	0.001566	-0.174021	0.05602	0.001892	-0.142382	0.2359	0.5461	-0.0835692	0.0658	0.2041	-0.0782749	0.06851	0.2532	-0.1466	0.2363	0.5351	-0.0761801	0.06657	0.2524	-0.0709004	0.06935	0.3066	-0.137916	0.2372	0.5609
7:99227589:C:T	ZSCAN25	synonymous	low	17	4	13	2 (HA)	0.00156863		1.47148	0.47443	0.001925	0.850812	1.02054	0.4045	1.6426	0.5359	0.002174	1.38319	0.5111	0.006804	-1.27184	1.63248	0.4359	1.672	0.5382	0.001894	1.40105	0.51593	0.006616	-1.76893	1.73517	0.308	1.70849	0.5404	0.001569
2:110321935:C:T	2018-09-10	splice_region; intron	low	79	77	2	1	0.00157111		-0.7175	0.22841	0.001682	-0.686124	0.23136	0.003021	-1.92445	1.4349	0.1799	-0.851658	0.26941	0.001571	-0.809895	0.27431	0.003152	-1.989	1.4313	0.1647	-0.807232	0.27663	0.003522	-0.763291	0.28191	0.006778	-1.94728	1.4359	0.1751
13:101266567:T:C	TMTC4	splice_region; intron	low	16	15	1	0 (EA)	0.0015717		-1.40831	0.50807	0.005574	-1.65869	0.52472	0.001572	2.3512	2.0332	0.2475	-0.87239	0.57673	0.1304	-1.15249	0.60147	0.05535	2.324	2.0317	0.2528	-0.942406	0.56716	0.09659	-1.22147	0.59046	0.03858	2.38564	2.0391	0.242
19:8211005:G:A	FBN3	splice_region; intron	low	941	898	43	1 (HA)	0.00157647		0.0852095	0.06715	0.2045	0.0453463	0.06856	0.5083	1.02784	0.3334	0.002048	0.131201	0.08264	0.1124	0.0713287	0.08526	0.4028	1.063	0.3363	0.001576	0.13473	0.08437	0.1103	0.0727913	0.08715	0.4036	1.05794	0.3365	0.001665
9:114508525:C:T	C9orf84	synonymous	low	28	16	12	0	0.00157648		-1.23715	0.39148	0.001576	-1.20088	0.51669	0.02012	-1.28603	0.5998	0.03203	-0.963991	0.43645	0.02719	-0.603878	0.63426	0.341	-1.288	0.6015	0.03227	-0.914343	0.44477	0.0398	-0.513234	0.65123	0.4306	-1.26501	0.6089	0.03775
6:27806043:C:T	HIST1H2AK [HIST1H2BN]	synonymous	low	15	11	4	2 (EA)	0.00158207		1.07803	0.52594	0.04039	1.28772	0.6087	0.03439	0.460387	1.0447	0.6594	1.85999	0.68409	0.006549	2.82477	0.89852	0.001668	0.5295	1.0551	0.6158	1.83958	0.68795	0.007495	2.86778	0.90776	0.001582	0.452193	1.0545	0.668
12:7519826:A:G	CD163L1	splice_region; intron	low	2057	1968	89	2 (EA)	0.00159603		0.106049	0.04674	0.02326	0.115616	0.0477	0.01535	-0.124751	0.2343	0.5944	0.162914	0.057	0.00426	0.181152	0.05875	0.002045	-0.13	0.2354	0.5809	0.169748	0.05799	0.003423	0.188863	0.05983	0.001596	-0.127404	0.2359	0.5891
2:86693826:T:C	KDM3A	missense	moderate	3449	3374	75	2 (HA)	0.00159677		-0.0516219	0.03745	0.1681	-0.0348706	0.03788	0.3573	-0.777165	0.2493	0.001826	-0.0437345	0.0463	0.3449	-0.0174696	0.04712	0.7108	-0.7845	0.2502	0.001718	-0.0337295	0.047	0.473	-0.0061753	0.04785	0.8973	-0.792577	0.2511	0.001597
3:52011912:G:A	ABHD14A [ABHD14A-ACY1,ACY1,ABHD14B,RP11-155D18.12,RP11-155D18.14]	missense	moderate	715	694	21	1	0.00159856		-0.173951	0.07722	0.02428	-0.17289	0.07825	0.02713	-0.213707	0.479	0.6555	-0.301622	0.09557	0.001599	-0.305991	0.09752	0.001703	-0.1961	0.4792	0.6824	-0.295154	0.097	0.002343	-0.299791	0.09904	0.00247	-0.186367	0.4798	0.6977
6:90576966:A:C	CASP8AP2	non_coding_transcript_exon; non_coding_transcript	modifier	13	13	0	0	0.00159871		-1.7715	0.56129	0.001599	-1.7715	0.56129	0.001599	NA	Inf	NA	-1.55302	0.66304	0.01917	-1.55302	0.66304	0.01917	NA	Inf	NA	-1.43746	0.66867	0.03158	-1.43746	0.66867	0.03158	NA	Inf	NA
19:55538980:T:C	GP6 [CTC-550B14.6,CTC-550B14.7]	synonymous	low	3387	3328	59	0 (EA)	0.00160205		0.116383	0.03783	0.002094	0.120279	0.03812	0.001602	-0.138503	0.3083	0.6533	0.11249	0.04652	0.01561	0.118322	0.04706	0.01193	-0.1373	0.308	0.6558	0.108228	0.04705	0.02144	0.113776	0.04761	0.01685	-0.126032	0.3093	0.6837
15:59064278:G:A	FAM63B [RP11-30K9.6]	synonymous	low	84	18	66	2 (EA)	0.00160224		0.126587	0.23328	0.5874	0.846512	0.4767	0.07577	-0.100109	0.2675	0.7082	0.22861	0.24542	0.3516	1.85234	0.60646	0.002256	-0.08935	0.2684	0.7392	0.225064	0.24683	0.3619	1.95322	0.61899	0.001602	-0.1017	0.2692	0.7055
6:116968684:T:C	ZUFSP	missense	moderate	47	46	1	0 (EA)	0.00160226		0.884184	0.29354	0.002594	0.935743	0.29654	0.001602	-1.62368	2.0682	0.4324	0.859623	0.36982	0.0201	0.942925	0.37589	0.01212	-1.655	2.0651	0.423	0.879546	0.37421	0.01875	0.968971	0.38059	0.0109	-1.71964	2.0518	0.402
13:26789451:T:C	RNF6	missense	moderate	39	39	0	0	0.00160438		-1.02453	0.32472	0.001604	-1.02453	0.32472	0.001604	NA	Inf	NA	-0.994075	0.37254	0.007622	-0.994075	0.37254	0.007622	NA	Inf	NA	-0.98022	0.3778	0.009472	-0.98022	0.3778	0.009472	NA	Inf	NA
19:49814326:C:G	SLC6A16 [MIR4324]	missense	moderate	24	24	0	1	0.0016094		1.19257	0.39718	0.002677	1.19257	0.39718	0.002677	NA	Inf	NA	1.63757	0.51917	0.001609	1.63757	0.51917	0.001609	NA	Inf	NA	1.3743	0.51714	0.007872	1.3743	0.51714	0.007872	NA	Inf	NA
5:179264430:G:A	C5orf45 [SQSTM1]	synonymous	low	11	11	0	2 (EA)	0.00160961		1.46892	0.60852	0.01578	1.46892	0.60852	0.01578	NA	Inf	NA	2.50279	0.82295	0.002356	2.50279	0.82295	0.002356	NA	Inf	NA	2.59667	0.82325	0.00161	2.59667	0.82325	0.00161	NA	Inf	NA
4:48583610:T:C	FRYL	missense	moderate	12	12	0	2 (EA)	0.00161441		0.627393	0.58176	0.2808	0.627393	0.58176	0.2808	NA	Inf	NA	2.03324	0.698	0.00358	2.03324	0.698	0.00358	NA	Inf	NA	2.33127	0.73931	0.001614	2.33127	0.73931	0.001614	NA	Inf	NA
11:62284502:G:A	AHNAK	missense	moderate	32	32	0	1 (EA)	0.00161509		0.857338	0.35747	0.01647	0.857338	0.35747	0.01647	NA	Inf	NA	1.36353	0.43243	0.001615	1.36353	0.43243	0.001615	NA	Inf	NA	1.29871	0.43736	0.002983	1.29871	0.43736	0.002983	NA	Inf	NA
16:705795:C:T	WDR90 [LA16c-349E10.1]	synonymous	low	2220	2051	169	0	0.00161555		0.141947	0.04502	0.001616	0.143557	0.04632	0.001938	0.11439	0.1916	0.5505	0.169883	0.05517	0.002073	0.176677	0.05755	0.00214	0.0929	0.1937	0.6315	0.160788	0.05589	0.004014	0.16698	0.05835	0.004213	0.0920401	0.1944	0.6359
18:61570408:A:T	SERPINB2 [SERPINB10]	missense	moderate	11	8	3	1	0.00161933		0.986838	0.61494	0.1085	0.922773	0.71428	0.1964	1.1703	1.2087	0.3329	2.3198	0.73588	0.001619	2.79238	0.91147	0.002187	1.435	1.2471	0.2499	2.25936	0.73271	0.002045	2.7371	0.90868	0.002594	1.37135	1.2389	0.2683
11:5474894:T:C	OR51I2 [HBE1,HBG2,AC104389.28]	missense	moderate	57	12	45	0 (EA)	0.00162199		0.152925	0.29049	0.5986	1.86362	0.59127	0.001622	-0.391371	0.3335	0.2406	-0.110318	0.31694	0.7278	2.60645	0.96959	0.007184	-0.4353	0.3354	0.1943	-0.123201	0.32013	0.7004	3.04055	1.05537	0.003964	-0.443801	0.336	0.1865
18:61597326:A:C	SERPINB10 [AC009802.1]	synonymous	low	11	8	3	1	0.00162205		0.985948	0.61494	0.1089	0.921571	0.71428	0.197	1.1703	1.2087	0.3329	2.31944	0.73588	0.001622	2.79183	0.91147	0.002191	1.435	1.2471	0.2499	2.25912	0.73271	0.002048	2.73673	0.90868	0.002597	1.37135	1.2389	0.2683
15:64367745:T:C	FAM96A [DAPK2]	intron	modifier	4555	4268	287	0 (EA)	0.00162205		0.103611	0.03382	0.002185	0.109291	0.03467	0.001622	-0.0070014	0.153	0.9635	0.0881509	0.04149	0.03363	0.0959358	0.04308	0.02596	-0.01158	0.1542	0.9402	0.0912344	0.04215	0.03041	0.0991593	0.04381	0.02361	-0.007329	0.1545	0.9622
17:15498211:GAAAAGATA:G	CDRT1 [RP11-385D13.1]	splice_region; intron	low	2484	2375	109	0 (EA)	0.00163525		0.132034	0.04319	0.002234	0.138845	0.04408	0.001635	-0.030216	0.2152	0.8883	0.128977	0.05304	0.01503	0.13918	0.0547	0.01095	-0.03105	0.2166	0.8861	0.133595	0.05382	0.01306	0.144581	0.05556	0.009262	-0.0339256	0.217	0.8757
4:113189546:C:T	AP1AR [RP11-73K9.3]	missense	moderate	20	12	8	1 (EA)	0.00163737		0.254751	0.45794	0.578	1.03323	0.58559	0.07766	-0.970786	0.7347	0.1864	0.696111	0.52562	0.1854	2.35691	0.74842	0.001637	-0.9204	0.7384	0.2126	0.646685	0.53272	0.2248	2.36018	0.76617	0.002066	-0.956966	0.7412	0.1967
1:47395917:C:T	CYP4A11	missense	moderate	58	55	3	0	0.00163838		0.851226	0.27032	0.001638	0.821097	0.2755	0.002879	1.62882	1.3996	0.2445	0.828879	0.35358	0.01907	0.772966	0.36552	0.03446	1.643	1.3945	0.2388	0.795278	0.35732	0.02604	0.737127	0.36953	0.04607	1.63191	1.4016	0.2443
22:21327589:C:T	AIFM3	missense	moderate	2017	1907	110	0 (EA)	0.00164231		0.132776	0.04638	0.004197	0.149308	0.04743	0.001642	-0.228971	0.2218	0.302	0.073614	0.05711	0.1974	0.0963054	0.05908	0.1031	-0.2502	0.2232	0.2623	0.0721357	0.05796	0.2133	0.0953914	0.06001	0.1119	-0.250577	0.2236	0.2623
15:52534344:G:A	MYO5C	synonymous	low	4092	3765	327	0	0.00164472		0.111705	0.03549	0.001645	0.112694	0.03636	0.001936	0.0917524	0.1633	0.5741	0.0930169	0.04315	0.03111	0.0933757	0.04474	0.03687	0.08822	0.1635	0.5895	0.108522	0.04364	0.0129	0.109779	0.04528	0.01533	0.0920985	0.1637	0.5736
7:149494369:C:T	SSPO	non_coding_transcript_exon; non_coding_transcript	modifier	65	62	3	1 (EA)	0.00164699		0.655072	0.25593	0.01048	0.686949	0.25928	0.008062	-0.553267	1.5963	0.7289	0.934153	0.30804	0.002425	0.988434	0.31404	0.001647	-0.4446	1.5827	0.7788	0.929312	0.31442	0.00312	0.988116	0.32085	0.002072	-0.494772	1.5789	0.754
7:157208773:C:T	DNAJB6	missense	moderate	11	11	0	2 (EA)	0.00164755		1.57596	0.61628	0.01055	1.57596	0.61628	0.01055	NA	Inf	NA	2.1934	0.74585	0.003274	2.1934	0.74585	0.003274	NA	Inf	NA	2.42753	0.77129	0.001648	2.42753	0.77129	0.001648	NA	Inf	NA
7:84644500:C:T	SEMA3D	synonymous	low	7045	6864	181	0 (EA)	0.00164963		-0.0850373	0.02923	0.003628	-0.0931793	0.02961	0.00165	0.230438	0.1843	0.2112	-0.0926524	0.03612	0.01031	-0.105589	0.03683	0.004145	0.2321	0.1845	0.2084	-0.094338	0.03669	0.01014	-0.106818	0.03742	0.004307	0.21946	0.1876	0.2421
9:134397464:C:T	POMT1 [RP11-334J6.6,UCK1]	missense	moderate	71	53	18	0 (EA)	0.00165265		0.519882	0.24203	0.03171	0.866598	0.27542	0.001653	-0.655498	0.5071	0.1961	0.146153	0.29863	0.6245	0.586809	0.36879	0.1116	-0.6931	0.5089	0.1733	0.112217	0.29896	0.7074	0.53316	0.36857	0.148	-0.697558	0.5112	0.1724
14:53619544:G:A	DDHD1 [RP11-547D23.1,AL356020.1]	synonymous	low	3359	3127	232	1	0.0016543		-0.0921767	0.03822	0.01587	-0.0867915	0.03921	0.02687	-0.194149	0.1706	0.2552	-0.146074	0.04643	0.001654	-0.141423	0.04824	0.003369	-0.2047	0.1713	0.232	-0.147381	0.04701	0.001718	-0.142827	0.04888	0.003476	-0.203581	0.1717	0.2358
6:43581398:TCTC:T	POLH [GTPBP2]	inframe_deletion; splice_region	moderate	15	15	0	2 (EA)	0.00165621		1.16233	0.5272	0.02747	1.16233	0.5272	0.02747	NA	Inf	NA	1.94192	0.64513	0.002611	1.94192	0.64513	0.002611	NA	Inf	NA	2.10219	0.66825	0.001656	2.10219	0.66825	0.001656	NA	Inf	NA
16:14755908:G:A	BFAR	missense	moderate	420	417	3	0	0.00165718		-0.314632	0.10002	0.001657	-0.307072	0.10031	0.002205	-1.61123	1.3137	0.22	-0.237799	0.12259	0.05241	-0.226168	0.12314	0.06625	-1.542	1.304	0.237	-0.25719	0.12456	0.03894	-0.244723	0.12513	0.05049	-1.61424	1.3055	0.2163
5:130767035:G:C	CTC-432M15.3 [RAPGEF6]	missense	moderate	40	36	4	2	0.00166526		0.639013	0.31972	0.04565	0.61123	0.33685	0.0696	0.891511	1.0155	0.38	1.17503	0.37955	0.001962	1.21689	0.40927	0.002946	0.9178	1.0145	0.3656	1.20397	0.38291	0.001665	1.2545	0.41335	0.002406	0.898312	1.0166	0.3769
19:53644892:C:T	ZNF347	missense	moderate	17	17	0	1	0.00166877		1.36843	0.49522	0.005722	1.36843	0.49522	0.005722	NA	Inf	NA	2.11709	0.67346	0.001669	2.11709	0.67346	0.001669	NA	Inf	NA	1.88323	0.66188	0.004437	1.88323	0.66188	0.004437	NA	Inf	NA
6:151766822:C:A	RMND1	missense	moderate	2553	2485	68	0 (HA)	0.00166987		0.0506946	0.04271	0.2353	0.030515	0.04324	0.4804	0.86163	0.2741	0.00167	0.0712274	0.05262	0.1758	0.0411312	0.05361	0.4429	0.8598	0.2744	0.00173	0.0616347	0.05335	0.248	0.0306051	0.05439	0.5736	0.856298	0.2752	0.001863
3:109049384:T:C	DPPA4	synonymous	low	3862	3779	83	0 (EA)	0.00167203		0.108911	0.03584	0.002374	0.113718	0.03618	0.001672	-0.141311	0.261	0.5883	0.0668531	0.04443	0.1324	0.0732826	0.04509	0.1041	-0.1489	0.2612	0.5686	0.0677813	0.04504	0.1324	0.0746915	0.04572	0.1023	-0.160688	0.2629	0.541
2:241512581:G:A	RNPEPL1 [ANKMY1]	missense	moderate	251	245	6	1 (EA)	0.00167257		-0.292145	0.12945	0.02401	-0.311628	0.13038	0.01684	1.05635	1.0847	0.3301	-0.464947	0.15694	0.003051	-0.498696	0.15867	0.001673	1.056	1.0652	0.3215	-0.444449	0.16063	0.00566	-0.479539	0.1625	0.003167	1.05805	1.0633	0.3197
6:56457044:T:C	DST	missense	moderate	76	76	0	2	0.00167341		0.590384	0.23323	0.01136	0.590384	0.23323	0.01136	NA	Inf	NA	0.822623	0.29743	0.005679	0.822623	0.29743	0.005679	NA	Inf	NA	0.952749	0.30315	0.001673	0.952749	0.30315	0.001673	NA	Inf	NA
1:24413159:T:C	MYOM3 [RP11-293P20.2,RP11-293P20.4]	synonymous	low	8660	8346	314	2 (EA)	0.0016776		0.0494326	0.02802	0.07767	0.0557959	0.02846	0.04991	-0.152027	0.1601	0.3424	0.0971774	0.03435	0.004667	0.108841	0.03516	0.001965	-0.1463	0.1607	0.3624	0.0997867	0.03481	0.004145	0.112022	0.03565	0.001678	-0.148818	0.1607	0.3544
6:87970650:G:A	ZNF292	missense	moderate	195	191	4	2 (EA)	0.00168062		0.234645	0.14679	0.1099	0.260852	0.14749	0.07696	-2.51532	1.5108	0.09594	0.515934	0.18395	0.005036	0.562071	0.18529	0.002417	-2.646	1.534	0.08449	0.544001	0.18726	0.003672	0.592779	0.18869	0.001681	-2.63764	1.5239	0.08348
14:107049080:A:G	IGHV3-53	missense	moderate	7902	7640	262	0	0.00168503		-0.0902358	0.02873	0.001685	-0.0846082	0.02917	0.003724	-0.273331	0.1664	0.1004	-0.060747	0.03512	0.08373	-0.0520723	0.03592	0.1471	-0.2512	0.1683	0.1355	-0.0683013	0.03562	0.05517	-0.0602357	0.03643	0.09826	-0.242878	0.1695	0.1519
1:120378702:A:G	NBPF7	non_coding_transcript_exon; non_coding_transcript	modifier	96	36	60	0	0.00168924		0.679769	0.21648	0.001689	0.779007	0.32354	0.01605	0.599322	0.2913	0.03965	0.630196	0.24322	0.009569	0.696195	0.44062	0.1141	0.6013	0.2917	0.03927	0.679184	0.24674	0.005911	0.832222	0.45877	0.06968	0.616903	0.2927	0.03504
14:93685626:T:C	UBR7 [RP11-371E8.4,RP11-85G20.1]	synonymous	low	375	367	8	0 (EA)	0.00168969		0.316301	0.10519	0.002639	0.333223	0.10612	0.00169	-0.635118	0.7957	0.4248	0.266761	0.13167	0.04277	0.29134	0.1335	0.02909	-0.6135	0.7989	0.4425	0.251938	0.13456	0.06116	0.276254	0.13651	0.043	-0.582034	0.7994	0.4666
19:7997644:G:A	TIMM44	splice_region; intron	low	1423	1375	48	0 (EA)	0.00169836		0.170055	0.05584	0.002324	0.177766	0.05664	0.001698	-0.0968392	0.3332	0.7714	0.173931	0.06943	0.01223	0.185523	0.07097	0.008949	-0.0831	0.3342	0.8036	0.168411	0.07059	0.01705	0.179703	0.07221	0.01283	-0.0747336	0.3351	0.8235
5:76359024:C:A	AGGF1	missense	moderate	6238	6065	173	2 (HA)	0.00170065		-0.0180661	0.0306	0.5549	-0.0037243	0.03097	0.9043	-0.616932	0.2001	0.002048	-0.0366617	0.03753	0.3286	-0.015355	0.0382	0.6877	-0.6245	0.2006	0.001855	-0.0348074	0.03801	0.3598	-0.0126829	0.03871	0.7432	-0.630021	0.2008	0.001701
8:59409493:G:A	CYP7A1	missense	moderate	22	22	0	2 (EA)	0.00170549		0.948854	0.43183	0.028	0.948854	0.43183	0.028	NA	Inf	NA	1.34653	0.50688	0.007895	1.34653	0.50688	0.007895	NA	Inf	NA	1.69809	0.54127	0.001705	1.69809	0.54127	0.001705	NA	Inf	NA
13:111158874:A:G	COL4A2 [COL4A2-AS1]	synonymous	low	2228	2095	133	2 (EA)	0.00170559		-0.0917806	0.04584	0.04524	-0.105151	0.04698	0.02522	0.171618	0.2085	0.4105	-0.154657	0.05632	0.006036	-0.178486	0.05848	0.002271	0.1512	0.2095	0.4704	-0.160916	0.05699	0.004747	-0.185693	0.05919	0.001706	0.15349	0.2109	0.4666
1:186418600:C:T	PDC [RP11-295K2.3]	5_prime_UTR	modifier	2992	2824	168	1 (EA)	0.00170614		0.09573	0.04003	0.01677	0.110474	0.04098	0.007015	-0.211913	0.1872	0.2575	0.133748	0.0489	0.006231	0.158828	0.05063	0.001706	-0.2139	0.1885	0.2564	0.134538	0.04954	0.006612	0.160246	0.05134	0.001801	-0.212662	0.1887	0.2597
1:23419806:A:C	LUZP1	missense	moderate	47	19	28	0	0.00170699		0.945714	0.30147	0.001707	1.1421	0.46474	0.01399	0.803035	0.3961	0.04264	0.865844	0.33216	0.009142	0.883965	0.59878	0.1399	0.8578	0.3992	0.03166	0.868729	0.33756	0.01007	0.907629	0.62931	0.1492	0.853017	0.4	0.03295
6:106967831:T:C	AIM1	synonymous	low	145	145	0	0	0.00171218		0.530024	0.16901	0.001712	0.530024	0.16901	0.001712	NA	Inf	NA	0.652814	0.22246	0.00334	0.652814	0.22246	0.00334	NA	Inf	NA	0.619093	0.225	0.005933	0.619093	0.225	0.005933	NA	Inf	NA
11:118377322:T:G	KMT2A	missense	moderate	12	12	0	1 (EA)	0.00171908		1.57077	0.58322	0.007076	1.57077	0.58322	0.007076	NA	Inf	NA	2.50589	0.79935	0.001719	2.50589	0.79935	0.001719	NA	Inf	NA	2.49588	0.80595	0.001956	2.49588	0.80595	0.001956	NA	Inf	NA
1:155006999:C:T	DCST1 [DCST2]	synonymous	low	6982	6699	283	2 (HA)	0.00172302		-0.0181581	0.02924	0.5346	-0.0015096	0.02977	0.9596	-0.470125	0.1551	0.00244	-0.0536328	0.03592	0.1354	-0.0294646	0.03691	0.4247	-0.4843	0.1558	0.001881	-0.0488915	0.0364	0.1792	-0.023566	0.03743	0.529	-0.489122	0.1561	0.001723
1:55119193:A:G	MROH7 [MROH7-TTC4]	synonymous	low	47	45	2	2	0.0017245		0.791868	0.29707	0.007685	0.759944	0.30152	0.01172	1.84842	1.7346	0.2866	1.09121	0.35846	0.002333	1.05941	0.36617	0.003813	1.822	1.7554	0.2993	1.14957	0.36681	0.001724	1.11703	0.37494	0.00289	1.87489	1.7703	0.2896
12:38714945:C:T	ALG10B [AC117372.1]	missense	moderate	20	20	0	1 (EA)	0.00172664		1.14734	0.45094	0.01095	1.14734	0.45094	0.01095	NA	Inf	NA	1.88233	0.60069	0.001727	1.88233	0.60069	0.001727	NA	Inf	NA	1.82646	0.59106	0.002001	1.82646	0.59106	0.002001	NA	Inf	NA
5:112128202:A:G	APC	synonymous	low	85	83	2	0 (EA)	0.00172986		0.687624	0.22057	0.001824	0.69936	0.22322	0.00173	0.201659	1.4364	0.8884	0.690632	0.27651	0.0125	0.701871	0.28158	0.01268	0.3869	1.4637	0.7915	0.781395	0.28134	0.00548	0.793487	0.28659	0.005627	0.460208	1.477	0.7554
2:190554462:A:G	ANKAR	missense	moderate	326	321	5	1	0.00173032		0.260615	0.11375	0.02196	0.247734	0.11465	0.03071	1.07467	0.9114	0.2383	0.442974	0.14139	0.00173	0.428485	0.14308	0.002746	1.047	0.9236	0.2571	0.420934	0.14385	0.003431	0.405491	0.14562	0.005359	1.04545	0.926	0.2589
10:76867753:C:G	DUSP13 [SAMD8]	missense	moderate	595	577	18	2	0.00173227		0.159688	0.08325	0.05508	0.157597	0.08421	0.06128	0.249683	0.5524	0.6513	0.299681	0.1016	0.00318	0.301472	0.10336	0.003538	0.2487	0.5518	0.6522	0.32246	0.10293	0.001732	0.326098	0.10476	0.001853	0.220759	0.5539	0.6902
11:130130758:G:A	ZBTB44	synonymous	low	21	21	0	0	0.00173393		-1.38406	0.44185	0.001734	-1.38406	0.44185	0.001734	NA	Inf	NA	-0.925072	0.4709	0.04947	-0.925072	0.4709	0.04947	NA	Inf	NA	-0.897285	0.47052	0.05652	-0.897285	0.47052	0.05652	NA	Inf	NA
7:79846788:A:G	GNAI1	synonymous	low	13	3	10	2	0.00173466		1.6779	0.57176	0.00334	2.0925	1.1652	0.07252	1.54641	0.6562	0.01844	1.87136	0.60482	0.001974	3.8343	1.56085	0.01403	1.525	0.6561	0.02014	1.90443	0.608	0.001735	3.7752	1.57077	0.01624	1.57474	0.6594	0.01693
3:52404178:A:G	DNAH1 [RP11-168J18.6]	missense	moderate	190	183	7	1 (EA)	0.001735		0.37699	0.14845	0.0111	0.388591	0.15085	0.009996	0.0209214	0.8357	0.98	0.580201	0.19014	0.002277	0.611363	0.19519	0.001735	0.001009	0.8415	0.999	0.550041	0.19524	0.004843	0.583578	0.2006	0.003623	-0.0524574	0.8502	0.9508
14:94935615:AC:A	SERPINA9 [RP11-349I1.2]	frameshift	high	36	18	18	0 (EA)	0.00173693		0.930544	0.34949	0.007755	1.49898	0.47862	0.001737	0.281249	0.5115	0.5824	0.91417	0.40067	0.02251	1.77466	0.63532	0.005217	0.3459	0.5163	0.5029	0.955081	0.40604	0.01866	1.94844	0.65217	0.002812	0.326323	0.5189	0.5294
11:108043988:C:T	NPAT	missense	moderate	9092	8793	299	2 (EA)	0.0017393		0.054652	0.02827	0.0532	0.0583164	0.02871	0.04222	-0.06229	0.1622	0.7009	0.0967569	0.03471	0.005306	0.104572	0.03553	0.003247	-0.06653	0.1624	0.6821	0.104842	0.03517	0.00287	0.112767	0.03601	0.001739	-0.0582133	0.1633	0.7216
19:42354629:T:C	DMRTC2	synonymous	low	9755	9466	289	2 (EA)	0.00173937		-0.0726773	0.02794	0.009291	-0.0757438	0.02836	0.007562	0.0292939	0.1635	0.8578	-0.0943904	0.03422	0.005804	-0.100004	0.03499	0.004262	0.0284	0.1636	0.8622	-0.10516	0.03467	0.002421	-0.111075	0.03547	0.001739	0.0217207	0.1643	0.8948
17:1673263:G:C	SERPINF1	missense	moderate	66	61	5	1 (EA)	0.00173977		-0.508111	0.25129	0.04317	-0.557779	0.25998	0.03192	0.19727	0.9798	0.8404	-0.883801	0.30214	0.003443	-0.993286	0.3172	0.00174	0.1877	0.9923	0.85	-0.829049	0.30895	0.007287	-0.935043	0.32475	0.003986	0.181529	1.0027	0.8563
5:140201919:G:A	PCDHA5 [PCDHA1,PCDHA3,PCDHA4,PCDHA2]	missense	moderate	544	534	10	1	0.00174068		-0.265462	0.08791	0.002529	-0.26513	0.08851	0.00274	-0.289629	0.7554	0.7014	-0.339166	0.10832	0.001741	-0.340452	0.10946	0.001868	-0.2784	0.7529	0.7116	-0.340377	0.10997	0.001967	-0.342173	0.11117	0.002084	-0.258419	0.751	0.7308
4:85530633:G:T	CDS1	missense	moderate	860	830	30	0 (EA)	0.00174139		-0.2167	0.07032	0.002058	-0.223574	0.0714	0.001741	0.0038463	0.4045	0.9924	-0.186618	0.08534	0.02877	-0.196341	0.08731	0.02453	0.02185	0.4043	0.9569	-0.169799	0.08652	0.0497	-0.178934	0.08857	0.04335	0.0210859	0.4048	0.9585
2:121047294:C:T	RALB	synonymous	low	24	24	0	2	0.00174335		0.816034	0.41281	0.04807	0.816034	0.41281	0.04807	NA	Inf	NA	1.66678	0.54751	0.002332	1.66678	0.54751	0.002332	NA	Inf	NA	1.7594	0.56197	0.001743	1.7594	0.56197	0.001743	NA	Inf	NA
3:184071213:G:A	CLCN2 [EIF2B5]	splice_region; intron	low	14	13	1	0	0.00174414		-1.72953	0.55245	0.001744	-1.49067	0.55963	0.007729	-10.8613	3.4603	0.001696	-1.22775	0.66559	0.0651	-0.837502	0.67494	0.2147	-15.02	4.0129	0.0001814	-1.25427	0.6889	0.06866	-0.83887	0.69975	0.2306	-14.3464	3.9284	0.0002602
5:13882858:T:C	DNAH5 [CTB-51A17.1]	missense	moderate	14	3	11	0	0.00174422		1.75069	0.55921	0.001744	1.88378	1.17103	0.1077	1.71137	0.6365	0.00717	1.64978	0.5916	0.005292	1.48196	1.55059	0.3392	1.678	0.64	0.008731	1.61729	0.60092	0.007117	1.28493	1.67652	0.4434	1.66628	0.6437	0.009636
19:54723029:T:G	LILRA6 [LILRB3,RPS9]	synonymous	low	1366	1339	27	2 (EA)	0.0017457		0.17175	0.05631	0.002286	0.177668	0.0568	0.001759	-0.16642	0.4293	0.6983	0.196111	0.06951	0.00478	0.206708	0.07042	0.003333	-0.203	0.4321	0.6386	0.212794	0.07054	0.002555	0.223793	0.07149	0.001746	-0.191806	0.4336	0.6582
14:101349931:C:T	RTL1 [MIR432,MIR136,MIR433,MIR127,MIR431]	missense	moderate	119	117	2	1 (EA)	0.00174599		0.243674	0.18345	0.1841	0.282652	0.185	0.1265	-2.05735	1.4214	0.1478	0.651981	0.22812	0.004263	0.72346	0.23111	0.001746	-2.058	1.4231	0.1481	0.639428	0.23182	0.005811	0.711393	0.23495	0.002463	-2.01049	1.4257	0.1585
11:66329639:G:A	ACTN3 [CTD-3074O7.2,CTSF]	splice_region; synonymous	low	3537	3465	72	0 (HA)	0.00174929		-0.0033021	0.03739	0.9296	-0.0205098	0.03778	0.5872	0.815787	0.2607	0.001749	0.0523515	0.04593	0.2544	0.0286778	0.04665	0.5387	0.8003	0.2622	0.002273	0.056369	0.04649	0.2253	0.0325157	0.04723	0.4912	0.794566	0.2628	0.002495
1:216270469:G:A	USH2A	missense	moderate	19	19	0	0	0.00175046		1.46818	0.46913	0.00175	1.46818	0.46913	0.00175	NA	Inf	NA	0.861824	0.75628	0.2545	0.861824	0.75628	0.2545	NA	Inf	NA	1.09771	0.75191	0.1443	1.09771	0.75191	0.1443	NA	Inf	NA
20:58452566:C:T	SYCP2	synonymous	low	166	134	32	0 (EA)	0.00175143		0.387026	0.15857	0.01466	0.547836	0.17506	0.001751	-0.348005	0.3743	0.3525	0.247664	0.18865	0.1892	0.441237	0.21799	0.04296	-0.3297	0.3765	0.3812	0.235356	0.18927	0.2137	0.423769	0.21875	0.05272	-0.32568	0.3775	0.3883
4:3449886:G:A	HGFAC	synonymous	low	4991	4775	216	0	0.00175161		0.102516	0.03276	0.001752	0.100608	0.03336	0.002564	0.153906	0.1731	0.374	0.0852108	0.04065	0.03609	0.0812681	0.04181	0.05192	0.1537	0.1743	0.3777	0.075718	0.04124	0.06634	0.071623	0.04242	0.0913	0.146302	0.1761	0.4061
6:56434712:G:T	DST	missense	moderate	293	285	8	0	0.00175666		-0.374663	0.11976	0.001757	-0.370708	0.12116	0.002216	-0.542181	0.7885	0.4917	-0.334371	0.14305	0.01941	-0.329427	0.14545	0.02352	-0.4805	0.7907	0.5434	-0.314131	0.1458	0.03119	-0.308577	0.14833	0.03749	-0.47249	0.792	0.5508
4:86852097:G:T	ARHGAP24	missense	moderate	97	85	12	0 (HA)	0.00175867		-0.150517	0.21027	0.4741	0.0609116	0.22135	0.7832	-2.10556	0.6731	0.001759	-0.338488	0.25381	0.1823	-0.0520122	0.2737	0.8493	-2.097	0.6782	0.001984	-0.327656	0.2589	0.2057	-0.0285411	0.27998	0.9188	-2.09261	0.6801	0.002092
14:65270454:A:G	SPTB	synonymous	low	23	17	6	0	0.00175943		-1.34291	0.4293	0.001759	-1.40936	0.49922	0.004755	-1.15423	0.8412	0.17	-1.07119	0.45752	0.01922	-1.01602	0.54561	0.06258	-1.202	0.8397	0.1524	-1.10067	0.45684	0.01598	-1.0636	0.54253	0.04994	-1.19101	0.8469	0.1597
20:44596275:TG:T	ZNF335	splice_region; intron	low	189	184	5	0	0.00176282		0.441655	0.14122	0.001763	0.431998	0.14343	0.002595	0.747795	0.8075	0.3544	0.402252	0.17768	0.02358	0.385967	0.18213	0.03407	0.7236	0.809	0.3711	0.330731	0.18146	0.06836	0.311493	0.18617	0.09429	0.696854	0.8121	0.3909
17:40767021:C:T	TUBG1 [FAM134C]	missense	moderate	40	40	0	0 (EA)	0.00176338		-1.00554	0.32152	0.001763	-1.00554	0.32152	0.001763	NA	Inf	NA	-1.11177	0.41048	0.00676	-1.11177	0.41048	0.00676	NA	Inf	NA	-1.1038	0.41305	0.007533	-1.1038	0.41305	0.007533	NA	Inf	NA
4:843506:G:A	GAK	synonymous	low	40	31	9	0	0.00176407		-1.01907	0.32586	0.001764	-0.930511	0.36482	0.01075	-1.36855	0.7247	0.05897	-1.08751	0.36105	0.002594	-1.0016	0.41623	0.01611	-1.349	0.7256	0.06309	-1.07488	0.36678	0.003384	-0.991461	0.42399	0.01937	-1.32295	0.7312	0.07039
13:103386496:T:G	CCDC168	synonymous	low	55	31	24	0 (EA)	0.00176566		-0.527455	0.28414	0.06341	-1.1511	0.36811	0.001766	0.391914	0.4469	0.3806	-0.42237	0.32044	0.1875	-1.28398	0.45813	0.005069	0.4029	0.4484	0.3689	-0.39035	0.31941	0.2217	-1.20944	0.4552	0.007886	0.404107	0.4483	0.3674
6:170151766:C:T	ERMARD [TCTE3]	splice_region; intron	low	2116	1996	120	1	0.00177192		0.121581	0.04572	0.007828	0.114631	0.04692	0.01457	0.251422	0.2028	0.2151	0.174415	0.05579	0.001772	0.166385	0.05801	0.004128	0.2735	0.2038	0.1796	0.154339	0.05654	0.006337	0.14455	0.05884	0.01402	0.272176	0.2041	0.1824
2:10581757:A:G	ODC1	synonymous	low	54	11	43	1	0.00177232		0.919501	0.29758	0.002002	0.816677	0.61842	0.1866	0.950483	0.3395	0.005111	0.98091	0.3138	0.001772	1.07114	0.79759	0.1793	0.9644	0.3413	0.004721	0.98526	0.3156	0.001797	1.02483	0.81847	0.2105	0.978348	0.3421	0.004233
16:716273:T:C	WDR90 [RHOT2]	missense	moderate	2529	2300	229	1 (EA)	0.00177342		0.131586	0.04311	0.002269	0.134617	0.04466	0.002573	0.0901459	0.1651	0.5851	0.164934	0.05293	0.001831	0.174551	0.05584	0.001773	0.08001	0.1659	0.6297	0.160818	0.05371	0.002749	0.170423	0.05669	0.002645	0.0767096	0.1678	0.6475
5:139887565:T:C	ANKHD1 [ANKHD1-EIF4EBP3]	synonymous	low	84	84	0	2 (EA)	0.00177417		0.388067	0.21909	0.07651	0.388067	0.21909	0.07651	NA	Inf	NA	0.807088	0.26014	0.001918	0.807088	0.26014	0.001918	NA	Inf	NA	0.823566	0.26349	0.001774	0.823566	0.26349	0.001774	NA	Inf	NA
2:190430177:A:G	SLC40A1	synonymous	low	7894	7517	377	2 (EA)	0.00178707		-0.0606135	0.0288	0.03531	-0.061061	0.02928	0.03704	-0.0473566	0.1594	0.7663	-0.100535	0.0354	0.004508	-0.102956	0.0363	0.004566	-0.05372	0.1596	0.7364	-0.112085	0.03589	0.001792	-0.115049	0.03683	0.001787	-0.0561698	0.16	0.7255
22:28501409:C:T	TTC28	synonymous	low	26	26	0	0 (EA)	0.00178791		1.24449	0.39844	0.001788	1.24449	0.39844	0.001788	NA	Inf	NA	1.15005	0.54476	0.03476	1.15005	0.54476	0.03476	NA	Inf	NA	1.13069	0.56214	0.04428	1.13069	0.56214	0.04428	NA	Inf	NA
2:170865406:G:A	UBR3	synonymous	low	27	26	1	0 (EA)	0.00179439		1.15658	0.39301	0.003252	1.24801	0.39971	0.001794	-1.50476	2.1565	0.4853	1.06592	0.47325	0.0243	1.17943	0.48393	0.0148	-1.421	2.265	0.5305	1.16705	0.47661	0.01434	1.29335	0.48791	0.00803	-1.4653	2.2275	0.5107
15:102358712:G:C	OR4F15	missense	moderate	11	11	0	2	0.00180031		0.962644	0.61201	0.1157	0.962644	0.61201	0.1157	NA	Inf	NA	2.53351	0.83202	0.002327	2.53351	0.83202	0.002327	NA	Inf	NA	2.60478	0.83451	0.0018	2.60478	0.83451	0.0018	NA	Inf	NA
5:140783873:T:C	PCDHGA9 [PCDHGB4,PCDHGA7,PCDHGA1,PCDHGA8,PCDHGB3,PCDHGA6,PCDHGA5,PCDHGA3,PCDHGA2,PCDHGB1,PCDHGB2,PCDHGA4,PCDHGB6]	missense	moderate	23	23	0	1	0.00180177		1.23736	0.40428	0.002209	1.23736	0.40428	0.002209	NA	Inf	NA	1.59403	0.51073	0.001802	1.59403	0.51073	0.001802	NA	Inf	NA	1.6101	0.51913	0.001925	1.6101	0.51913	0.001925	NA	Inf	NA
1:35227007:TTGTC:T	GJB4 [SMIM12,RP1-34M23.5,GJB5]	frameshift	high	990	970	20	1 (EA)	0.001802		0.114323	0.06551	0.08095	0.131474	0.06609	0.04668	-0.840877	0.4932	0.08823	0.227675	0.08144	0.005182	0.257687	0.08256	0.001802	-0.8553	0.496	0.08461	0.21651	0.08221	0.00845	0.246246	0.08336	0.003135	-0.844377	0.4979	0.0899
5:70818130:C:A	BDP1	missense	moderate	535	530	5	0 (EA)	0.00180887		0.271379	0.08881	0.002245	0.278379	0.08923	0.001809	-0.476148	0.9221	0.6056	0.33138	0.11035	0.002672	0.343262	0.11114	0.002012	-0.4891	0.9236	0.5964	0.338864	0.11212	0.002507	0.350973	0.11295	0.001888	-0.470304	0.9233	0.6105
2:161174693:C:T	RBMS1	synonymous	low	6122	5931	191	0	0.00181436		-0.096416	0.03091	0.001814	-0.0954064	0.03135	0.00234	-0.131843	0.1857	0.4777	-0.104255	0.03793	0.005981	-0.103622	0.03873	0.007469	-0.119	0.1867	0.524	-0.0981685	0.03847	0.01071	-0.0970887	0.03931	0.01351	-0.122654	0.1872	0.5123
19:17396549:T:C	ANKLE1 [USHBP1,BABAM1,CTD-2278I10.6]	synonymous	low	4099	3909	190	1 (HA)	0.00181615		-0.0565808	0.03501	0.106	-0.0363561	0.03573	0.3089	-0.541682	0.175	0.001965	-0.0727736	0.0429	0.08981	-0.0426067	0.04424	0.3355	-0.5472	0.1754	0.001816	-0.0733811	0.04347	0.09138	-0.0430539	0.04484	0.337	-0.546458	0.1771	0.002031
19:47984236:C:T	KPTN [NAPA-AS1]	synonymous	low	562	548	14	2	0.00181673		0.237843	0.08727	0.006423	0.232182	0.08814	0.008436	0.518591	0.6207	0.4035	0.325565	0.10768	0.0025	0.319387	0.10934	0.003489	0.5247	0.6208	0.398	0.341376	0.10946	0.001817	0.334125	0.11118	0.002653	0.570772	0.6253	0.3614
9:95768448:G:A	FGD3	missense	moderate	472	436	36	0 (EA)	0.00181722		-0.271916	0.09331	0.003566	-0.300789	0.09645	0.001817	0.149672	0.3686	0.6847	-0.200822	0.11048	0.06911	-0.234309	0.11578	0.043	0.1401	0.3694	0.7045	-0.210434	0.112	0.06026	-0.245594	0.11748	0.03657	0.13999	0.3709	0.7058
15:89838318:A:T	FANCI	missense	moderate	2195	2158	37	1 (EA)	0.0018228		-0.110447	0.04576	0.01581	-0.119141	0.04607	0.0097	0.548508	0.401	0.1714	-0.16243	0.05605	0.003757	-0.176474	0.0566	0.001823	0.5451	0.4017	0.1749	-0.159009	0.05674	0.005069	-0.173534	0.0573	0.002458	0.565517	0.4047	0.1623
4:994452:C:T	IDUA	synonymous	low	5070	4910	160	0 (EA)	0.00182455		-0.0935255	0.03298	0.004576	-0.104358	0.03348	0.001825	0.266813	0.1931	0.167	-0.106259	0.04047	0.008651	-0.123075	0.04138	0.00294	0.2624	0.1938	0.1757	-0.101146	0.04106	0.01377	-0.117527	0.042	0.00514	0.25354	0.1954	0.1945
14:52505517:G:A	NID2	synonymous	low	124	87	37	0 (EA)	0.00182518		-0.507104	0.18745	0.006825	-0.680505	0.2183	0.001825	-0.0203277	0.3658	0.9557	-0.411187	0.21247	0.05296	-0.614964	0.26111	0.01851	-0.01175	0.3656	0.9744	-0.401105	0.21509	0.0622	-0.613715	0.26561	0.02086	0.0038767	0.3666	0.9916
3:46723551:G:A	ALS2CL	synonymous	low	9101	8846	255	2 (HA)	0.00182806		0.0098834	0.02804	0.7245	0.0246099	0.02844	0.3868	-0.505215	0.1682	0.002666	0.0317452	0.03432	0.3549	0.0550819	0.03504	0.116	-0.5147	0.1696	0.002403	0.0261651	0.03483	0.4525	0.0504268	0.03558	0.1564	-0.531818	0.1706	0.001828
4:103527655:G:A	NFKB1	splice_region; synonymous	low	35	10	25	2	0.00182818		0.798901	0.35776	0.02555	0.263103	0.64346	0.6826	1.03865	0.4304	0.01582	1.14378	0.37819	0.002491	1.42587	0.77996	0.06753	1.057	0.4324	0.0145	1.1942	0.38315	0.001828	1.67997	0.81086	0.03828	1.05456	0.4347	0.01528
16:1391132:C:T	BAIAP3	splice_region; synonymous	low	575	519	56	0	0.00183011		0.265782	0.08528	0.00183	0.236584	0.08934	0.008097	0.565167	0.2861	0.04821	0.219328	0.10423	0.03536	0.174427	0.1116	0.1181	0.526	0.2917	0.07132	0.208841	0.10614	0.04911	0.158726	0.11383	0.1632	0.542753	0.2938	0.06471
1:15909791:T:C	AGMAT [DNAJC16,RP4-680D5.2]	synonymous	low	19	17	2	2	0.00183693		1.22487	0.46448	0.008362	1.14893	0.49117	0.01933	1.86704	1.4283	0.1911	1.80896	0.59881	0.00252	1.78797	0.65959	0.006714	1.907	1.4282	0.1817	1.93803	0.62208	0.001837	1.95791	0.6897	0.004529	1.85128	1.4405	0.1987
19:12996740:A:G	KLF1 [DNASE2,CTD-2265O21.7]	missense	moderate	6266	6011	255	0	0.00184139		0.0946806	0.0304	0.001841	0.0935375	0.03094	0.002505	0.126178	0.1624	0.4373	0.104896	0.03718	0.004783	0.103295	0.03819	0.006833	0.134	0.1629	0.4107	0.110845	0.0377	0.003277	0.109724	0.03874	0.004623	0.130779	0.1633	0.4233
5:139508113:A:G	IGIP	missense	moderate	394	387	7	2 (EA)	0.00184456		0.237755	0.10385	0.02205	0.262707	0.1047	0.0121	-1.27698	0.8158	0.1175	0.317689	0.12594	0.01165	0.356864	0.12746	0.005113	-1.293	0.8173	0.1136	0.364612	0.12923	0.00478	0.407575	0.13088	0.001845	-1.30505	0.8159	0.1097
11:114310382:C:T	REXO2 [RP11-212D19.4]	synonymous	low	16	15	1	2	0.00184602		0.826367	0.50586	0.1023	0.734891	0.52262	0.1597	2.18466	2.0138	0.278	1.81144	0.59396	0.00229	1.7899	0.62157	0.003981	2.038	2.0151	0.3119	1.86255	0.59813	0.001846	1.8381	0.62624	0.003334	2.11676	2.0192	0.2945
5:122364543:T:G	PPIC [SNX24]	synonymous	low	12	12	0	2	0.0018489		1.68715	0.58528	0.003944	1.68715	0.58528	0.003944	NA	Inf	NA	2.20734	0.77177	0.004235	2.20734	0.77177	0.004235	NA	Inf	NA	2.54489	0.81738	0.001849	2.54489	0.81738	0.001849	NA	Inf	NA
12:50829263:T:TTATTC	LARP4	splice_region; intron	low	1153	1004	149	0	0.00185197		-0.19413	0.06236	0.001852	-0.18904	0.0659	0.004121	-0.23778	0.193	0.2179	-0.164844	0.07646	0.0311	-0.150221	0.08319	0.07095	-0.2445	0.1942	0.2079	-0.168209	0.07751	0.02999	-0.156141	0.0844	0.06432	-0.233145	0.1958	0.2337
17:35944746:T:C	SYNRG	missense	moderate	65	58	7	1 (EA)	0.00185289		-0.631263	0.25652	0.01386	-0.699545	0.26703	0.008799	0.185451	0.9235	0.8408	-0.913517	0.31537	0.003772	-1.04277	0.33499	0.001853	0.09413	0.9353	0.9198	-0.910532	0.31637	0.004001	-1.04221	0.3362	0.001936	0.107506	0.9348	0.9084
2:55808841:GCAAAA:G	SMEK2	splice_region; intron	low	37	37	0	0 (EA)	0.00185437		-1.03478	0.33245	0.001854	-1.03478	0.33245	0.001854	NA	Inf	NA	-0.892561	0.37399	0.017	-0.892561	0.37399	0.017	NA	Inf	NA	-0.869373	0.37512	0.02047	-0.869373	0.37512	0.02047	NA	Inf	NA
1:229773441:C:T	URB2	synonymous	low	1416	1276	140	0 (EA)	0.00185861		0.156008	0.05593	0.005278	0.181847	0.05844	0.001859	-0.125658	0.1929	0.5148	0.143	0.068	0.03548	0.180751	0.07266	0.01285	-0.1238	0.1931	0.5216	0.127499	0.06855	0.06289	0.164199	0.07331	0.02511	-0.1277	0.1933	0.5089
9:6477791:C:T	UHRF2	synonymous	low	460	412	48	0 (HA)	0.0018686		-0.085879	0.09675	0.3747	0.0068449	0.10163	0.9463	-0.983454	0.3162	0.001869	-0.119947	0.11348	0.2905	0.0055316	0.12158	0.9637	-0.9687	0.3162	0.002187	-0.0935248	0.11553	0.4182	0.0426678	0.12408	0.7309	-0.980535	0.3167	0.001958
1:92979354:A:G	EVI5	synonymous	low	4323	4214	109	0 (EA)	0.00187134		-0.107716	0.03486	0.002004	-0.10966	0.03526	0.001871	-0.0229196	0.2329	0.9216	-0.0782359	0.04307	0.06928	-0.0801167	0.04382	0.06751	-0.02494	0.2333	0.9148	-0.0845744	0.04368	0.05283	-0.0870684	0.04446	0.0502	-0.0156463	0.2337	0.9466
7:149558744:T:C	ZNF862 [RP4-751H13.7]	missense	moderate	59	56	3	1 (EA)	0.00187612		0.488331	0.26215	0.06249	0.559853	0.2672	0.03615	-1.35037	1.3548	0.3189	0.934144	0.33761	0.005658	1.0832	0.34839	0.001876	-1.363	1.3676	0.3191	0.908828	0.34381	0.008208	1.06371	0.35515	0.002743	-1.40162	1.3717	0.3069
17:46620725:T:A	HOXB2 [HOXB-AS1]	missense	moderate	163	158	5	1 (EA)	0.00188134		0.34955	0.15843	0.02736	0.37428	0.16082	0.01995	-0.463106	0.9219	0.6154	0.600529	0.20497	0.003391	0.653632	0.21028	0.001881	-0.4107	0.9176	0.6544	0.553578	0.20701	0.007491	0.606546	0.21247	0.004307	-0.437422	0.919	0.6341
19:17728572:C:T	UNC13A [CTD-3149D2.3]	synonymous	low	5133	5015	118	2	0.00188209		-0.0604516	0.03258	0.06355	-0.0600569	0.03294	0.06828	-0.0783276	0.2217	0.7238	-0.12074	0.04003	0.002562	-0.122031	0.0407	0.002715	-0.08225	0.2222	0.7112	-0.125963	0.04053	0.001882	-0.127706	0.04122	0.001945	-0.0752141	0.2224	0.7353
7:127637857:T:C	SND1	intron	modifier	82	25	57	0	0.00188429		-0.732807	0.23579	0.001884	-1.08075	0.40793	0.008065	-0.558241	0.2889	0.05336	-0.678585	0.25013	0.00667	-1.04248	0.49263	0.03433	-0.5522	0.2903	0.0572	-0.663522	0.2514	0.008308	-1.00271	0.50062	0.04519	-0.549141	0.2907	0.0589
7:151810377:T:C	GALNT11	missense	moderate	178	177	1	1	0.00188436		-0.390038	0.15237	0.01047	-0.380379	0.15281	0.0128	-2.05145	2.0041	0.306	-0.585931	0.18853	0.001884	-0.574511	0.18936	0.002413	-1.886	2.0201	0.3506	-0.593021	0.19235	0.002049	-0.581651	0.19322	0.00261	-1.84416	2.0269	0.3629
17:17786137:G:A	TOM1L2	missense	moderate	21	21	0	0	0.00188528		-1.372	0.44148	0.001885	-1.372	0.44148	0.001885	NA	Inf	NA	-1.40231	0.53057	0.008216	-1.40231	0.53057	0.008216	NA	Inf	NA	-1.41936	0.52826	0.007213	-1.41936	0.52826	0.007213	NA	Inf	NA
11:71249502:GCCAGTCCAGCTGCTGCAAGCCCTGCTGTTC:G	KRTAP5-8	inframe_deletion	moderate	400	374	26	0 (EA)	0.00188559		-0.324978	0.10529	0.002026	-0.336487	0.10828	0.001886	-0.124647	0.4517	0.7826	-0.246614	0.1244	0.04743	-0.257641	0.12939	0.04645	-0.1118	0.4523	0.8047	-0.282347	0.12512	0.02403	-0.297715	0.13019	0.02221	-0.0962763	0.453	0.8317
2:25141529:C:T	ADCY3	missense	moderate	12	11	1	2 (EA)	0.00189247		0.840153	0.60093	0.1621	0.834665	0.60762	0.1695	1.0855	4.0627	0.7893	2.26069	0.7344	0.002082	2.30025	0.74666	0.002065	1.086	4.0696	0.7897	2.2599	0.72802	0.001908	2.2962	0.73913	0.001892	1.08014	4.2135	0.7977
16:56667672:C:T	MT1M [AC026461.1,MT1JP,MT1A]	missense	moderate	23	20	3	1 (EA)	0.00189325		0.85634	0.42995	0.0464	0.958722	0.45415	0.03477	-0.0282006	1.3349	0.9831	1.4422	0.50129	0.004015	1.6779	0.54013	0.001893	-0.02231	1.3464	0.9868	1.4275	0.49831	0.004174	1.65027	0.53663	0.002103	0.0329117	1.3427	0.9804
3:49548226:A:G	DAG1	missense	moderate	223	215	8	1 (EA)	0.00189339		-0.392898	0.13738	0.004239	-0.398231	0.13965	0.00435	-0.232538	0.7658	0.7614	-0.514784	0.16576	0.001899	-0.527296	0.16974	0.001893	-0.2572	0.7701	0.7384	-0.491723	0.16687	0.003212	-0.503689	0.1709	0.003207	-0.247085	0.7728	0.7492
19:1032689:G:T	CNN2	synonymous	low	3475	3397	78	0 (EA)	0.00189459		0.113648	0.03716	0.002228	0.116647	0.03755	0.001895	-0.0289494	0.2589	0.911	0.0556072	0.04636	0.2304	0.0582034	0.04712	0.2167	-0.02358	0.2602	0.9278	0.0583494	0.04699	0.2144	0.0611015	0.04778	0.2009	-0.0235368	0.2606	0.928
6:30916717:C:T	DPCR1 [HCG21]	missense	moderate	18	14	4	0	0.00189815		-1.48622	0.47854	0.001898	-1.61398	0.54318	0.002965	-1.04318	1.0115	0.3024	-0.962872	0.53604	0.07245	-0.914149	0.63014	0.1469	-1.09	1.0197	0.2849	-0.892836	0.54197	0.09947	-0.821326	0.64	0.1994	-1.0741	1.0189	0.2918
1:241886645:G:C	WDR64	missense	moderate	299	291	8	0 (EA)	0.00189822		0.354735	0.1184	0.002734	0.371791	0.11971	0.001898	-0.407819	0.8005	0.6104	0.218628	0.14856	0.1411	0.241629	0.15116	0.1099	-0.4316	0.8037	0.5913	0.231279	0.15176	0.1275	0.255938	0.15452	0.09766	-0.439917	0.8062	0.5853
14:21238322:C:G	EDDM3B	missense	moderate	584	492	92	2	0.00190768		0.211848	0.0858	0.01354	0.172866	0.09229	0.06106	0.460052	0.2329	0.04821	0.304181	0.10286	0.003103	0.26902	0.11465	0.01895	0.4492	0.2329	0.0537	0.323544	0.10423	0.001908	0.288705	0.11644	0.01316	0.463951	0.2338	0.04717
8:57078933:G:T	PLAG1	missense	moderate	3922	3815	107	0 (EA)	0.00190791		0.103096	0.03592	0.004103	0.112872	0.03636	0.001908	-0.292364	0.2313	0.2061	0.0859534	0.04455	0.0537	0.0995279	0.04538	0.0283	-0.2753	0.2341	0.2396	0.0771585	0.0452	0.08778	0.0904787	0.04606	0.04947	-0.269271	0.2349	0.2516
17:76046623:G:A	TNRC6C	missense	moderate	392	386	6	0	0.00190828		-0.320044	0.1031	0.001908	-0.31106	0.10391	0.002758	-0.891134	0.8284	0.2821	-0.378328	0.12239	0.001994	-0.365316	0.12374	0.003154	-0.9653	0.8311	0.2454	-0.382298	0.12358	0.001978	-0.369103	0.12494	0.003133	-0.980923	0.8415	0.2437
14:58669637:A:C	ACTR10 [C14orf37]	missense	moderate	19	19	0	2	0.00190982		1.01297	0.46425	0.02911	1.01297	0.46425	0.02911	NA	Inf	NA	1.80538	0.58801	0.002138	1.80538	0.58801	0.002138	NA	Inf	NA	1.86521	0.60092	0.00191	1.86521	0.60092	0.00191	NA	Inf	NA
2:237246905:A:G	IQCA1	missense	moderate	143	140	3	0 (EA)	0.00191558		-0.527147	0.17134	0.002094	-0.536268	0.17282	0.001916	-0.0008815	1.3128	0.9995	-0.518104	0.21289	0.01495	-0.529626	0.21571	0.01408	-0.08504	1.3224	0.9487	-0.503922	0.21646	0.01991	-0.517013	0.21944	0.01847	-0.0325083	1.3168	0.9803
22:51019973:A:G	CHKB [CHKB-CPT1B,CPT1B,CHKB-AS1]	synonymous	low	52	50	2	0 (EA)	0.00191993		-0.830174	0.28477	0.003554	-0.894877	0.28845	0.00192	1.65355	1.7871	0.3548	-0.589725	0.33153	0.07527	-0.669227	0.3374	0.04731	1.636	1.7851	0.3595	-0.650796	0.33534	0.05229	-0.732354	0.34141	0.03194	1.58159	1.7862	0.3759
19:33696627:C:T	LRP3 [CTD-2540B15.13,SLC7A10]	synonymous	low	17	17	0	2 (EA)	0.00192107		0.781867	0.49055	0.111	0.781867	0.49055	0.111	NA	Inf	NA	1.82825	0.64626	0.00467	1.82825	0.64626	0.00467	NA	Inf	NA	2.07506	0.66891	0.001921	2.07506	0.66891	0.001921	NA	Inf	NA
2:26533911:C:T	GPR113 [EPT1]	synonymous	low	20	3	17	0	0.00192309		1.45088	0.46774	0.001923	1.87126	1.17513	0.1113	1.37174	0.5099	0.007138	1.35982	0.48339	0.004907	1.43589	1.4988	0.338	1.351	0.5107	0.008157	1.35715	0.48976	0.005587	1.2585	1.70959	0.4616	1.36597	0.5112	0.007536
6:33768931:G:A	MLN	missense	moderate	10	10	0	1; 1 (EA)	0.0019231		1.31565	0.64915	0.04269	1.31565	0.64915	0.04269	NA	Inf	NA	2.48209	0.80019	0.001923	2.48209	0.80019	0.001923	NA	Inf	NA	2.32017	0.79085	0.003349	2.32017	0.79085	0.003349	NA	Inf	NA
17:424880:G:A	VPS53 [RP5-1029F21.4]	synonymous	low	653	642	11	1	0.00192373		-0.229223	0.08105	0.004682	-0.222688	0.08166	0.006388	-0.665422	0.6671	0.3185	-0.308019	0.0993	0.001924	-0.301139	0.1004	0.002706	-0.6171	0.673	0.3592	-0.299194	0.10008	0.002795	-0.292036	0.10121	0.003908	-0.615902	0.6732	0.3602
6:143754985:G:A	ADAT2 [AL031320.1,TUBB8P2]	missense	moderate	33	33	0	0 (EA)	0.0019287		1.09085	0.35177	0.001929	1.09085	0.35177	0.001929	NA	Inf	NA	0.99451	0.47866	0.03774	0.99451	0.47866	0.03774	NA	Inf	NA	1.05008	0.47532	0.02716	1.05008	0.47532	0.02716	NA	Inf	NA
16:84225133:G:A	ADAD2 [TAF1C,RP11-486L19.2]	synonymous	low	27	27	0	2	0.00193046		0.825366	0.39143	0.03498	0.825366	0.39143	0.03498	NA	Inf	NA	1.4363	0.47934	0.002732	1.4363	0.47934	0.002732	NA	Inf	NA	1.50394	0.48503	0.00193	1.50394	0.48503	0.00193	NA	Inf	NA
6:47749835:C:T	OPN5	synonymous	low	17	17	0	2 (EA)	0.00193587		1.05888	0.49475	0.03234	1.05888	0.49475	0.03234	NA	Inf	NA	1.74804	0.59566	0.003339	1.74804	0.59566	0.003339	NA	Inf	NA	1.94836	0.62852	0.001936	1.94836	0.62852	0.001936	NA	Inf	NA
3:41949348:G:A	ULK4	missense	moderate	102	96	6	2 (EA)	0.00194593		-0.519057	0.20126	0.009906	-0.559132	0.20738	0.007014	0.129638	0.8344	0.8765	-0.619395	0.23475	0.008325	-0.685695	0.24461	0.00506	0.1531	0.835	0.8545	-0.691142	0.23692	0.003532	-0.765535	0.24708	0.001946	0.158607	0.835	0.8494
4:89607905:A:G	HERC3 [RNU6-33P]	synonymous	low	3240	3152	88	0 (HA)	0.00195076		-0.0291381	0.03886	0.4534	-0.0096162	0.0394	0.8072	-0.732519	0.2365	0.001951	-0.0349857	0.04799	0.466	-0.005627	0.049	0.9086	-0.7263	0.2378	0.002253	-0.0418257	0.04859	0.3893	-0.0121079	0.04963	0.8073	-0.728923	0.2386	0.002254
1:3410644:A:G	MEGF6	missense	moderate	1055	955	100	1	0.00195286		-0.165523	0.06432	0.01007	-0.167056	0.067	0.01266	-0.147517	0.2296	0.5205	-0.235328	0.07598	0.001953	-0.244639	0.08047	0.002365	-0.1588	0.2306	0.491	-0.22042	0.07695	0.004179	-0.228474	0.08162	0.00512	-0.155907	0.231	0.4997
1:229772932:A:G	URB2	missense	moderate	1372	1242	130	0 (EA)	0.00195322		0.153248	0.05663	0.00681	0.183165	0.05914	0.001953	-0.177643	0.1967	0.3664	0.142416	0.06877	0.03837	0.1865	0.0734	0.01105	-0.1745	0.1968	0.3753	0.128056	0.06932	0.0647	0.171224	0.07406	0.02078	-0.177027	0.1969	0.3686
1:24409191:C:T	MYOM3 [RP11-293P20.2,RP11-293P20.4]	missense	moderate	8809	8580	229	2 (EA)	0.00195567		0.056127	0.0279	0.04424	0.0595188	0.02825	0.03514	-0.0771083	0.1771	0.6632	0.0977778	0.03426	0.004319	0.104642	0.03492	0.002728	-0.07978	0.1776	0.6533	0.10239	0.03472	0.003184	0.109627	0.0354	0.001956	-0.079724	0.1776	0.6535
1:205884118:C:T	SLC26A9	missense	moderate	12	12	0	0 (EA)	0.001961		-1.8093	0.58439	0.001961	-1.8093	0.58439	0.001961	NA	Inf	NA	-1.57942	0.71013	0.02614	-1.57942	0.71013	0.02614	NA	Inf	NA	-1.47206	0.70611	0.03709	-1.47206	0.70611	0.03709	NA	Inf	NA
22:37578579:C:T	C1QTNF6 [RP1-151B14.6]	synonymous	low	5843	5513	330	0 (HA)	0.00196104		0.0564736	0.03113	0.06969	0.037947	0.03184	0.2333	0.460142	0.1486	0.001961	0.0655775	0.03822	0.0862	0.0380638	0.03954	0.3358	0.4561	0.149	0.002202	0.0759873	0.03877	0.04998	0.0482569	0.04015	0.2294	0.458355	0.1491	0.002108
16:1709935:G:A	CRAMP1L [LA16c-431H6.6]	missense	moderate	10	10	0	2 (EA)	0.00196664		1.02091	0.64516	0.1136	1.02091	0.64516	0.1136	NA	Inf	NA	2.59955	0.91562	0.004524	2.59955	0.91562	0.004524	NA	Inf	NA	2.94074	0.95009	0.001967	2.94074	0.95009	0.001967	NA	Inf	NA
9:20881957:C:T	FOCAD	missense	moderate	124	123	1	0 (EA)	0.00197522		-0.555611	0.18075	0.002113	-0.559953	0.18098	0.001975	1.11719	3.5522	0.7531	-0.415487	0.22122	0.06036	-0.420249	0.22157	0.05787	1.098	3.9498	0.781	-0.434476	0.22515	0.05364	-0.439715	0.22553	0.05121	1.10356	3.8645	0.7752
17:80404555:G:A	C17orf62 [HEXDC]	missense	moderate	322	311	11	1	0.00197935		-0.347146	0.1132	0.002164	-0.347882	0.11501	0.002487	-0.324284	0.6408	0.6128	-0.422404	0.13655	0.001979	-0.428823	0.13971	0.002145	-0.2852	0.646	0.6589	-0.422759	0.1392	0.002389	-0.429249	0.14255	0.002602	-0.289629	0.6456	0.6537
4:104577415:C:T	TACR3	stop_gained	high	17	17	0	0 (EA)	0.00197946		1.53645	0.4967	0.001979	1.53645	0.4967	0.001979	NA	Inf	NA	1.84004	0.78218	0.01865	1.84004	0.78218	0.01865	NA	Inf	NA	1.96562	0.79574	0.0135	1.96562	0.79574	0.0135	NA	Inf	NA
9:32541532:A:G	TOPORS	synonymous	low	5201	5070	131	2	0.00197975		0.0993991	0.03242	0.002168	0.099105	0.03286	0.002561	0.110099	0.1982	0.5785	0.111995	0.03999	0.005099	0.112142	0.04082	0.006007	0.1085	0.1994	0.5864	0.125408	0.04054	0.00198	0.126323	0.04141	0.002282	0.104139	0.1996	0.6018
3:45730982:C:T	SACM1L [LIMD1-AS1,LIMD1] (APOE)	synonymous	low	32	30	2	0	0.00198169		-1.12467	0.36362	0.001982	-1.13131	0.37155	0.002328	-0.974002	1.7699	0.5821	-0.812341	0.44425	0.06746	-0.803307	0.45904	0.08013	-0.9457	1.764	0.5919	-0.83332	0.44642	0.06195	-0.819666	0.46128	0.07558	-1.03508	1.7732	0.5594
11:27406950:C:T	LGR4	missense	moderate	67	66	1	0 (EA)	0.0019818		-0.789269	0.25794	0.002214	-0.800025	0.25866	0.001982	1.1257	3.4512	0.7443	-0.687058	0.31212	0.02772	-0.699296	0.31318	0.02556	1.104	3.7888	0.7708	-0.665031	0.31214	0.03313	-0.677653	0.31322	0.0305	1.15162	3.7578	0.7593
10:91162497:A:G	IFIT1 [LIPA]	synonymous	low	1103	1064	39	2	0.00198266		-0.143386	0.06254	0.02186	-0.132101	0.06348	0.03743	-0.514909	0.3642	0.1575	-0.234649	0.07701	0.00231	-0.221215	0.07876	0.004972	-0.5265	0.3671	0.1515	-0.241397	0.07805	0.001983	-0.228071	0.07987	0.004298	-0.52351	0.3675	0.1543
10:21845679:C:T	MLLT10	synonymous	low	12	12	0	2 (EA)	0.0019829		1.78974	0.58691	0.002293	1.78974	0.58691	0.002293	NA	Inf	NA	2.23359	0.74249	0.002628	2.23359	0.74249	0.002628	NA	Inf	NA	2.37229	0.76704	0.001983	2.37229	0.76704	0.001983	NA	Inf	NA
3:17131402:T:G	PLCL2	stop_lost	high	15	3	12	1	0.0019845		1.55476	0.54047	0.004019	2.12861	1.1628	0.06716	1.39662	0.6104	0.02214	1.70651	0.55181	0.001985	3.13828	1.2677	0.0133	1.372	0.6129	0.02521	1.68303	0.55658	0.002496	3.1494	1.30962	0.01618	1.35979	0.6149	0.027
17:73646780:G:A	RECQL5 [SMIM6]	synonymous	low	44	16	28	2	0.00198468		-0.749585	0.31653	0.01788	-0.781875	0.51031	0.1255	-0.729393	0.4035	0.07069	-1.04513	0.33931	0.002069	-1.72028	0.6245	0.005875	-0.7623	0.4042	0.05928	-1.04417	0.33764	0.001985	-1.66016	0.61264	0.006732	-0.775443	0.4046	0.05532
19:17644434:C:T	FAM129C	synonymous	low	66	37	29	1	0.00199126		0.636486	0.25576	0.01282	0.342153	0.33577	0.3082	1.0433	0.3947	0.008219	0.892827	0.2888	0.001991	0.715077	0.42352	0.09133	1.047	0.3948	0.007989	0.866917	0.29019	0.002813	0.645318	0.42638	0.1302	1.05812	0.3961	0.007549
3:27332820:A:G	NEK10	missense	moderate	5626	5406	220	1 (HA)	0.00199132		0.0267496	0.03148	0.3954	0.0098489	0.03201	0.7583	0.522096	0.1733	0.002588	0.0215524	0.03849	0.5755	-0.0049882	0.03946	0.8994	0.5383	0.1741	0.001991	0.0189357	0.03898	0.6272	-0.0083307	0.04	0.835	0.536844	0.1743	0.002072
11:60531346:T:G	MS4A15	missense	moderate	9590	9373	217	0 (EA)	0.00199188		-0.0844081	0.02797	0.002549	-0.0876595	0.02836	0.001992	0.033811	0.171	0.8432	-0.06608	0.0344	0.05471	-0.070419	0.03511	0.04487	0.03782	0.1718	0.8258	-0.0578822	0.03488	0.09701	-0.0617202	0.03562	0.08311	0.0319775	0.1723	0.8528
7:100279694:CCTG:C	GIGYF1 [GNB2]	inframe_deletion; splice_region	moderate	22	20	2	2 (EA)	0.00199281		0.610822	0.43164	0.157	0.83679	0.45189	0.06406	-1.74269	1.4584	0.2321	1.22466	0.49723	0.01378	1.61559	0.52888	0.002252	-1.752	1.4593	0.23	1.24301	0.49828	0.01261	1.63934	0.53031	0.001993	-1.74392	1.4558	0.231
1:24406647:G:A	MYOM3 [RP11-293P20.2,RP11-293P20.4]	synonymous	low	9189	8873	316	2 (EA)	0.00199289		0.0521872	0.02772	0.05978	0.0564966	0.02816	0.04483	-0.0836952	0.1581	0.5966	0.0965566	0.034	0.004516	0.105097	0.03481	0.002536	-0.08082	0.1586	0.6104	0.100163	0.03445	0.003645	0.109102	0.03529	0.001993	-0.0804605	0.1586	0.612
5:133945288:C:T	SAR1B	synonymous	low	34	31	3	0	0.00200014		-1.0832	0.35053	0.002	-0.983862	0.36725	0.007384	-2.09999	1.1749	0.07389	-0.8661	0.40126	0.03089	-0.718391	0.42661	0.09219	-1.999	1.1817	0.09064	-0.900626	0.40566	0.02641	-0.748574	0.43205	0.08317	-2.03212	1.1786	0.08467
10:105194086:C:T	PDCD11	missense	moderate	8530	8209	321	0 (HA)	0.00200087		0.0224573	0.02814	0.4248	0.0063856	0.02864	0.8236	0.463863	0.1501	0.002001	0.0506175	0.03449	0.1422	0.0280192	0.03543	0.429	0.4585	0.1505	0.002317	0.0545723	0.03497	0.1186	0.0314197	0.03595	0.3821	0.462155	0.1508	0.002182
19:15131330:G:A	CCDC105 [SLC1A6]	missense	moderate	5702	5521	181	1	0.00200163		0.078622	0.03125	0.01188	0.0690438	0.03171	0.02946	0.402276	0.1843	0.02909	0.119021	0.03852	0.002002	0.106451	0.03938	0.006868	0.3969	0.1852	0.03206	0.106519	0.03904	0.006358	0.0930634	0.03991	0.0197	0.405032	0.188	0.03117
17:39775870:C:T	KRT17 [JUP,KRT16]	synonymous	low	641	622	19	0 (EA)	0.00200627		0.226609	0.08106	0.005182	0.253942	0.0822	0.002006	-0.740349	0.4889	0.13	0.100729	0.10238	0.3252	0.137253	0.10467	0.1898	-0.7053	0.4917	0.1515	0.0940914	0.10369	0.3642	0.129674	0.10604	0.2214	-0.682755	0.4955	0.1682
10:96534922:G:C	CYP2C19 [MTND4P19]	missense	moderate	671	652	19	2 (EA)	0.00200852		0.221212	0.07979	0.005566	0.233624	0.08071	0.003798	-0.31341	0.5297	0.5541	0.275692	0.09744	0.004663	0.297563	0.0991	0.002676	-0.3603	0.5344	0.5002	0.288196	0.09902	0.003609	0.311228	0.10075	0.002009	-0.364306	0.5363	0.4969
7:6731672:G:C	ZNF12 [AC073343.2,AC073343.13]	missense	moderate	758	736	22	2 (HA)	0.00201046		-0.0405213	0.07511	0.5895	-0.0775668	0.07606	0.3078	1.41193	0.4762	0.003029	0.101885	0.0919	0.2676	0.0509374	0.09364	0.5865	1.435	0.479	0.002738	0.0931084	0.0931	0.3173	0.0395398	0.09485	0.6768	1.50308	0.4866	0.00201
20:585267:C:T	TCF15	missense	moderate	62	62	0	1	0.00201121		0.614642	0.25832	0.01734	0.614642	0.25832	0.01734	NA	Inf	NA	1.01694	0.32926	0.002011	1.01694	0.32926	0.002011	NA	Inf	NA	0.959761	0.33131	0.003769	0.959761	0.33131	0.003769	NA	Inf	NA
3:125199103:A:G	SNX4	synonymous	low	722	703	19	2 (EA)	0.00201187		-0.219922	0.0779	0.004755	-0.227729	0.07877	0.00384	0.126855	0.525	0.8091	-0.260765	0.09642	0.006839	-0.273234	0.09807	0.005334	0.09961	0.5272	0.8501	-0.292447	0.09761	0.002735	-0.30674	0.09932	0.002012	0.112905	0.5289	0.831
17:1637200:C:T	WDR81 [RP11-961A15.1]	synonymous	low	37	37	0	2	0.00202067		-0.860551	0.33025	0.009167	-0.860551	0.33025	0.009167	NA	Inf	NA	-1.22266	0.39607	0.002022	-1.22266	0.39607	0.002022	NA	Inf	NA	-1.216	0.39389	0.002021	-1.216	0.39389	0.002021	NA	Inf	NA
12:248071:G:C	IQSEC3 [RP11-598F7.4]	missense	moderate	1222	1197	25	1 (HA)	0.00202219		-0.0098345	0.05977	0.8693	0.0153785	0.06036	0.7989	-1.29204	0.4304	0.002684	-0.125133	0.07392	0.09049	-0.0887856	0.07502	0.2366	-1.337	0.4333	0.002022	-0.1421	0.07499	0.05812	-0.105632	0.07614	0.1653	-1.32696	0.434	0.002232
14:100795152:G:A	SLC25A47 [RP11-638I2.8,WARS]	synonymous	low	13	4	9	0	0.00202539		1.79787	0.5825	0.002025	1.51534	1.08216	0.1614	1.91313	0.6912	0.005641	1.92848	0.63252	0.002297	1.39522	1.45531	0.3377	2.053	0.7023	0.00347	1.91066	0.63336	0.002555	1.39851	1.44145	0.3319	2.03319	0.7051	0.00393
10:126370638:G:A	FAM53B [RP11-12J10.3]	synonymous	low	22	22	0	1 (EA)	0.00202544		1.1352	0.434	0.008905	1.1352	0.434	0.008905	NA	Inf	NA	1.69329	0.54862	0.002025	1.69329	0.54862	0.002025	NA	Inf	NA	1.64668	0.55314	0.002911	1.64668	0.55314	0.002911	NA	Inf	NA
11:72613606:C:T	FCHSD2	synonymous	low	18	7	11	2	0.00202592		-1.27345	0.48249	0.008307	-0.455508	0.76513	0.5516	-1.81346	0.6217	0.003534	-1.52886	0.51657	0.00308	-0.970739	0.91097	0.2866	-1.793	0.6271	0.004242	-1.61314	0.52266	0.002026	-1.27587	0.93668	0.1732	-1.76562	0.6298	0.005057
17:72784931:C:T	TMEM104	synonymous	low	18	4	14	2 (HA)	0.00202778		-1.4265	0.47535	0.002691	-0.70764	1.07276	0.5095	-1.60213	0.5302	0.002515	-1.35428	0.47704	0.004526	-0.222385	1.09081	0.8385	-1.622	0.5305	0.002231	-1.38575	0.47505	0.003533	-0.373829	1.06045	0.7244	-1.63981	0.5313	0.002028
15:44962224:C:T	PATL2 (APOE)	missense	moderate	24	13	11	2 (HA)	0.00202856		-0.689508	0.43543	0.1133	0.270136	0.56637	0.6334	-2.07652	0.6809	0.002291	-1.00461	0.50271	0.04567	0.276508	0.74477	0.7104	-2.077	0.6813	0.002303	-1.00396	0.50233	0.04565	0.295562	0.7411	0.69	-2.10848	0.6832	0.002029
13:111142112:G:A	COL4A2	missense	moderate	65	63	2	0	0.0020347		0.775456	0.25135	0.002035	0.739086	0.25534	0.003797	1.91412	1.4287	0.1803	0.930353	0.31525	0.003166	0.872379	0.32309	0.006931	2.082	1.44	0.1482	0.915528	0.31709	0.003886	0.856227	0.32498	0.008421	2.09231	1.4477	0.1484
12:13768571:G:A	GRIN2B	synonymous	low	11	11	0	0; 0 (EA)	0.00203501		-1.90041	0.616	0.002035	-1.90041	0.616	0.002035	NA	Inf	NA	-1.60927	0.67447	0.01703	-1.60927	0.67447	0.01703	NA	Inf	NA	-1.7203	0.66695	0.009899	-1.7203	0.66695	0.009899	NA	Inf	NA
16:3085375:G:A	CCDC64B [RP11-473M20.5]	synonymous	low	7441	7179	262	2	0.00203561		-0.0859688	0.03086	0.005339	-0.0823809	0.03135	0.008603	-0.196928	0.1744	0.2587	-0.115033	0.03805	0.002504	-0.111544	0.03899	0.004221	-0.1854	0.1751	0.2897	-0.119101	0.03861	0.002036	-0.115332	0.03957	0.003565	-0.193362	0.1756	0.271
12:102470632:G:T	NUP37 [RP11-554E23.4]	splice_region; intron	low	525	486	39	1	0.00203652		-0.233448	0.09014	0.0096	-0.201814	0.09322	0.0304	-0.687529	0.3532	0.05159	-0.340471	0.11037	0.002037	-0.302834	0.1161	0.0091	-0.6934	0.3555	0.05114	-0.313148	0.11232	0.005303	-0.26921	0.11833	0.0229	-0.712839	0.3569	0.04579
8:143823810:G:A	SLURP1	5_prime_UTR	modifier	24	24	0	0	0.00203704		-1.27768	0.41419	0.002037	-1.27768	0.41419	0.002037	NA	Inf	NA	-1.25787	0.46703	0.007074	-1.25787	0.46703	0.007074	NA	Inf	NA	-1.26036	0.47802	0.008374	-1.26036	0.47802	0.008374	NA	Inf	NA
19:48049110:G:A	ZNF541	synonymous	low	159	157	2	1	0.00203725		0.267889	0.16151	0.09719	0.255522	0.16219	0.1152	1.73325	1.7655	0.3262	0.626077	0.20296	0.002037	0.612187	0.20427	0.002727	1.696	1.7931	0.3441	0.60802	0.20553	0.003093	0.593079	0.20684	0.00414	1.77047	1.8244	0.3318
17:7193813:G:A	YBX2 [SLC2A4]	synonymous	low	13	13	0	0	0.00203804		-1.75173	0.56789	0.002038	-1.75173	0.56789	0.002038	NA	Inf	NA	-0.971389	0.6633	0.1431	-0.971389	0.6633	0.1431	NA	Inf	NA	-0.81543	0.66456	0.2198	-0.81543	0.66456	0.2198	NA	Inf	NA
19:58797468:A:G	ZNF8 [ZNF8,AC010642.1,CTD-3138B18.4]	splice_region; intron	low	80	79	1	1 (EA)	0.00203855		0.493499	0.22702	0.02972	0.525354	0.22848	0.02148	-1.98098	2.0137	0.3252	0.818661	0.2812	0.003599	0.875928	0.28397	0.002039	-2.068	2.0161	0.3051	0.820095	0.28227	0.003669	0.877003	0.28508	0.002095	-2.02824	2.0169	0.3146
17:649698:T:A	GEMIN4 [FAM57A]	missense	moderate	84	82	2	0	0.00204106		-0.689568	0.22358	0.002041	-0.683039	0.22541	0.002444	-1.08648	1.7575	0.5364	-0.551352	0.2683	0.03988	-0.536403	0.27154	0.04823	-1.166	1.7415	0.5031	-0.565901	0.27142	0.03707	-0.551118	0.27472	0.04485	-1.16992	1.7561	0.5053
17:39637271:G:A	KRT35	missense	moderate	17	16	1	0	0.00204209		1.55887	0.50546	0.002042	1.56473	0.5085	0.00209	1.07264	4.6322	0.8169	0.672304	0.70163	0.338	0.6623	0.71007	0.351	1.085	4.5633	0.812	0.78347	0.70104	0.2637	0.776589	0.70892	0.2733	1.08818	4.7175	0.8176
16:75238103:C:T	CTRB2	missense	moderate	4093	3898	195	1	0.0020448		-0.0925497	0.03489	0.007995	-0.0902202	0.03566	0.01141	-0.144978	0.1692	0.3915	-0.133331	0.04324	0.002045	-0.132309	0.04468	0.003063	-0.1484	0.1716	0.3873	-0.130406	0.0438	0.002908	-0.12912	0.0453	0.004366	-0.148886	0.1717	0.386
4:122590824:A:G	ANXA5	missense	moderate	36	36	0	1 (EA)	0.00204966		0.854333	0.3385	0.01161	0.854333	0.3385	0.01161	NA	Inf	NA	1.33508	0.43305	0.00205	1.33508	0.43305	0.00205	NA	Inf	NA	1.29556	0.43314	0.00278	1.29556	0.43314	0.00278	NA	Inf	NA
2:131520968:C:T	AMER3	synonymous	low	23	20	3	0 (EA)	0.00205485		1.09769	0.42431	0.009682	1.40118	0.45461	0.002055	-0.954357	1.1821	0.4195	0.816531	0.53029	0.1236	1.23936	0.59306	0.03664	-0.8697	1.1843	0.4627	0.883207	0.55706	0.1129	1.37807	0.63056	0.02885	-0.876012	1.1889	0.4612
2:171260887:A:G	MYO3B	missense	moderate	11	11	0	1 (EA)	0.00205796		1.12085	0.61182	0.06695	1.12085	0.61182	0.06695	NA	Inf	NA	2.68409	0.87097	0.002058	2.68409	0.87097	0.002058	NA	Inf	NA	2.24472	0.84385	0.007812	2.24472	0.84385	0.007812	NA	Inf	NA
5:140870516:A:G	PCDHGC5 [PCDHGA11,PCDHGA8,PCDHGA1,PCDHGA10,PCDHGA6,PCDHGB6,PCDHGB7,PCDHGA7,PCDHGA3,PCDHGA9,PCDHGB1,PCDHGB4,PCDHGA4,PCDHGA12,PCDHGC4,PCDHGB2,PCDHGC3,PCDHGB3,PCDHGA5,PCDHGA2]	missense	moderate	3931	3798	133	0 (EA)	0.0020729		-0.111253	0.0362	0.002116	-0.113377	0.03682	0.002073	-0.0495851	0.1984	0.8026	-0.105932	0.04442	0.0171	-0.109525	0.04556	0.01622	-0.03653	0.2002	0.8552	-0.119368	0.045	0.007984	-0.123451	0.04617	0.007504	-0.0422595	0.2007	0.8332
8:54727289:T:C	ATP6V1H	missense	moderate	26	26	0	1 (EA)	0.00207414		-0.922296	0.39925	0.02088	-0.922296	0.39925	0.02088	NA	Inf	NA	-1.5277	0.4961	0.002074	-1.5277	0.4961	0.002074	NA	Inf	NA	-1.49232	0.50223	0.002965	-1.49232	0.50223	0.002965	NA	Inf	NA
16:15973653:T:A	FOPNL [RNU6-213P]	splice_region; intron	low	652	609	43	0	0.00207531		0.242168	0.07865	0.002075	0.208688	0.08069	0.009704	0.876982	0.3514	0.01256	0.234344	0.09567	0.0143	0.184417	0.09939	0.06352	0.8646	0.3531	0.01435	0.268359	0.09748	0.005905	0.2205	0.10137	0.02962	0.855567	0.3551	0.01598
7:142836646:C:T	PIP	missense	moderate	179	170	9	0 (EA)	0.00207902		-0.46311	0.15197	0.002309	-0.478006	0.15526	0.002079	-0.122851	0.7421	0.8685	-0.528547	0.18614	0.004518	-0.555513	0.19217	0.003844	-0.1194	0.7486	0.8733	-0.507977	0.18569	0.006225	-0.5303	0.1916	0.005645	-0.163161	0.753	0.8285
8:17067574:C:T	ZDHHC2	splice_region; intron	low	2709	2552	157	1	0.0020879		0.0968808	0.04131	0.01902	0.0864622	0.04249	0.04185	0.277064	0.1767	0.1169	0.153398	0.04985	0.002088	0.141579	0.05193	0.006408	0.2916	0.1776	0.1006	0.14798	0.05038	0.003312	0.134992	0.05254	0.01018	0.296565	0.1777	0.09514
1:247006019:C:T	AHCTF1	synonymous	low	57	56	1	2	0.00209044		0.754018	0.26853	0.004985	0.719995	0.27077	0.007837	2.77832	2.0886	0.1834	1.03099	0.33977	0.002411	0.980338	0.34423	0.0044	2.951	2.1193	0.1638	1.05263	0.34209	0.00209	0.999483	0.34652	0.003923	3.08797	2.1445	0.1499
17:30677325:G:A	ZNF207 [RP11-227G15.3,C17orf75,MIR632]	synonymous	low	116	111	5	2 (EA)	0.00209172		-0.374225	0.18993	0.0488	-0.448976	0.19389	0.02058	1.40095	0.9449	0.1382	-0.543956	0.22555	0.01588	-0.658383	0.23223	0.004581	1.361	0.9475	0.1509	-0.60392	0.22676	0.00774	-0.718181	0.23341	0.002092	1.3166	0.9569	0.1689
13:78318389:G:A	SLAIN1	intron	modifier	1653	1612	41	0 (HA)	0.00209608		0.14103	0.05205	0.006738	0.119785	0.05264	0.02287	1.07197	0.3485	0.002096	0.168473	0.06429	0.00878	0.137603	0.06541	0.03539	1.051	0.3496	0.002658	0.145472	0.06508	0.0254	0.112599	0.06624	0.08914	1.06458	0.3502	0.002369
16:24124365:A:G	PRKCB	missense	moderate	28	25	3	2	0.00209616		1.092	0.38282	0.004338	1.00119	0.40392	0.01319	1.89406	1.2004	0.1146	1.23595	0.43571	0.004559	1.14337	0.46728	0.01441	1.852	1.2057	0.1245	1.37346	0.44647	0.002096	1.29435	0.48025	0.007036	1.87711	1.2118	0.1214
19:17439220:C:T	ANO8	synonymous	low	10	10	0	2 (EA)	0.00209824		0.825644	0.6392	0.1965	0.825644	0.6392	0.1965	NA	Inf	NA	2.86486	0.93426	0.002166	2.86486	0.93426	0.002166	NA	Inf	NA	2.89594	0.94147	0.002098	2.89594	0.94147	0.002098	NA	Inf	NA
4:3319553:C:T	RGS12 [RP11-357G3.2]	synonymous	low	1520	1451	69	0	0.00210303		-0.165031	0.05366	0.002103	-0.16797	0.05481	0.002181	-0.0970997	0.2635	0.7125	-0.181672	0.06501	0.005201	-0.188599	0.06705	0.004912	-0.07288	0.2657	0.7839	-0.19011	0.06584	0.003884	-0.197801	0.06795	0.003605	-0.0722588	0.266	0.7859
14:50901768:G:A	MAP4K5	missense	moderate	1153	1096	57	0 (EA)	0.00210479		-0.171601	0.06147	0.005245	-0.193153	0.06281	0.002105	0.316563	0.2989	0.2896	-0.158203	0.07518	0.03534	-0.189308	0.07767	0.0148	0.3024	0.2989	0.3116	-0.155027	0.07612	0.04168	-0.185735	0.07869	0.01826	0.29138	0.3	0.3315
12:57911160:G:A	DDIT3 [MARS,MBD6,MIR616,RN7SL312P]	synonymous	low	2271	2197	74	1 (HA)	0.00210561		-0.0612959	0.04425	0.166	-0.0889811	0.04501	0.04806	0.739739	0.2421	0.002248	-0.0391526	0.05478	0.4747	-0.0812385	0.05622	0.1485	0.7474	0.243	0.002106	-0.0300375	0.05543	0.5879	-0.0722861	0.05692	0.2041	0.743687	0.2436	0.002267
1:155175089:C:T	THBS3 [RP11-263K19.4,MTX1]	missense	moderate	284	280	4	1	0.00210596		0.198724	0.12144	0.1018	0.19717	0.122	0.1061	0.365421	1.2635	0.7724	0.455663	0.14819	0.002106	0.456955	0.14921	0.002196	0.3626	1.2666	0.7747	0.441819	0.15048	0.003325	0.443126	0.15158	0.003462	0.352267	1.2549	0.7789
6:21594847:C:G	SOX4	missense	moderate	209	204	5	2 (EA)	0.00210624		0.24668	0.14062	0.0794	0.265426	0.14163	0.06092	-1.05677	1.181	0.3709	0.496782	0.17214	0.003903	0.529872	0.17394	0.002317	-1.081	1.201	0.3682	0.505078	0.17375	0.00365	0.539987	0.17562	0.002106	-1.11207	1.1953	0.3522
2:70081983:T:A	GMCL1	synonymous	low	14	13	1	1	0.00210786		1.25721	0.54257	0.0205	1.14713	0.56186	0.04119	2.77832	2.0886	0.1834	2.15861	0.70208	0.002108	2.06096	0.7441	0.00561	2.951	2.1193	0.1638	2.03037	0.7069	0.004076	1.90144	0.74875	0.0111	3.08797	2.1445	0.1499
5:111598198:G:A	EPB41L4A	missense	moderate	11	11	0	0 (EA)	0.00210806		-1.89312	0.61574	0.002108	-1.89312	0.61574	0.002108	NA	Inf	NA	-1.47412	0.6921	0.03318	-1.47412	0.6921	0.03318	NA	Inf	NA	-1.38854	0.67647	0.04011	-1.38854	0.67647	0.04011	NA	Inf	NA
3:193051624:C:T	ATP13A5	missense	moderate	52	51	1	2 (EA)	0.00210883		0.709141	0.28118	0.01167	0.758066	0.28393	0.007587	-1.77796	2.0244	0.3798	0.933196	0.33528	0.00538	1.013	0.34001	0.002889	-1.873	2.0164	0.3528	0.969514	0.33655	0.003967	1.04933	0.34131	0.002109	-1.83373	2.0227	0.3646
7:120455774:T:C	TSPAN12	intron	modifier	250	244	6	1 (EA)	0.00211051		-0.279938	0.13072	0.03224	-0.300986	0.13185	0.02244	0.935736	1.002	0.3504	-0.467907	0.16168	0.003803	-0.503646	0.16383	0.002111	0.866	1.0009	0.3869	-0.374111	0.16316	0.02185	-0.408559	0.16534	0.01347	0.903255	1.0068	0.3697
19:15538079:T:A	WIZ	synonymous	low	13	13	0	2 (EA)	0.00211102		1.61761	0.56073	0.003916	1.61761	0.56073	0.003916	NA	Inf	NA	2.14341	0.79362	0.006917	2.14341	0.79362	0.006917	NA	Inf	NA	2.56568	0.8346	0.002111	2.56568	0.8346	0.002111	NA	Inf	NA
7:73630406:G:A	LAT2	splice_region; intron	low	817	799	18	2	0.0021158		0.172178	0.07157	0.01614	0.162819	0.0723	0.02432	0.631459	0.5065	0.2125	0.25281	0.087	0.003663	0.242091	0.08831	0.006117	0.607	0.5076	0.2318	0.271714	0.08841	0.002116	0.260752	0.08977	0.003676	0.624715	0.5094	0.2201
19:11493887:C:T	EPOR [RGL3]	missense	moderate	41	41	0	2 (EA)	0.00211678		0.894931	0.31666	0.004711	0.894931	0.31666	0.004711	NA	Inf	NA	1.17254	0.43046	0.006451	1.17254	0.43046	0.006451	NA	Inf	NA	1.36912	0.44548	0.002117	1.36912	0.44548	0.002117	NA	Inf	NA
16:89347441:G:A	ANKRD11	missense	moderate	76	73	3	1 (EA)	0.00211693		0.517335	0.23532	0.02792	0.570985	0.2402	0.01745	-0.761622	1.1728	0.5161	0.854749	0.3074	0.005426	0.978415	0.31836	0.002117	-0.8493	1.1818	0.4723	0.816291	0.30611	0.007661	0.935058	0.31682	0.003163	-0.851862	1.1874	0.4731
1:40961395:A:G	ZFP69 [RP11-656D10.3]	synonymous	low	58	58	0	0 (EA)	0.00211755		-0.81989	0.26678	0.002118	-0.81989	0.26678	0.002118	NA	Inf	NA	-0.937836	0.31586	0.002986	-0.937836	0.31586	0.002986	NA	Inf	NA	-0.910076	0.31967	0.004414	-0.910076	0.31967	0.004414	NA	Inf	NA
14:68066906:C:T	PIGH	synonymous	low	239	195	44	0	0.00211872		0.403351	0.13125	0.002119	0.402519	0.14426	0.005266	0.407357	0.3163	0.1978	0.338164	0.15674	0.03097	0.321379	0.18021	0.07452	0.3903	0.3176	0.2191	0.376546	0.15879	0.01772	0.370626	0.18325	0.04313	0.394386	0.3181	0.2151
8:117954935:GA:G	AARD	frameshift	high	11	11	0	1	0.00211873		0.692734	0.60794	0.2545	0.692734	0.60794	0.2545	NA	Inf	NA	2.28689	0.74417	0.002119	2.28689	0.74417	0.002119	NA	Inf	NA	2.09379	0.72997	0.004127	2.09379	0.72997	0.004127	NA	Inf	NA
1:19597014:G:T	AKR7L	missense	moderate	11	11	0	1	0.00211911		0.905658	0.60875	0.1368	0.905658	0.60875	0.1368	NA	Inf	NA	2.65027	0.86243	0.002119	2.65027	0.86243	0.002119	NA	Inf	NA	2.79081	0.91399	0.002262	2.79081	0.91399	0.002262	NA	Inf	NA
19:41281482:T:C	MIA [MIA-RAB4B,RAB4B,RAB4B-EGLN2]	missense	moderate	12	12	0	0 (EA)	0.00212439		-1.79981	0.58583	0.002124	-1.79981	0.58583	0.002124	NA	Inf	NA	-1.71795	0.66744	0.01006	-1.71795	0.66744	0.01006	NA	Inf	NA	-1.5484	0.68075	0.02293	-1.5484	0.68075	0.02293	NA	Inf	NA
13:50204880:G:A	ARL11	synonymous	low	668	623	45	2 (EA)	0.00212603		-0.0592877	0.08004	0.4588	-0.0748634	0.08272	0.3654	0.169358	0.3169	0.5931	-0.253533	0.09875	0.01025	-0.29764	0.10389	0.004171	0.1597	0.318	0.6154	-0.277926	0.1007	0.005782	-0.326078	0.10614	0.002126	0.155939	0.3186	0.6245
20:62191321:A:G	HELZ2 [C20orf195]	synonymous	low	8697	8385	312	1	0.00212625		0.0746427	0.02833	0.008409	0.0691677	0.02878	0.01626	0.242051	0.1592	0.1283	0.106717	0.03474	0.002126	0.100648	0.03559	0.004682	0.2293	0.1599	0.1517	0.0954573	0.03523	0.006739	0.0888845	0.03611	0.01384	0.225421	0.1606	0.1604
1:67560956:C:T	C1orf141	missense	moderate	2599	2528	71	0	0.00212848		-0.129055	0.04201	0.002128	-0.121264	0.04248	0.004312	-0.475763	0.2834	0.0932	-0.137586	0.0521	0.008276	-0.126136	0.053	0.01732	-0.4677	0.2846	0.1003	-0.140637	0.05273	0.007654	-0.128811	0.05366	0.01636	-0.475798	0.2856	0.09577
10:20106129:G:A	PLXDC2	intron	modifier	21	1	20	0	0.00213105		-1.17067	0.38116	0.002131	-3.03873	2.12921	0.1535	-1.10882	0.3874	0.004209	-1.11862	0.38098	0.003323	-2.3499	2.02519	0.2459	-1.073	0.3879	0.005652	-1.16453	0.38445	0.002453	-2.44553	2.03657	0.2298	-1.1172	0.3915	0.004321
6:30079422:T:C	TRIM31 [TRIM31-AS1]	splice_region; intron	low	90	88	2	1	0.00213728		0.310834	0.21125	0.1412	0.288321	0.21287	0.1756	1.77462	1.7165	0.3012	0.809033	0.26349	0.002137	0.784948	0.26664	0.003242	1.81	1.7188	0.2924	0.807509	0.26625	0.002422	0.781747	0.26953	0.003727	1.84675	1.7119	0.2807
22:31845490:G:A	EIF4ENIF1 [DRG1,RP11-247I13.11]	missense	moderate	18	18	0	0 (EA)	0.00214323		-1.45772	0.47488	0.002143	-1.45772	0.47488	0.002143	NA	Inf	NA	-1.20125	0.54975	0.02888	-1.20125	0.54975	0.02888	NA	Inf	NA	-1.16209	0.5511	0.03497	-1.16209	0.5511	0.03497	NA	Inf	NA
1:38227429:C:G	EPHA10	synonymous	low	13	0	13	1	0.00214398		1.78022	0.58114	0.002189	NA	Inf	NA	1.78022	0.5811	0.002189	1.7871	0.58221	0.002144	NA	Inf	NA	1.787	0.5822	0.002144	1.79089	0.58575	0.002232	NA	Inf	NA	1.79089	0.5857	0.002232
17:48761053:G:A	ABCC3	missense	moderate	1070	1056	14	0	0.00214632		0.194746	0.06345	0.002146	0.186123	0.06381	0.003536	0.957789	0.6002	0.1106	0.234912	0.07857	0.002791	0.222967	0.07924	0.004896	0.9306	0.6047	0.1238	0.217919	0.07997	0.006433	0.205054	0.08069	0.01104	0.936528	0.603	0.1204
8:71550832:T:C	LACTB2 [RP11-382J12.1]	synonymous	low	2164	2035	129	0 (EA)	0.0021482		0.118974	0.04572	0.009261	0.144035	0.04693	0.002148	-0.346723	0.2023	0.08657	0.0918189	0.05616	0.1021	0.128432	0.05843	0.02795	-0.3522	0.2035	0.08351	0.0961484	0.05698	0.09154	0.13507	0.05934	0.02283	-0.365011	0.2042	0.07392
3:27326097:G:T	NEK10	synonymous	low	5452	5235	217	1 (HA)	0.0021493		0.0176743	0.03166	0.5767	0.0003537	0.0322	0.9912	0.520529	0.1735	0.002698	0.014552	0.03873	0.7071	-0.01248	0.03972	0.7534	0.5348	0.1743	0.002149	0.012215	0.03923	0.7555	-0.0155777	0.04026	0.6988	0.534069	0.1744	0.002202
7:99161496:CCGCCTTCCCA:C	ZNF655 [GS1-259H13.10]	frameshift	high	97	96	1	0	0.00215029		0.621842	0.20264	0.00215	0.612444	0.20361	0.00263	1.60893	2.0866	0.4407	0.440524	0.25874	0.08865	0.421306	0.26078	0.1062	1.657	2.0748	0.4245	0.477832	0.27076	0.0776	0.456679	0.27311	0.0945	1.68859	2.0662	0.4138
14:69697267:TCTA:T	EXD2	inframe_deletion	moderate	21	20	1	0 (EA)	0.00215059		-1.17543	0.4202	0.005153	-1.31864	0.42972	0.002151	1.94955	2.0074	0.3314	-0.761211	0.52035	0.1435	-0.957545	0.53873	0.0755	1.969	2.0088	0.3271	-0.792932	0.53305	0.1369	-1.00571	0.55285	0.06889	2.0195	2.0099	0.315
2:220283592:C:T	DES	synonymous	low	779	768	11	0	0.00215148		-0.227487	0.07414	0.002151	-0.214375	0.07457	0.004044	-1.33599	0.6857	0.05137	-0.184556	0.09	0.0403	-0.164729	0.09078	0.06957	-1.326	0.6889	0.05418	-0.231147	0.09074	0.01086	-0.211909	0.09154	0.02061	-1.32131	0.6891	0.05517
2:162865748:C:T	DPP4	splice_region; intron	low	175	174	1	0	0.00215395		0.473875	0.15445	0.002154	0.472875	0.15457	0.002219	1.09604	3.8563	0.7762	0.524021	0.19148	0.006207	0.522616	0.19172	0.006412	1.096	3.8674	0.7769	0.562167	0.19371	0.003707	0.560734	0.19397	0.003842	1.10286	3.7676	0.7697
15:82532760:T:C	EFTUD1	missense; splice_region	moderate	10	10	0	2 (EA)	0.00216668		1.6348	0.63598	0.01015	1.6348	0.63598	0.01015	NA	Inf	NA	2.41583	0.83513	0.003819	2.41583	0.83513	0.003819	NA	Inf	NA	2.64785	0.86351	0.002167	2.64785	0.86351	0.002167	NA	Inf	NA
7:131912277:G:C	PLXNA4	synonymous	low	52	19	33	2 (EA)	0.00216804		0.0743191	0.28543	0.7946	0.925487	0.46475	0.04644	-0.441156	0.3617	0.2226	0.095849	0.31084	0.7578	1.58098	0.60374	0.008828	-0.4398	0.3626	0.2251	0.151327	0.31362	0.6294	1.91011	0.62296	0.002168	-0.445744	0.363	0.2194
20:50406840:C:G	SALL4	missense	moderate	13	0	13	1 (HA)	0.00216997		-1.66396	0.57487	0.003798	NA	Inf	NA	-1.66396	0.5749	0.003798	-1.78216	0.58128	0.00217	NA	Inf	NA	-1.782	0.5813	0.00217	-1.77193	0.58042	0.002267	NA	Inf	NA	-1.77193	0.5804	0.002267
12:29592252:G:A	OVCH1 [OVCH1-AS1]	intron	modifier	76	44	32	2 (EA)	0.00217011		0.396763	0.23575	0.09238	0.605627	0.30305	0.04567	0.0766456	0.3752	0.8381	0.554555	0.262	0.03429	1.00977	0.36666	0.005887	0.07963	0.3745	0.8316	0.623566	0.2664	0.01925	1.15731	0.37748	0.00217	0.0939611	0.376	0.8027
16:4797001:G:A	C16orf71 [RP11-127I20.7,ZNF500]	missense	moderate	18	18	0	0	0.00217355		-1.47205	0.48021	0.002174	-1.47205	0.48021	0.002174	NA	Inf	NA	-1.09231	0.54506	0.04507	-1.09231	0.54506	0.04507	NA	Inf	NA	-1.18288	0.54051	0.02864	-1.18288	0.54051	0.02864	NA	Inf	NA
17:7221385:G:A	NEURL4 [RP11-542C16.2,GPS2]	splice_region; synonymous	low	9346	9044	302	1 (HA)	0.00217375		0.0393741	0.02791	0.1583	0.0556297	0.02838	0.05002	-0.433089	0.153	0.004653	-0.0030376	0.03427	0.9294	0.021174	0.03514	0.5468	-0.4762	0.1553	0.002174	-0.0055463	0.03473	0.8731	0.0191374	0.03563	0.5912	-0.475802	0.1555	0.002218
7:38431430:A:G	AMPH	synonymous	low	1940	1902	38	1 (EA)	0.00217619		-0.130878	0.04807	0.006474	-0.141128	0.04847	0.003596	0.476748	0.3732	0.2014	-0.166014	0.05912	0.004982	-0.183504	0.05987	0.002176	0.5165	0.374	0.1672	-0.164886	0.0599	0.005914	-0.182723	0.06067	0.002599	0.524398	0.3772	0.1644
19:49116555:A:G	FAM83E [RPL18]	synonymous	low	5957	5820	137	0 (EA)	0.00218043		-0.087072	0.03073	0.004608	-0.0951479	0.03105	0.00218	0.303602	0.216	0.1598	-0.0445044	0.03808	0.2425	-0.055446	0.03868	0.1517	0.3	0.217	0.1669	-0.0503766	0.03862	0.192	-0.061327	0.03923	0.118	0.289327	0.2185	0.1855
11:111177302:T:G	COLCA2 [COLCA1]	missense	moderate	31	29	2	1	0.00218644		0.90015	0.36306	0.01316	0.823024	0.37527	0.0283	2.02788	1.435	0.1576	1.40218	0.45768	0.002186	1.32556	0.48258	0.006018	2.088	1.4435	0.1481	1.30045	0.46091	0.00478	1.21089	0.48597	0.01271	2.10213	1.4539	0.1482
7:92141024:G:A	PEX1	splice_region; intron	low	11	10	1	0	0.0021936		-1.87174	0.61114	0.002194	-1.80087	0.63982	0.004883	-2.60964	2.0646	0.2062	-1.16897	0.69443	0.09231	-1.01289	0.73852	0.1702	-2.36	2.0404	0.2473	-1.19504	0.69317	0.0847	-1.02908	0.73614	0.1621	-2.49335	2.0589	0.2259
14:60212781:C:T	RTN1	synonymous	low	20	19	1	0	0.0021953		1.39202	0.45455	0.002195	1.36294	0.46656	0.003487	1.9347	2.0155	0.3371	1.10395	0.64397	0.08648	1.01741	0.67931	0.1342	1.871	2.023	0.3549	1.06335	0.63851	0.09584	0.966604	0.67194	0.1503	1.96357	2.0497	0.3381
7:149489037:T:C	SSPO	non_coding_transcript_exon; non_coding_transcript	modifier	55	24	31	1 (EA)	0.0021963		0.375668	0.28195	0.1827	1.13375	0.41261	0.006	-0.288433	0.3862	0.4551	0.346326	0.31981	0.2788	1.73451	0.5664	0.002196	-0.3034	0.3875	0.4337	0.319583	0.32144	0.3201	1.62728	0.56756	0.004142	-0.297946	0.39	0.4449
2:127826533:A:G	BIN1	synonymous	low	6564	6319	245	0 (EA)	0.00219795		0.0920493	0.03008	0.002209	0.0935664	0.03056	0.002198	0.0450135	0.1701	0.7913	0.0590303	0.03708	0.1114	0.059815	0.03799	0.1153	0.04319	0.1707	0.8002	0.0615411	0.03759	0.1016	0.0620471	0.03852	0.1073	0.051542	0.1713	0.7634
10:20106125:G:GA	PLXDC2	splice_region; intron	low	22	1	21	0	0.00219806		-1.1135	0.36364	0.002198	-3.03866	2.12921	0.1535	-1.05565	0.3691	0.004232	-1.06641	0.36337	0.003338	-2.35011	2.02519	0.2459	-1.024	0.3694	0.005579	-1.10735	0.36606	0.002486	-2.44572	2.03657	0.2298	-1.06267	0.3721	0.004294
11:62381825:G:A	ROM1 [EML3,B3GAT3]	missense	moderate	69	68	1	2 (EA)	0.00219868		0.596701	0.24552	0.01508	0.631317	0.24734	0.0107	-1.73536	2.0301	0.3927	0.793586	0.3077	0.009906	0.851748	0.31126	0.00621	-1.706	2.0407	0.403	0.906482	0.31223	0.003693	0.96726	0.31589	0.002199	-1.66798	2.0559	0.4172
21:47614469:A:C	LSS [AP001468.1]	missense	moderate	7120	6916	204	0 (EA)	0.00220662		-0.0863457	0.02957	0.003504	-0.0918423	0.03	0.002207	0.100692	0.175	0.5651	-0.0593243	0.03636	0.1027	-0.0671438	0.03716	0.07077	0.1158	0.1758	0.5103	-0.0540772	0.0368	0.1417	-0.0618142	0.03762	0.1004	0.115752	0.1763	0.5114
12:120882691:G:A	TRIAP1 [AL021546.6,GATC,COX6A1]	missense	moderate	19	19	0	0 (EA)	0.00220742		-1.42281	0.46485	0.002207	-1.42281	0.46485	0.002207	NA	Inf	NA	-1.03486	0.56969	0.06929	-1.03486	0.56969	0.06929	NA	Inf	NA	-1.0975	0.56696	0.0529	-1.0975	0.56696	0.0529	NA	Inf	NA
4:858941:T:C	GAK	synonymous	low	683	667	16	0 (HA)	0.0022092		-0.0239383	0.07716	0.7564	0.0102834	0.07797	0.8951	-1.63968	0.5357	0.002209	-0.0474889	0.09587	0.6204	0.0050199	0.09745	0.9589	-1.635	0.5358	0.002279	-0.0579624	0.09733	0.5515	-0.0047777	0.09897	0.9615	-1.63235	0.5384	0.002433
10:31810162:A:G	ZEB1	synonymous	low	18	18	0	1 (EA)	0.00221345		1.3975	0.48293	0.003806	1.3975	0.48293	0.003806	NA	Inf	NA	1.92597	0.6294	0.002213	1.92597	0.6294	0.002213	NA	Inf	NA	1.74166	0.62078	0.005022	1.74166	0.62078	0.005022	NA	Inf	NA
4:5843117:C:T	CRMP1	synonymous	low	14	1	13	1	0.00221361		1.60569	0.5565	0.00391	1.69035	2.03505	0.4062	1.59885	0.5785	0.005718	1.71686	0.56107	0.002214	2.18424	2.00793	0.2767	1.677	0.5843	0.0041	1.70914	0.56228	0.002368	2.20149	2.0093	0.2732	1.66731	0.5857	0.004416
14:60582726:G:A	PCNXL4	missense	moderate	84	82	2	2 (EA)	0.00221448		0.630557	0.22248	0.004593	0.644016	0.22525	0.004248	0.0938658	1.4224	0.9474	0.810905	0.28132	0.003945	0.841168	0.28695	0.003374	0.06216	1.4273	0.9653	0.857452	0.28536	0.002658	0.891123	0.29123	0.002214	0.0471297	1.4287	0.9737
17:14110236:G:A	COX10 [AC005224.2]	synonymous	low	89	68	21	2	0.00221661		0.583136	0.21186	0.005916	0.562926	0.24279	0.02042	0.647657	0.4338	0.1354	0.757585	0.24864	0.002312	0.802468	0.30197	0.007873	0.6631	0.4382	0.1302	0.767262	0.25078	0.002217	0.820135	0.3049	0.007148	0.656702	0.4409	0.1364
10:105218252:A:G	CALHM1 [RP11-225H22.4]	missense	moderate	5871	5720	151	0 (HA)	0.0022239		-0.0294267	0.03127	0.3467	-0.0453934	0.03166	0.1516	0.615213	0.2011	0.002224	-0.0075209	0.03828	0.8442	-0.0306339	0.03899	0.432	0.6097	0.2015	0.002476	-0.0166925	0.03887	0.6676	-0.0407695	0.03961	0.3033	0.608716	0.2019	0.002567
4:129035762:G:A	LARP1B	synonymous	low	20	17	3	0 (EA)	0.00222456		-1.30657	0.4611	0.004603	-1.50134	0.49088	0.002225	0.154503	1.3444	0.9085	-0.904368	0.51919	0.08153	-1.0942	0.56218	0.05161	0.1964	1.3537	0.8847	-0.773073	0.53466	0.1482	-0.963348	0.58184	0.09778	0.259496	1.3554	0.8482
5:149006726:A:C	ARHGEF37	missense	moderate	1669	1569	100	0	0.00222484		0.157897	0.05163	0.002225	0.149065	0.05303	0.00494	0.317981	0.2258	0.159	0.154101	0.06319	0.01474	0.14073	0.06581	0.03249	0.3121	0.2263	0.1677	0.146272	0.0637	0.02167	0.131923	0.06638	0.04687	0.31367	0.2267	0.1665
17:4835991:T:C	GP1BA [SLC25A11]	missense	moderate	34	34	0	0 (EA)	0.00222719		-1.07246	0.35069	0.002227	-1.07246	0.35069	0.002227	NA	Inf	NA	-0.938851	0.40217	0.01957	-0.938851	0.40217	0.01957	NA	Inf	NA	-0.890884	0.41456	0.03164	-0.890884	0.41456	0.03164	NA	Inf	NA
10:107022203:G:A	SORCS3	synonymous	low	18	7	11	0	0.00223172		-1.48484	0.48563	0.002232	-1.40521	0.76771	0.06719	-1.53796	0.627	0.01418	-1.31492	0.50328	0.008983	-0.943154	0.84156	0.2624	-1.522	0.6279	0.01537	-1.33805	0.50449	0.007996	-0.933777	0.84131	0.267	-1.56505	0.6304	0.01304
12:45269284:C:T	NELL2 (APOE)	splice_region; intron	low	7312	7052	260	0 (EA)	0.00223482		0.0874806	0.0294	0.002922	0.0914637	0.02992	0.002235	-0.0239513	0.1582	0.8797	0.0691055	0.03619	0.05618	0.0733611	0.03716	0.04833	-0.009406	0.1596	0.953	0.0711395	0.03665	0.05223	0.075246	0.03765	0.04564	-0.0029584	0.1599	0.9852
1:154988966:T:C	ZBTB7B [DCST2]	synonymous	low	46	43	3	0 (EA)	0.00224292		-0.822855	0.29597	0.005433	-0.935195	0.30602	0.002243	0.804707	1.1648	0.4897	-0.681163	0.33956	0.04486	-0.822341	0.35486	0.02048	0.8512	1.1691	0.4666	-0.736016	0.34728	0.03406	-0.890145	0.36365	0.01437	0.861517	1.1707	0.4618
1:1226267:G:A	SCNN1D [ACAP3]	splice_region; intron	low	55	13	42	2 (HA)	0.00224314		-0.703494	0.2834	0.01305	0.121091	0.5707	0.832	-0.973396	0.3265	0.002871	-0.862246	0.30199	0.004301	-0.0974555	0.76477	0.8986	-1.004	0.3287	0.002266	-0.895557	0.30267	0.003088	-0.287119	0.77805	0.7121	-1.00405	0.3286	0.002243
17:58260659:A:C	USP32	missense	moderate	11	10	1	0	0.00224318		1.86946	0.61174	0.002243	1.82754	0.64176	0.004404	2.28632	2.0237	0.2586	2.25	0.80168	0.005007	2.2417	0.87276	0.01021	2.295	2.0281	0.2579	2.1956	0.81065	0.00676	2.19276	0.88466	0.01319	2.21047	2.0245	0.2749
15:63988357:C:G	HERC1 [RP11-317G6.1]	missense	moderate	2685	2571	114	0 (HA)	0.00224511		0.0302044	0.04167	0.4685	0.0056795	0.04248	0.8936	0.655355	0.2145	0.002245	0.0470931	0.05091	0.355	0.0119166	0.05238	0.82	0.6491	0.2167	0.002738	0.048015	0.05155	0.3516	0.0126933	0.05305	0.8109	0.645061	0.2181	0.003101
13:96086195:G:A	CLDN10	synonymous	low	34	32	2	1	0.00224628		0.806287	0.34822	0.02059	0.730165	0.35915	0.04205	1.99982	1.4221	0.1597	1.28555	0.42072	0.002246	1.21397	0.44031	0.005832	2.037	1.4266	0.1533	1.25459	0.42006	0.00282	1.18172	0.43961	0.007185	2.01973	1.4245	0.1562
3:36873319:C:G	TRANK1	synonymous	low	29	29	0	0 (EA)	0.00224659		-1.15317	0.3774	0.002247	-1.15317	0.3774	0.002247	NA	Inf	NA	-1.11509	0.45125	0.01347	-1.11509	0.45125	0.01347	NA	Inf	NA	-1.12059	0.44512	0.01182	-1.12059	0.44512	0.01182	NA	Inf	NA
1:201263108:G:A	PKP1	missense	moderate	39	39	0	0 (EA)	0.00224877		1.00127	0.32772	0.002249	1.00127	0.32772	0.002249	NA	Inf	NA	0.863909	0.40571	0.03322	0.863909	0.40571	0.03322	NA	Inf	NA	0.89634	0.40911	0.02845	0.89634	0.40911	0.02845	NA	Inf	NA
22:51063610:C:T	ARSA	missense	moderate	442	419	23	2 (EA)	0.00224881		0.232948	0.09534	0.01456	0.267139	0.09832	0.006587	-0.306133	0.3904	0.433	0.277682	0.11432	0.01514	0.335608	0.1195	0.004979	-0.3476	0.3926	0.376	0.306398	0.11545	0.007958	0.368967	0.12077	0.002249	-0.358369	0.3936	0.3626
22:43830996:C:T	MPPED1	synonymous	low	9452	9131	321	1	0.0022508		0.0771166	0.02782	0.005574	0.0702965	0.02825	0.01285	0.294441	0.1595	0.06488	0.104348	0.03416	0.002251	0.0952676	0.03496	0.00643	0.295	0.1602	0.06555	0.095414	0.03463	0.005861	0.085771	0.03546	0.01558	0.292752	0.1604	0.06803
20:60738620:C:T	SS18L1	synonymous	low	661	635	26	0 (EA)	0.0022512		0.232207	0.0801	0.003742	0.248962	0.0815	0.002251	-0.243245	0.4341	0.5753	0.241135	0.09769	0.01358	0.268148	0.10021	0.007453	-0.277	0.4389	0.528	0.241824	0.09869	0.01427	0.268552	0.10125	0.007995	-0.265278	0.441	0.5475
12:18435441:T:C	PIK3C2G [RERGL]	synonymous	low	14	13	1	0	0.00225176		1.65779	0.54268	0.002252	1.58138	0.56212	0.004905	2.70512	2.0811	0.1936	1.93145	0.67395	0.004159	1.84197	0.71228	0.00971	2.696	2.0826	0.1954	1.93532	0.66339	0.003531	1.85993	0.70033	0.007912	2.59403	2.0701	0.2102
13:40325219:C:A	COG6	missense	moderate	10	0	10	0 (HA)	0.0022553		-1.99174	0.65209	0.002255	NA	Inf	NA	-1.99174	0.6521	0.002255	-1.97219	0.65715	0.00269	NA	Inf	NA	-1.972	0.6571	0.00269	-1.96909	0.65928	0.00282	NA	Inf	NA	-1.96909	0.6593	0.00282
19:9324863:G:A	OR7D4	synonymous	low	1708	1569	139	1	0.00225995		-0.0970681	0.05179	0.06089	-0.0886758	0.05354	0.09766	-0.219314	0.2043	0.2831	-0.192267	0.06296	0.00226	-0.19125	0.06602	0.003771	-0.2025	0.2091	0.333	-0.190695	0.06388	0.002833	-0.190188	0.06705	0.004564	-0.195661	0.21	0.3515
10:98742750:A:C	C10orf12 [LCOR]	missense	moderate	1346	1273	73	0	0.00226036		-0.174991	0.0573	0.00226	-0.177242	0.05869	0.002529	-0.129033	0.2652	0.6265	-0.138077	0.06986	0.04811	-0.137926	0.07241	0.05682	-0.1401	0.2655	0.5977	-0.124286	0.07081	0.07921	-0.123635	0.07346	0.09238	-0.132808	0.2658	0.6173
20:18414356:A:G	DZANK1 [RNA5SP476]	synonymous	low	2534	2420	114	0	0.00226148		0.131165	0.04295	0.002261	0.12605	0.04382	0.004024	0.256315	0.2168	0.2371	0.130529	0.05237	0.01269	0.121182	0.05395	0.02469	0.2834	0.2181	0.194	0.124575	0.05305	0.01887	0.113987	0.05468	0.03712	0.294233	0.2189	0.1789
22:21982892:C:T	YDJC [CCDC116,UBE2L3]	missense	moderate	3446	3335	111	0	0.00226299		-0.114995	0.03766	0.002263	-0.112336	0.03825	0.003316	-0.199301	0.2154	0.3548	-0.104547	0.04605	0.02319	-0.100076	0.04713	0.03371	-0.1991	0.2167	0.3583	-0.112734	0.04662	0.01561	-0.108327	0.04773	0.02324	-0.204151	0.2174	0.3477
9:82337956:A:G	TLE4 [RP11-79D8.2]	splice_region; intron	low	20	20	0	0 (EA)	0.00226303		-1.39038	0.45536	0.002263	-1.39038	0.45536	0.002263	NA	Inf	NA	-0.67327	0.55061	0.2214	-0.67327	0.55061	0.2214	NA	Inf	NA	-0.723367	0.55162	0.1897	-0.723367	0.55162	0.1897	NA	Inf	NA
5:140869003:T:C	PCDHGC5 [PCDHGA6,PCDHGA5,PCDHGA7,PCDHGB2,PCDHGA12,PCDHGB6,PCDHGA11,PCDHGA9,PCDHGA10,PCDHGA1,PCDHGB1,PCDHGA4,PCDHGA3,PCDHGA2,PCDHGC4,PCDHGB7,PCDHGA8,PCDHGB3,PCDHGB4,PCDHGC3]	synonymous	low	4670	4527	143	0 (EA)	0.0022651		-0.0953121	0.03384	0.004856	-0.10488	0.03435	0.002265	0.21943	0.197	0.2654	-0.0928474	0.04154	0.0254	-0.106942	0.04248	0.01182	0.2139	0.1982	0.2805	-0.107874	0.04203	0.01027	-0.12276	0.04301	0.00431	0.208842	0.1984	0.2924
8:17415796:C:A	SLC7A2	splice_region; intron	low	897	880	17	1 (HA)	0.00226601		-0.128265	0.06858	0.06146	-0.103856	0.06914	0.1331	-1.63144	0.5426	0.002639	-0.121199	0.08423	0.1502	-0.0834923	0.08525	0.3274	-1.666	0.5456	0.002266	-0.121247	0.085	0.1538	-0.0831391	0.08606	0.334	-1.64977	0.545	0.00247
12:109826634:C:A	MYO1H	missense	moderate	4384	4224	160	2 (HA)	0.00226965		0.0193368	0.03405	0.5701	0.0381729	0.03458	0.2696	-0.582965	0.1955	0.002868	0.0500578	0.04193	0.2326	0.0810465	0.04293	0.05902	-0.5963	0.196	0.002352	0.0362397	0.04245	0.3933	0.067432	0.04348	0.1209	-0.598931	0.1962	0.00227
11:74057802:G:A	PGM2L1	synonymous	low	53	51	2	1 (EA)	0.00226995		0.520045	0.27905	0.06237	0.621563	0.28452	0.02892	-2.04263	1.4295	0.153	0.897097	0.34135	0.008586	1.07273	0.35143	0.00227	-2.032	1.4352	0.1568	0.861744	0.34699	0.01301	1.04263	0.35752	0.003542	-2.07417	1.4404	0.1499
18:21395143:T:C	LAMA3	intron	modifier	13	13	0	0	0.00227029		-1.70354	0.5581	0.00227	-1.70354	0.5581	0.00227	NA	Inf	NA	-1.52062	0.63487	0.01661	-1.52062	0.63487	0.01661	NA	Inf	NA	-1.41983	0.66561	0.03291	-1.41983	0.66561	0.03291	NA	Inf	NA
2:186673485:C:T	FSIP2	synonymous	low	38	34	4	1 (EA)	0.00227066		-0.709565	0.33084	0.03197	-0.787494	0.34959	0.02428	-0.0409078	1.024	0.9681	-1.08361	0.38081	0.004434	-1.25163	0.41006	0.002271	-0.0301	1.0268	0.9766	-1.05916	0.3848	0.005914	-1.23254	0.41529	0.002998	-0.0065221	1.0233	0.9949
11:4790682:C:T	OR51F1 [MMP26]	missense	moderate	21	3	18	1	0.00227086		1.39205	0.45956	0.002453	0.702228	1.15804	0.5443	1.52099	0.5007	0.002382	1.47285	0.48254	0.002271	1.2958	1.62189	0.4243	1.49	0.5054	0.003197	1.46183	0.48776	0.002726	1.22609	1.66668	0.4619	1.48392	0.5101	0.003625
17:11725808:G:T	DNAH9	missense	moderate	66	18	48	2	0.00227105		-0.783338	0.26817	0.003488	-0.490003	0.47778	0.3051	-0.918249	0.324	0.004598	-0.824357	0.28392	0.003691	-0.53627	0.58282	0.3575	-0.914	0.3251	0.004933	-0.869537	0.28488	0.002271	-0.700212	0.58878	0.2343	-0.921293	0.3255	0.004652
19:57932294:C:T	ZNF17 [AC004076.7,AC003002.6]	synonymous	low	146	130	16	0 (EA)	0.00227119		0.503627	0.16986	0.003027	0.5441	0.17826	0.002271	0.104452	0.5598	0.852	0.516462	0.20589	0.01213	0.579783	0.22128	0.008788	0.1081	0.5619	0.8474	0.526563	0.20783	0.01129	0.597742	0.22361	0.007515	0.0751571	0.5631	0.8938
3:190106074:G:C	CLDN16	missense	moderate	5256	5108	148	2	0.00227455		0.0786164	0.03207	0.01424	0.0716788	0.03251	0.02747	0.330952	0.1961	0.09144	0.119796	0.03946	0.002397	0.111467	0.04027	0.005643	0.3194	0.1972	0.1052	0.121891	0.03994	0.002275	0.113299	0.04078	0.005466	0.323753	0.1977	0.1015
11:19735396:A:G	NAV2 [RP11-359E10.1]	missense	moderate	34	33	1	0	0.00227967		-1.06428	0.34881	0.00228	-1.05061	0.35366	0.002972	-1.55276	2.1137	0.4626	-0.993984	0.42006	0.01797	-0.968061	0.42877	0.02396	-1.613	2.0949	0.4414	-0.997272	0.41822	0.0171	-0.968627	0.42697	0.02329	-1.67522	2.0771	0.42
11:77336017:C:T	CLNS1A	missense	moderate	35	34	1	0 (EA)	0.00228072		-0.970295	0.34281	0.004649	-1.06157	0.34794	0.002281	2.0589	2.0045	0.3044	-0.83687	0.40306	0.03787	-0.956532	0.41142	0.02007	2.019	2.0097	0.3152	-0.798917	0.40738	0.04987	-0.914185	0.4157	0.02787	1.99513	2.0467	0.3296
8:10690474:T:G	SOX7 [PINX1,SOX7]	missense	moderate	136	135	1	2	0.00229385		0.370861	0.17553	0.03462	0.368707	0.17578	0.03594	1.14023	3.3219	0.7314	0.677255	0.22966	0.003188	0.674967	0.23022	0.003369	1.146	3.2964	0.728	0.712529	0.23367	0.002294	0.710198	0.23428	0.002435	1.15536	3.2294	0.7205
14:94756503:G:T	SERPINA10	missense	moderate	23	19	4	1	0.00229941		0.800314	0.42491	0.05963	0.534907	0.46851	0.2536	2.03047	1.0087	0.04411	1.52141	0.49906	0.002299	1.35688	0.57392	0.01807	2.032	1.0106	0.0444	1.46255	0.50536	0.003803	1.27645	0.58335	0.02866	2.02228	1.0117	0.04562
7:97832980:G:A	LMTK2	missense	moderate	374	354	20	0 (EA)	0.00229963		0.280407	0.10721	0.008911	0.333957	0.10955	0.0023	-0.935894	0.5221	0.07303	0.084883	0.13284	0.5228	0.155904	0.13735	0.2564	-0.9428	0.5225	0.07116	0.0619053	0.13479	0.646	0.131518	0.13948	0.3457	-0.921952	0.5244	0.07871
7:144096068:C:T	NOBOX	missense	moderate	3375	3272	103	2 (EA)	0.00230064		-0.0776662	0.0376	0.03888	-0.0803477	0.03816	0.03525	0.0119575	0.2206	0.9568	-0.133591	0.04619	0.003824	-0.140361	0.04722	0.002957	0.01559	0.2217	0.9439	-0.138375	0.04674	0.003074	-0.145771	0.04782	0.002301	0.0207541	0.2218	0.9255
1:40980559:G:A	EXO5 [RP11-656D10.5,RP11-656D10.6]	missense	moderate	3851	3719	132	0	0.00230941		0.109989	0.03609	0.002309	0.106911	0.03664	0.003521	0.211632	0.2105	0.3148	0.0933675	0.04439	0.03543	0.0889595	0.04539	0.05002	0.1899	0.2124	0.3713	0.103562	0.04487	0.02101	0.100039	0.0459	0.0293	0.179482	0.2131	0.3996
2:10582196:C:T	ODC1 [SNORA80B]	synonymous	low	37	7	30	0	0.00231082		1.06089	0.34817	0.002311	1.37229	0.76926	0.07444	0.980667	0.3904	0.01202	1.05287	0.3666	0.004079	1.28472	1.01258	0.2045	1.018	0.3933	0.009648	1.06007	0.36868	0.004036	1.26838	1.03795	0.2217	1.02999	0.3944	0.009013
3:14174077:G:A	TMEM43 [RP11-434D12.1]	missense	moderate	19	19	0	1; 1 (EA)	0.00231239		0.539492	0.46788	0.2489	0.539492	0.46788	0.2489	NA	Inf	NA	1.74099	0.5714	0.002312	1.74099	0.5714	0.002312	NA	Inf	NA	1.72039	0.57449	0.002748	1.72039	0.57449	0.002748	NA	Inf	NA
1:153234295:G:A	LOR	synonymous	low	4467	4268	199	0	0.00231573		-0.103371	0.03393	0.002316	-0.0945613	0.03451	0.006141	-0.360073	0.1863	0.05324	-0.0897029	0.04147	0.03052	-0.0759417	0.04253	0.07415	-0.3551	0.1868	0.05726	-0.0863103	0.04185	0.03916	-0.0721775	0.04294	0.09277	-0.354032	0.1869	0.05817
11:66055381:G:A	YIF1A [TMEM151A,CNIH2]	missense	moderate	19	17	2	0 (EA)	0.00231835		-1.30937	0.46546	0.004908	-1.49616	0.49117	0.002318	0.336178	1.4578	0.8176	-1.42356	0.55232	0.009954	-1.7212	0.59677	0.003924	0.3541	1.4584	0.8081	-1.45457	0.5354	0.006591	-1.74117	0.57488	0.002456	0.41965	1.4701	0.7753
11:118924835:T:A	HYOU1	splice_region; synonymous	low	12	3	9	0	0.0023237		-1.91585	0.6291	0.002324	-2.35046	1.17862	0.04612	-1.74271	0.7439	0.01915	-1.97049	0.65485	0.00262	-2.64523	1.2621	0.03609	-1.722	0.766	0.02458	-1.97951	0.6576	0.002611	-2.60504	1.25113	0.03733	-1.74074	0.773	0.02432
14:51225097:T:C	NIN	missense	moderate	500	482	18	0	0.00232571		-0.282023	0.09261	0.002326	-0.285489	0.09416	0.002431	-0.179288	0.5126	0.7265	-0.223306	0.11289	0.04791	-0.223041	0.11568	0.05385	-0.2286	0.5164	0.658	-0.202813	0.11373	0.07453	-0.202068	0.11659	0.08306	-0.217456	0.5168	0.6739
1:92946479:G:A	GFI1	synonymous	low	3935	3831	104	0 (EA)	0.00232645		-0.106353	0.03572	0.002911	-0.110123	0.03616	0.002326	0.0458471	0.2298	0.8418	-0.0717865	0.04404	0.1031	-0.0761102	0.04487	0.08985	0.04198	0.2302	0.8553	-0.0769232	0.04465	0.08495	-0.081986	0.04551	0.07165	0.0532517	0.2308	0.8175
5:13770941:C:T	DNAH5	synonymous	low	33	8	25	2	0.00232781		1.00128	0.34625	0.003831	0.920226	0.72296	0.2031	1.0254	0.3944	0.00933	0.987516	0.35994	0.006077	0.788688	0.85986	0.359	1.03	0.3963	0.009371	1.11809	0.3672	0.002328	1.32579	0.92317	0.151	1.07905	0.4002	0.007016
12:88379788:C:T	C12orf50	missense	moderate	1478	1435	43	2 (EA)	0.00233382		0.143839	0.05436	0.008146	0.151669	0.05501	0.005828	-0.184213	0.356	0.6049	0.160712	0.06709	0.0166	0.173244	0.0683	0.0112	-0.1824	0.3574	0.6098	0.196666	0.06795	0.003801	0.210686	0.06921	0.002334	-0.17785	0.3577	0.6191
8:144808293:G:A	FAM83H [MAPK15]	missense	moderate	17	2	15	2	0.00233463		1.35123	0.47896	0.004785	1.74975	1.4296	0.221	1.30084	0.5083	0.0105	1.50984	0.50074	0.002568	7.4903	2.77496	0.00695	1.309	0.5091	0.01016	1.53097	0.50295	0.002335	7.9871	2.90533	0.005975	1.33152	0.5107	0.009122
7:100679024:A:G	MUC17	missense	moderate	59	58	1	0 (EA)	0.00233659		-0.798804	0.26525	0.002599	-0.809614	0.26599	0.002337	1.118	3.5419	0.7523	-0.546029	0.3235	0.09143	-0.559897	0.32484	0.08478	1.117	3.5576	0.7535	-0.512628	0.32939	0.1196	-0.527491	0.33088	0.1109	1.12534	3.4735	0.746
5:139260464:C:T	NRG2	missense	moderate	11	1	10	2	0.00233745		1.63069	0.62987	0.009627	2.06159	2.00164	0.303	1.58333	0.6636	0.01703	1.92829	0.65585	0.003281	10.3602	3.38641	0.002218	1.6	0.6685	0.01671	2.01634	0.66248	0.002337	9.32033	3.23131	0.003922	1.69586	0.6769	0.01223
7:73631177:C:G	LAT2	missense	moderate	367	348	19	2	0.00234297		0.293306	0.10696	0.006103	0.255819	0.11002	0.02006	0.939932	0.4569	0.03968	0.366948	0.13231	0.005546	0.315011	0.13819	0.02263	0.9384	0.4584	0.04064	0.408095	0.13411	0.002343	0.355571	0.14019	0.0112	0.974397	0.4603	0.03428
7:28997141:G:C	TRIL [AC005013.1,AC005013.5]	non_coding_transcript_exon; non_coding_transcript	modifier	4594	4420	174	2 (EA)	0.00234886		0.0740068	0.03369	0.02803	0.0866294	0.03427	0.01148	-0.286524	0.1832	0.1177	0.105435	0.04169	0.01144	0.126588	0.04281	0.003108	-0.2833	0.1835	0.1227	0.110693	0.04228	0.008835	0.132125	0.04343	0.002349	-0.276015	0.1845	0.1346
6:29640802:A:G	ZFP57 [MOG]	synonymous	low	93	89	4	1	0.00234939		0.326693	0.20815	0.1165	0.302283	0.2119	0.1537	0.998136	1.1114	0.3691	0.785657	0.25826	0.002349	0.772238	0.26546	0.003626	1.023	1.1163	0.3595	0.773345	0.26103	0.00305	0.754841	0.26838	0.004914	1.09742	1.1232	0.3285
6:29641105:G:A	ZFP57 [MOG]	synonymous	low	93	89	4	1	0.00234939		0.326693	0.20815	0.1165	0.302283	0.2119	0.1537	0.998136	1.1114	0.3691	0.785657	0.25826	0.002349	0.772238	0.26546	0.003626	1.023	1.1163	0.3595	0.773345	0.26103	0.00305	0.754841	0.26838	0.004914	1.09742	1.1232	0.3285
6:31730919:C:T	SAPCD1 [MSH5,MSH5-SAPCD1,VWA7,SAPCD1-AS1]	missense	moderate	79	64	15	1 (EA)	0.00235036		0.413874	0.23005	0.07201	0.547277	0.25442	0.03147	-0.18393	0.5386	0.7327	0.671687	0.27984	0.01638	0.995714	0.32733	0.00235	-0.2084	0.5395	0.6992	0.635478	0.28033	0.0234	0.935658	0.32734	0.004259	-0.19026	0.5429	0.726
1:118629525:G:C	SPAG17	missense	moderate	18	18	0	2	0.00235505		-1.12352	0.48319	0.02006	-1.12352	0.48319	0.02006	NA	Inf	NA	-1.61261	0.56449	0.00428	-1.61261	0.56449	0.00428	NA	Inf	NA	-1.74991	0.57537	0.002355	-1.74991	0.57537	0.002355	NA	Inf	NA
16:20682893:G:A	ACSM1 [ACSM3]	missense	moderate	89	87	2	2	0.00235524		0.649837	0.21612	0.00264	0.618215	0.21867	0.004695	1.98663	1.4217	0.1623	0.737047	0.26272	0.005025	0.691992	0.26732	0.009636	2.012	1.4221	0.1571	0.812582	0.26718	0.002355	0.766789	0.272	0.004817	2.06889	1.4247	0.1465
16:71805089:T:A	AP1G1	missense	moderate	15	15	0	2; 2 (EA)	0.00235561		-1.56987	0.52238	0.002654	-1.56987	0.52238	0.002654	NA	Inf	NA	-1.69115	0.58155	0.003637	-1.69115	0.58155	0.003637	NA	Inf	NA	-1.75246	0.57622	0.002356	-1.75246	0.57622	0.002356	NA	Inf	NA
3:11067221:C:T	SLC6A1	synonymous	low	18	18	0	0	0.00235687		1.44864	0.47635	0.002357	1.44864	0.47635	0.002357	NA	Inf	NA	1.59262	0.60095	0.008045	1.59262	0.60095	0.008045	NA	Inf	NA	1.58283	0.6024	0.008601	1.58283	0.6024	0.008601	NA	Inf	NA
6:49701456:C:G	CRISP3	missense	moderate	13	13	0	1	0.00235763		-1.54255	0.56202	0.006057	-1.54255	0.56202	0.006057	NA	Inf	NA	-1.86635	0.61372	0.002358	-1.86635	0.61372	0.002358	NA	Inf	NA	-1.78674	0.61228	0.003521	-1.78674	0.61228	0.003521	NA	Inf	NA
21:38092160:T:C	SIM2	synonymous	low	68	68	0	0 (EA)	0.00236178		-0.74944	0.24648	0.002362	-0.74944	0.24648	0.002362	NA	Inf	NA	-0.600105	0.28612	0.03596	-0.600105	0.28612	0.03596	NA	Inf	NA	-0.629959	0.29253	0.03128	-0.629959	0.29253	0.03128	NA	Inf	NA
20:33330412:G:A	NCOA6	synonymous	low	27	27	0	1 (EA)	0.00236183		0.825125	0.38966	0.03421	0.825125	0.38966	0.03421	NA	Inf	NA	1.59695	0.52523	0.002362	1.59695	0.52523	0.002362	NA	Inf	NA	1.54392	0.52556	0.003307	1.54392	0.52556	0.003307	NA	Inf	NA
12:48375568:A:G	COL2A1	synonymous	low	10033	9653	380	0 (HA)	0.0023654		0.0021293	0.02782	0.939	0.017995	0.02829	0.5247	-0.468236	0.154	0.002365	-0.0085067	0.03413	0.8031	0.0148651	0.03499	0.671	-0.4641	0.1545	0.002663	-0.0051831	0.03458	0.8808	0.0190957	0.03547	0.5903	-0.470951	0.1553	0.002431
11:60102384:A:G	MS4A6E	missense	moderate	6608	6389	219	0 (EA)	0.00236849		0.0851888	0.02989	0.004367	0.0922156	0.03034	0.002368	-0.146103	0.1741	0.4012	0.0586156	0.03671	0.1103	0.0675438	0.03754	0.072	-0.1352	0.1749	0.4396	0.0538135	0.03719	0.1479	0.0625637	0.03806	0.1002	-0.13168	0.1752	0.4524
2:236403462:C:T	AGAP1	synonymous	low	726	692	34	0 (HA)	0.00237235		0.0505946	0.07712	0.5118	0.0002291	0.07896	0.9977	1.09035	0.3588	0.002372	0.109744	0.09389	0.2425	0.0399569	0.09724	0.6811	1.07	0.3607	0.003014	0.130802	0.09511	0.169	0.0595655	0.09856	0.5456	1.09505	0.3626	0.002528
10:96114835:G:A	NOC3L	missense	moderate	2559	2457	102	2 (EA)	0.00237515		0.0715853	0.04258	0.09272	0.0728187	0.04336	0.09307	0.0382424	0.2254	0.8653	0.141691	0.05182	0.006256	0.148649	0.05323	0.005233	0.01555	0.2267	0.9453	0.156927	0.0526	0.00285	0.164282	0.05406	0.002375	0.0264853	0.2277	0.9074
6:35265711:C:T	DEF6 [ZNF76]	synonymous	low	64	35	29	0	0.00237609		-0.804487	0.26475	0.002376	-1.02189	0.34534	0.003085	-0.494561	0.4123	0.2304	-0.757022	0.28634	0.008198	-1.00088	0.39698	0.01169	-0.4925	0.4134	0.2335	-0.735653	0.29168	0.01167	-0.990461	0.41054	0.01584	-0.475907	0.4145	0.2509
15:78465948:C:T	ACSBG1 [IDH3A]	synonymous	low	23	6	17	1	0.00237648		-1.304	0.43603	0.002784	-1.2219	0.8311	0.1415	-1.33519	0.5122	0.009138	-1.39148	0.45793	0.002376	-1.68755	1.00184	0.0921	-1.313	0.5149	0.01075	-1.37935	0.46142	0.002796	-1.56883	1.02109	0.1244	-1.33073	0.5172	0.01009
4:79240030:C:T	FRAS1	missense	moderate	11	11	0	2 (EA)	0.00237967		1.16245	0.60824	0.05598	1.16245	0.60824	0.05598	NA	Inf	NA	2.36646	0.81617	0.003738	2.36646	0.81617	0.003738	NA	Inf	NA	2.59151	0.85296	0.00238	2.59151	0.85296	0.00238	NA	Inf	NA
9:72897434:G:A	SMC5	missense	moderate	2266	2163	103	0 (HA)	0.00238039		0.0114304	0.04552	0.8017	0.0419813	0.04653	0.367	-0.665466	0.219	0.00238	0.0108409	0.05554	0.8452	0.0565407	0.0574	0.3246	-0.6589	0.2197	0.002714	0.0067818	0.05628	0.9041	0.0533649	0.05821	0.3593	-0.66015	0.2202	0.002724
6:29911225:A:G	HLA-A [HCG4P5]	missense	moderate	2913	2665	248	1	0.00238142		0.105641	0.04019	0.008578	0.0960327	0.04144	0.02049	0.257773	0.1649	0.118	0.14802	0.04872	0.002381	0.137389	0.05099	0.007052	0.2596	0.1652	0.1161	0.138717	0.04931	0.004902	0.126574	0.05165	0.01426	0.263392	0.1655	0.1115
11:7672906:C:G	PPFIBP2	missense	moderate	27	27	0	2 (EA)	0.00238408		-1.08404	0.39038	0.005488	-1.08404	0.39038	0.005488	NA	Inf	NA	-1.28694	0.45594	0.004763	-1.28694	0.45594	0.004763	NA	Inf	NA	-1.37382	0.45226	0.002384	-1.37382	0.45226	0.002384	NA	Inf	NA
6:30920124:G:A	DPCR1 [HCG21]	missense	moderate	2648	2610	38	0	0.00239744		-0.128662	0.04238	0.002397	-0.122369	0.04262	0.004088	-0.685654	0.4009	0.08725	-0.139249	0.05213	0.007563	-0.130238	0.05258	0.01325	-0.6666	0.4022	0.09747	-0.138264	0.05279	0.008821	-0.129403	0.05325	0.0151	-0.648473	0.4041	0.1085
20:62196253:C:A	HELZ2	missense	moderate	9050	8710	340	0	0.00239806		-0.0852246	0.02807	0.002398	-0.0811385	0.02856	0.004503	-0.20079	0.1519	0.1862	-0.102023	0.0344	0.003017	-0.0974229	0.0353	0.005785	-0.1883	0.1529	0.2181	-0.0966311	0.03485	0.005554	-0.0921405	0.03577	0.01	-0.17993	0.1541	0.2429
15:58860963:C:A	LIPC	synonymous	low	2984	2896	88	0	0.00239824		-0.121973	0.04018	0.002398	-0.113418	0.04079	0.005425	-0.400884	0.2329	0.08521	-0.100297	0.04912	0.04117	-0.0867589	0.05024	0.08421	-0.3933	0.2337	0.09245	-0.107041	0.04974	0.03139	-0.0939327	0.05089	0.06494	-0.385772	0.2347	0.1002
4:86915923:G:A	ARHGAP24	synonymous	low	4818	4668	150	0 (EA)	0.0024065		-0.0972032	0.03334	0.00355	-0.102662	0.03383	0.002406	0.0874955	0.1968	0.6566	-0.0868374	0.04084	0.03348	-0.0947748	0.04175	0.02319	0.09018	0.1971	0.6474	-0.0801333	0.04138	0.05282	-0.0872688	0.04231	0.03913	0.0781328	0.1992	0.6949
2:186671114:C:T	FSIP2	missense	moderate	63	36	27	1 (EA)	0.00240761		-0.560648	0.26257	0.03274	-0.867263	0.3399	0.01073	-0.10693	0.4135	0.7959	-0.682091	0.28717	0.01754	-1.21015	0.39877	0.002408	-0.1133	0.4139	0.7844	-0.663011	0.28983	0.02216	-1.20274	0.40339	0.002867	-0.087068	0.4167	0.8345
16:15961356:C:T	FOPNL	missense	moderate	758	712	46	0	0.00241366		0.222884	0.07346	0.002414	0.192345	0.07525	0.01059	0.842526	0.339	0.01294	0.216321	0.08924	0.01535	0.171064	0.09247	0.06431	0.8308	0.3407	0.01475	0.232656	0.09051	0.01015	0.188294	0.09386	0.04484	0.821114	0.3418	0.0163
5:140744421:A:G	PCDHGA5 [PCDHGB1,PCDHGA1,PCDHGA3,PCDHGA4,PCDHGB2,PCDHGA2]	missense	moderate	26	25	1	1 (EA)	0.00241484		0.787398	0.40782	0.05351	0.952908	0.40933	0.01991	-21.5067	4.7507	5.981e-06	1.34189	0.53617	0.01232	1.63596	0.53924	0.002415	-24.24	5.0292	1.441e-06	1.11108	0.52827	0.03545	1.39406	0.53139	0.008705	-22.7845	4.8831	3.071e-06
19:418948:C:T	SHC2	missense	moderate	347	341	6	0	0.00241682		0.333005	0.10977	0.002417	0.332684	0.1105	0.002606	0.357186	0.9586	0.7094	0.357708	0.13687	0.008964	0.358671	0.13828	0.00949	0.3109	0.9634	0.7469	0.367795	0.13954	0.008397	0.368751	0.14102	0.008926	0.32282	0.9673	0.7386
19:13428124:C:T	CACNA1A	missense	moderate	64	63	1	1 (EA)	0.00242382		-0.605333	0.25087	0.01582	-0.643	0.25283	0.01098	1.80053	2.0206	0.3729	-0.843772	0.29389	0.004091	-0.900844	0.29704	0.002424	1.803	2.0228	0.3728	-0.75352	0.29657	0.01106	-0.80752	0.29976	0.007062	1.74604	2.0394	0.3919
4:71888176:C:T	DCK [MOB1B]	synonymous	low	1339	1309	30	1	0.00243192		0.165489	0.05714	0.00378	0.150667	0.05768	0.008993	0.958974	0.422	0.02306	0.216445	0.07139	0.002432	0.194527	0.07243	0.007239	0.965	0.4233	0.02262	0.191867	0.07238	0.008026	0.168569	0.07345	0.02174	0.969389	0.4243	0.02234
15:89836228:G:C	FANCI	missense	moderate	8270	8064	206	1 (EA)	0.00243738		-0.0781916	0.02848	0.006043	-0.0817253	0.02884	0.004596	0.062124	0.1817	0.7324	-0.101676	0.03496	0.003634	-0.107981	0.03563	0.002437	0.06263	0.1819	0.7306	-0.0995307	0.03541	0.004943	-0.105773	0.0361	0.00339	0.0591818	0.182	0.7451
3:107881382:T:C	IFT57	missense	moderate	294	284	10	0 (EA)	0.00243905		0.360168	0.11963	0.002607	0.367905	0.12139	0.002439	0.0989632	0.7053	0.8884	0.299679	0.1508	0.0469	0.311251	0.15437	0.04377	0.05791	0.7056	0.9346	0.312953	0.15394	0.04205	0.323448	0.15769	0.04026	0.100526	0.7094	0.8873
22:34046452:G:A	LARGE	synonymous	low	12	1	11	2 (HA)	0.00243913		1.5572	0.61999	0.01202	-1.97435	2.00072	0.3237	1.93234	0.6521	0.003043	1.5366	0.62134	0.0134	-1.9403	2.00199	0.3325	1.907	0.6536	0.003524	1.62849	0.63272	0.01006	-1.91428	2.0032	0.3393	2.02111	0.6669	0.002439
14:94908995:G:C	SERPINA11 [RP11-349I1.2]	missense	moderate	58	31	27	2 (EA)	0.00244098		0.645064	0.27327	0.01825	1.07683	0.36548	0.003216	0.0976753	0.4115	0.8124	0.664158	0.31636	0.03578	1.33807	0.48414	0.005714	0.162	0.4179	0.6983	0.706664	0.31822	0.02637	1.48063	0.48857	0.002441	0.136395	0.4194	0.745
12:76740134:T:C	BBS10	missense	moderate	190	187	3	1	0.00244559		-0.235436	0.14897	0.114	-0.218715	0.14991	0.1446	-1.55312	1.3308	0.2432	-0.546385	0.18033	0.002446	-0.526465	0.18199	0.003819	-1.618	1.3348	0.2255	-0.550059	0.18296	0.002643	-0.529558	0.1847	0.004142	-1.62141	1.3352	0.2246
5:154173379:C:T	LARP1	synonymous	low	13	13	0	2 (EA)	0.00244584		0.762903	0.56278	0.1752	0.762903	0.56278	0.1752	NA	Inf	NA	2.01698	0.70994	0.004497	2.01698	0.70994	0.004497	NA	Inf	NA	2.15849	0.71238	0.002446	2.15849	0.71238	0.002446	NA	Inf	NA
2:201470354:G:A	AOX1	splice_region; intron	low	24	4	20	0 (HA)	0.00244786		-0.880545	0.41891	0.03555	1.7023	1.03347	0.09952	-1.38835	0.4582	0.002448	-1.22042	0.44548	0.006152	1.33337	1.77213	0.4518	-1.393	0.4603	0.002479	-1.19895	0.44995	0.007708	1.4529	1.75153	0.4068	-1.38632	0.4656	0.002905
3:138153922:C:T	ESYT3	synonymous	low	12	12	0	2 (EA)	0.00245119		1.43521	0.58326	0.01387	1.43521	0.58326	0.01387	NA	Inf	NA	2.30101	0.81478	0.004742	2.30101	0.81478	0.004742	NA	Inf	NA	2.53242	0.83598	0.002451	2.53242	0.83598	0.002451	NA	Inf	NA
13:113530199:G:A	ATP11A	missense	moderate	1967	1920	47	2 (EA)	0.00245429		-0.111606	0.04745	0.01867	-0.113758	0.04787	0.01749	0.0083128	0.3573	0.9814	-0.17063	0.05883	0.003726	-0.175573	0.05964	0.003239	0.008322	0.3588	0.9815	-0.178771	0.05987	0.002826	-0.183906	0.06072	0.002454	0.0012834	0.3595	0.9972
6:43018737:C:T	CUL7 [KLC4,MRPL2]	missense	moderate	13	7	6	2	0.00245513		1.45583	0.58675	0.0131	1.38368	0.76065	0.0689	1.56185	0.922	0.09028	2.01636	0.71912	0.005049	2.67518	1.13598	0.01853	1.576	0.929	0.08983	2.24308	0.74058	0.002455	3.35614	1.21774	0.005851	1.58979	0.9329	0.08837
16:21145648:C:T	DNAH3 [CTC-508F8.1]	synonymous	low	5164	5012	152	0 (EA)	0.00245549		-0.093963	0.03244	0.00377	-0.0995849	0.03288	0.002455	0.110778	0.1984	0.5766	-0.0882008	0.03958	0.02587	-0.0970274	0.04038	0.01628	0.1277	0.1997	0.5225	-0.0761658	0.04017	0.05795	-0.0847342	0.041	0.03879	0.127845	0.2001	0.5228
2:98373635:C:T	TMEM131	missense	moderate	19	17	2	1 (EA)	0.00245662		0.522941	0.47626	0.2722	0.646318	0.49347	0.1903	-1.15321	1.8189	0.5261	1.60891	0.59575	0.00692	1.903	0.62834	0.002457	-1.008	1.8743	0.5908	1.60767	0.60732	0.008117	1.90424	0.64085	0.002964	-1.00614	1.9025	0.5969
11:1029349:C:T	MUC6	missense	moderate	28	27	1	1	0.00245687		0.721152	0.38472	0.06086	0.676979	0.39198	0.08415	1.88123	2.0088	0.349	1.49658	0.49415	0.002457	1.47558	0.50959	0.003784	1.827	2.0223	0.3662	1.36011	0.49903	0.00642	1.33444	0.51467	0.009519	1.7633	2.0396	0.3873
4:156721098:G:A	GUCY1B3	synonymous	low	814	783	31	0	0.00245884		0.221338	0.07309	0.002459	0.21388	0.07437	0.004029	0.431944	0.3952	0.2744	0.217856	0.08874	0.01409	0.206746	0.09105	0.02317	0.4284	0.3964	0.2798	0.250921	0.08987	0.005237	0.240681	0.09226	0.009091	0.440451	0.3969	0.2672
19:45016116:A:G	CEACAM20 (APOE)	non_coding_transcript_exon; non_coding_transcript	modifier	10605	10275	330	0	0.00245978		-0.0840202	0.02775	0.00246	-0.081381	0.02821	0.00392	-0.16175	0.1531	0.2908	-0.0554885	0.03412	0.1039	-0.0500237	0.035	0.1529	-0.1605	0.1534	0.2955	-0.0325956	0.0346	0.3462	-0.0258434	0.03551	0.4668	-0.159542	0.154	0.3001
10:13230934:C:T	MCM10	synonymous	low	3160	3121	39	2 (EA)	0.00246496		0.103678	0.03915	0.008094	0.105016	0.03938	0.007667	-0.0081378	0.3599	0.982	0.13855	0.04854	0.004316	0.141267	0.04899	0.003931	-0.00894	0.361	0.9802	0.14722	0.04916	0.002748	0.150241	0.04962	0.002465	-0.0129452	0.3614	0.9714
11:1085798:G:A	MUC2	missense	moderate	37	33	4	1	0.00246536		0.739053	0.33464	0.02721	0.713132	0.35442	0.04421	0.95208	1.016	0.3487	1.33645	0.44143	0.002465	1.40525	0.4893	0.004079	1.036	1.0233	0.3116	1.34328	0.45079	0.002884	1.42154	0.50186	0.004618	1.01643	1.0256	0.3217
3:132247160:T:G	DNAJC13	missense	moderate	102	100	2	0	0.00246688		0.608891	0.20113	0.002467	0.593891	0.20248	0.003356	1.71975	1.7425	0.3237	0.52976	0.25135	0.03506	0.505313	0.25402	0.04667	1.675	1.7383	0.3354	0.537041	0.25734	0.0369	0.513209	0.26012	0.0485	1.63332	1.7642	0.3545
2:74761539:T:A	LOXL3 [AUP1,HTRA2]	missense	moderate	751	730	21	2 (EA)	0.00247199		-0.0973385	0.07581	0.1991	-0.118045	0.07674	0.124	0.744244	0.4892	0.1282	-0.236872	0.09389	0.01164	-0.27223	0.09566	0.004429	0.6935	0.4907	0.1576	-0.25789	0.09562	0.006995	-0.295025	0.09747	0.002472	0.690705	0.4926	0.1609
3:151073834:A:G	MED12L [P2RY12]	splice_region; intron	low	148	143	5	2 (EA)	0.00247459		-0.297235	0.16787	0.07663	-0.356774	0.17077	0.03669	1.41019	0.9145	0.1231	-0.513546	0.20203	0.01102	-0.615266	0.20696	0.00295	1.546	0.9312	0.09691	-0.528776	0.20484	0.00984	-0.635164	0.20987	0.002475	1.60993	0.941	0.0871
2:28865883:C:T	PLB1 [AC074011.2]	missense	moderate	17	17	0	0 (EA)	0.00247897		-1.50206	0.4964	0.002479	-1.50206	0.4964	0.002479	NA	Inf	NA	-1.31426	0.56349	0.01968	-1.31426	0.56349	0.01968	NA	Inf	NA	-1.23244	0.57437	0.0319	-1.23244	0.57437	0.0319	NA	Inf	NA
1:44447413:G:C	B4GALT2 [ATP6V0B]	missense	moderate	978	935	43	2 (EA)	0.00248468		0.147876	0.06672	0.02667	0.151393	0.06803	0.02606	0.0592361	0.3415	0.8623	0.236927	0.08255	0.004105	0.249093	0.08505	0.003403	0.03883	0.3432	0.9099	0.247361	0.08361	0.00309	0.260762	0.0862	0.002485	0.0343054	0.3437	0.9205
7:100319633:G:A	EPO	missense	moderate	83	83	0	0	0.00248551		-0.675766	0.22339	0.002486	-0.675766	0.22339	0.002486	NA	Inf	NA	-0.469506	0.25381	0.06434	-0.469506	0.25381	0.06434	NA	Inf	NA	-0.508291	0.25685	0.04782	-0.508291	0.25685	0.04782	NA	Inf	NA
5:140181193:A:G	PCDHA3 [PCDHA2,PCDHA1]	synonymous	low	495	490	5	0 (EA)	0.00248811		0.275718	0.09248	0.002869	0.280734	0.09281	0.002488	-0.418106	1.0916	0.7017	0.229835	0.11721	0.0499	0.237522	0.11789	0.04392	-0.4359	1.0971	0.6911	0.198611	0.11876	0.09444	0.205981	0.11946	0.08465	-0.423517	1.0975	0.6996
1:205589574:C:T	ELK4	synonymous	low	1839	1741	98	2	0.00248844		-0.0770826	0.04952	0.1196	-0.0696295	0.05063	0.169	-0.241956	0.2381	0.3096	-0.169972	0.06037	0.004868	-0.165087	0.06239	0.008142	-0.2417	0.2391	0.312	-0.185798	0.06143	0.002488	-0.181399	0.06355	0.004312	-0.248299	0.2396	0.3
21:31768571:G:C	KRTAP13-1	missense	moderate	12	7	5	2	0.00248933		1.78672	0.59241	0.002561	1.9184	0.76954	0.01267	1.59515	0.9282	0.08568	1.97701	0.68762	0.004038	2.40763	1.01853	0.01809	1.616	0.9321	0.0829	2.10874	0.69719	0.002489	2.68804	1.04687	0.01024	1.64703	0.9346	0.07802
10:70742391:G:A	DDX21	synonymous	low	17	17	0	0 (EA)	0.00248985		-1.48965	0.49252	0.00249	-1.48965	0.49252	0.00249	NA	Inf	NA	-1.45684	0.56924	0.01049	-1.45684	0.56924	0.01049	NA	Inf	NA	-1.43013	0.57127	0.0123	-1.43013	0.57127	0.0123	NA	Inf	NA
19:1077936:C:T	HMHA1	synonymous	low	980	968	12	0	0.00249332		-0.200489	0.0663	0.002493	-0.192014	0.06664	0.003957	-1.02699	0.658	0.1186	-0.216355	0.08145	0.007903	-0.203877	0.08207	0.01299	-1.034	0.6646	0.1196	-0.207147	0.08247	0.01201	-0.194115	0.08311	0.01951	-1.03779	0.6635	0.1178
14:95053891:C:T	SERPINA5 [RP11-986E7.7]	synonymous	low	1382	1220	162	0	0.00249336		0.168238	0.05563	0.002493	0.167897	0.05829	0.003975	0.171716	0.1862	0.3564	0.156053	0.06751	0.02081	0.153801	0.07244	0.03373	0.1709	0.1863	0.3588	0.155928	0.06842	0.02266	0.154297	0.07351	0.03583	0.166484	0.187	0.3733
5:176079877:T:C	TSPAN17	missense	moderate	328	324	4	0	0.0024952		-0.342447	0.11325	0.002495	-0.343728	0.11381	0.002525	-0.213011	1.1439	0.8523	-0.180941	0.13786	0.1893	-0.181439	0.13882	0.1912	-0.1454	1.1729	0.9014	-0.18301	0.13968	0.1901	-0.183039	0.14066	0.1932	-0.180954	1.1811	0.8782
9:27205021:G:A	TEK	synonymous	low	5520	5393	127	0 (HA)	0.00249951		-0.0302186	0.03174	0.3411	-0.0165208	0.03209	0.6067	-0.655482	0.2168	0.0025	-0.0326478	0.03896	0.4021	-0.0120419	0.0396	0.7611	-0.6567	0.218	0.002584	-0.0401408	0.03945	0.309	-0.0193935	0.04011	0.6288	-0.654162	0.2182	0.002721
17:15554561:C:A	RP11-385D13.1 [TRIM16,RP11-640I15.1]	missense	moderate	976	895	81	0	0.00249973		0.201726	0.06672	0.0025	0.202631	0.06938	0.003493	0.190581	0.2434	0.4337	0.144663	0.08106	0.07433	0.136548	0.08589	0.1119	0.2109	0.2453	0.39	0.143031	0.08218	0.08177	0.13394	0.0872	0.1245	0.215151	0.2456	0.381
3:172241070:G:A	TNFSF10 [AC007919.18]	synonymous	low	124	121	3	0 (EA)	0.00250041		0.52852	0.1805	0.00341	0.552293	0.18268	0.0025	-0.448843	1.1713	0.7016	0.500892	0.22787	0.02794	0.533392	0.23219	0.02161	-0.3487	1.1872	0.7689	0.520025	0.23125	0.02453	0.55372	0.23574	0.01883	-0.339276	1.1905	0.7757
1:40980731:G:T	EXO5 [RP11-656D10.5,RP11-656D10.6]	missense	moderate	7877	7493	384	0	0.00250851		0.0867076	0.02869	0.002509	0.083231	0.02921	0.004381	0.181486	0.1525	0.2341	0.0909712	0.03514	0.00963	0.0859324	0.03611	0.01732	0.1813	0.1528	0.2357	0.0971285	0.03559	0.006344	0.0924624	0.03659	0.0115	0.178766	0.153	0.2428
9:124088886:G:A	GSN	missense	moderate	12	12	0	1 (EA)	0.0025086		0.973562	0.58779	0.09766	0.973562	0.58779	0.09766	NA	Inf	NA	2.36529	0.78261	0.002509	2.36529	0.78261	0.002509	NA	Inf	NA	2.0572	0.76066	0.006841	2.0572	0.76066	0.006841	NA	Inf	NA
3:122422748:A:G	PARP14	missense	moderate	73	70	3	1	0.00250961		0.539281	0.23893	0.024	0.513733	0.24162	0.03349	1.66467	1.6037	0.2992	0.894486	0.29597	0.00251	0.865732	0.30127	0.004058	1.691	1.5858	0.2862	0.864584	0.29788	0.003702	0.833071	0.30337	0.006031	1.71228	1.5734	0.2765
19:57060391:A:G	ZFP28 [AC007228.11]	synonymous	low	16	11	5	2	0.00251181		1.17871	0.51022	0.02088	0.970638	0.61176	0.1126	1.65419	0.9248	0.07366	1.7143	0.5876	0.003529	1.78756	0.76207	0.01899	1.607	0.9228	0.08162	1.80562	0.59751	0.002512	1.88212	0.77883	0.01567	1.69618	0.9315	0.06863
19:45924532:C:T	ERCC1	synonymous	low	416	409	7	0	0.00251225		0.303965	0.10059	0.002512	0.283456	0.10133	0.005153	1.68578	0.8317	0.04268	0.295503	0.1273	0.02027	0.262001	0.12883	0.04197	1.684	0.8293	0.04231	0.281925	0.12896	0.0288	0.247257	0.13053	0.0582	1.69422	0.8331	0.042
1:235972867:T:C	LYST	synonymous	low	8702	8398	304	1 (EA)	0.00251236		-0.0621577	0.02822	0.02765	-0.0670209	0.02865	0.01933	0.0974461	0.1641	0.5527	-0.0983034	0.03469	0.004603	-0.107242	0.03549	0.002512	0.09421	0.1647	0.5673	-0.0906939	0.0352	0.009982	-0.0996947	0.03602	0.00565	0.0995971	0.1656	0.5476
2:65541063:C:G	SPRED2	missense	moderate	89	89	0	0 (EA)	0.00251825		0.64728	0.21425	0.002518	0.64728	0.21425	0.002518	NA	Inf	NA	0.644207	0.28177	0.02224	0.644207	0.28177	0.02224	NA	Inf	NA	0.778402	0.29344	0.007985	0.778402	0.29344	0.007985	NA	Inf	NA
11:100859439:G:A	ARHGAP42 [TMEM133]	splice_region; intron	low	2413	2319	94	2 (EA)	0.00252035		0.0961198	0.0434	0.0268	0.103567	0.04424	0.01924	-0.0949785	0.2241	0.6717	0.142713	0.05344	0.00757	0.157203	0.05502	0.004272	-0.09864	0.2245	0.6605	0.152817	0.05417	0.004788	0.168594	0.05581	0.00252	-0.104299	0.2253	0.6434
3:9944636:C:T	IL17RE	missense	moderate	205	198	7	0	0.00252359		-0.430738	0.1426	0.002524	-0.412997	0.1446	0.004288	-1.06106	0.8619	0.2183	-0.377921	0.17618	0.03195	-0.346553	0.17989	0.05404	-1.116	0.8725	0.2009	-0.403973	0.17768	0.02299	-0.372778	0.18144	0.03992	-1.1329	0.8771	0.1965
11:62543326:C:T	TAF6L [TMEM223,RP11-727F15.11]	missense	moderate	129	126	3	0	0.00252396		-0.539754	0.1787	0.002524	-0.539567	0.1799	0.002706	-0.553691	1.5526	0.7214	-0.496192	0.21645	0.02188	-0.493235	0.21839	0.02392	-0.6598	1.6241	0.6846	-0.572665	0.21933	0.009028	-0.572168	0.22136	0.009744	-0.599423	1.6233	0.7119
12:40844102:T:C	MUC19	splice_region; intron	low	73	33	40	0	0.00252512		0.728209	0.2411	0.002525	0.890295	0.35427	0.01197	0.588369	0.3291	0.07377	0.725711	0.26081	0.005394	0.982938	0.4227	0.02005	0.5676	0.3314	0.08679	0.760514	0.26277	0.003801	1.05291	0.42869	0.01405	0.584536	0.3326	0.07881
1:8928125:G:T	ENO1	intron	modifier	5294	5123	171	1 (EA)	0.00253164		-0.0489875	0.03198	0.1256	-0.0498545	0.03249	0.1249	-0.0218761	0.1817	0.9042	-0.116682	0.03907	0.002822	-0.120789	0.04	0.002532	-0.03164	0.182	0.862	-0.102004	0.03967	0.01013	-0.105307	0.04065	0.009573	-0.0356455	0.1822	0.8449
20:33581971:T:C	MYH7B [MIR499A]	missense	moderate	31	29	2	2 (EA)	0.0025352		0.556417	0.36716	0.1297	0.621258	0.37436	0.09701	-1.08166	1.8816	0.5654	1.19506	0.46498	0.01017	1.32654	0.47874	0.00559	-0.9938	1.9533	0.6109	1.32571	0.47402	0.005162	1.47666	0.48911	0.002535	-1.00806	1.9231	0.6002
12:102224427:C:T	GNPTAB	synonymous	low	61	29	32	0 (EA)	0.00254238		0.487701	0.26867	0.06949	1.13742	0.37685	0.002542	-0.183945	0.3832	0.6312	0.353809	0.30392	0.2444	1.21249	0.49506	0.01432	-0.1656	0.385	0.6672	0.4108	0.30623	0.1798	1.4131	0.50283	0.00495	-0.180117	0.3861	0.6408
8:145150833:T:C	CYC1 [SHARPIN]	missense	moderate	126	123	3	1 (EA)	0.00254396		0.410705	0.1823	0.02426	0.433159	0.18454	0.01891	-0.495526	1.1724	0.6725	0.676371	0.23614	0.004179	0.72765	0.2411	0.002544	-0.5318	1.1703	0.6495	0.676371	0.23804	0.004491	0.725721	0.24306	0.002829	-0.480794	1.177	0.6829
5:141030640:C:T	FCHSD1 [ARAP3]	synonymous	low	1470	1439	31	0 (HA)	0.00254423		-0.122624	0.05568	0.02765	-0.100761	0.05626	0.07327	-1.18163	0.3915	0.002544	-0.125454	0.06886	0.06849	-0.0920714	0.06994	0.188	-1.187	0.3943	0.002618	-0.137774	0.07002	0.04911	-0.103525	0.07115	0.1457	-1.1904	0.3944	0.002545
9:134395574:G:A	POMT1 [RP11-334J6.6,UCK1]	synonymous	low	554	545	9	2 (EA)	0.00254564		0.235157	0.08771	0.007339	0.249103	0.08846	0.00486	-0.582542	0.6773	0.3898	0.289964	0.11083	0.00889	0.31219	0.11231	0.005442	-0.5353	0.6844	0.4341	0.323578	0.11362	0.004401	0.34749	0.11514	0.002546	-0.561497	0.7005	0.4228
13:99520490:T:A	DOCK9	missense	moderate	16	16	0	0	0.00254568		-1.53278	0.5079	0.002546	-1.53278	0.5079	0.002546	NA	Inf	NA	-1.56652	0.64062	0.01447	-1.56652	0.64062	0.01447	NA	Inf	NA	-1.57728	0.62407	0.01149	-1.57728	0.62407	0.01149	NA	Inf	NA
19:13010520:A:G	GCDH [SYCE2,AD000092.3]	missense	moderate	9594	9320	274	2 (EA)	0.0025474		0.0404011	0.02763	0.1438	0.0477098	0.02806	0.08903	-0.197941	0.1602	0.2166	0.0855028	0.03391	0.0117	0.0985754	0.0347	0.004499	-0.1936	0.1603	0.2272	0.0919488	0.03433	0.007393	0.106015	0.03513	0.002547	-0.204681	0.1613	0.2045
13:53419568:A:G	PCDH8	missense	moderate	49	49	0	2 (EA)	0.0025538		0.565153	0.29138	0.05243	0.565153	0.29138	0.05243	NA	Inf	NA	0.928347	0.33784	0.005998	0.928347	0.33784	0.005998	NA	Inf	NA	1.05763	0.35057	0.002554	1.05763	0.35057	0.002554	NA	Inf	NA
20:62193445:G:A	HELZ2	missense	moderate	3362	3294	68	1	0.00255384		0.0688012	0.03731	0.06517	0.0642747	0.03769	0.08811	0.290673	0.2639	0.2706	0.139557	0.04626	0.002554	0.135465	0.04698	0.003932	0.2701	0.2654	0.3087	0.138706	0.04697	0.003144	0.134206	0.04772	0.004916	0.278361	0.2658	0.295
1:182554557:C:T	RNASEL	missense	moderate	7665	7457	208	2	0.00256004		0.0699779	0.02913	0.01628	0.0643258	0.02951	0.02926	0.283189	0.1812	0.1182	0.100112	0.03592	0.005321	0.093008	0.03664	0.01115	0.275	0.1818	0.1304	0.109829	0.03641	0.00256	0.102823	0.03716	0.005661	0.27825	0.1822	0.1268
9:36108160:A:T	RECK	missense; splice_region	moderate	20	20	0	2; 2 (EA)	0.0025621		0.957542	0.45184	0.03407	0.957542	0.45184	0.03407	NA	Inf	NA	1.70214	0.5829	0.003499	1.70214	0.5829	0.003499	NA	Inf	NA	1.78125	0.59062	0.002562	1.78125	0.59062	0.002562	NA	Inf	NA
8:145740707:C:T	RECQL4 [LRRC14,MFSD3,CTD-2517M22.17]	splice_region; intron	low	99	96	3	2 (EA)	0.00256351		0.540689	0.20356	0.007905	0.590463	0.20596	0.004145	-1.56249	1.3388	0.2432	0.711934	0.25988	0.006153	0.794114	0.2647	0.002699	-1.482	1.3678	0.2785	0.720752	0.261	0.005754	0.800982	0.2656	0.002564	-1.53619	1.4087	0.2755
15:50154563:C:T	ATP8B4	missense	moderate	69	64	5	2 (EA)	0.00256791		-0.498128	0.24462	0.04171	-0.579805	0.254	0.02245	0.546038	0.9082	0.5477	-0.734387	0.29739	0.01353	-0.88768	0.31464	0.004783	0.5502	0.9108	0.5458	-0.789178	0.29907	0.00832	-0.954411	0.31653	0.002568	0.585357	0.9129	0.5214
4:119736176:T:C	SEC24D	splice_region; intron	low	795	776	19	0 (EA)	0.00257105		0.214129	0.07209	0.002974	0.219487	0.0728	0.002571	-0.054445	0.5154	0.9159	0.209707	0.0879	0.01705	0.218076	0.08919	0.01449	-0.0726	0.518	0.8886	0.200998	0.08862	0.02332	0.210052	0.08992	0.01949	-0.10387	0.5218	0.8422
19:39575987:G:A	PAPL	synonymous	low	176	48	128	0	0.00257145		-0.505967	0.16783	0.002571	-0.400869	0.29348	0.172	-0.557035	0.2046	0.006472	-0.485112	0.17868	0.006629	-0.262497	0.36127	0.4675	-0.5572	0.2056	0.006722	-0.487106	0.17882	0.00645	-0.254554	0.35826	0.4774	-0.564264	0.2064	0.006251
7:5410904:C:G	TNRC18	synonymous	low	29	1	28	0	0.00257212		1.21059	0.40156	0.002572	1.44903	2.15735	0.5018	1.20203	0.4087	0.00327	1.20922	0.40302	0.002696	1.40755	2.20289	0.5229	1.202	0.4099	0.003357	1.2133	0.40312	0.002614	1.41609	2.19515	0.5189	1.20623	0.4101	0.003268
7:1027121:G:A	CYP2W1	missense	moderate	47	46	1	1 (EA)	0.00257703		-0.737868	0.2917	0.01142	-0.789709	0.2948	0.007388	1.6935	2.0189	0.4016	-0.958466	0.33771	0.004538	-1.03223	0.34246	0.002577	1.646	2.0348	0.4187	-0.896058	0.34228	0.008846	-0.971636	0.34725	0.00514	1.68595	2.0296	0.4062
9:33366644:A:G	NFX1	synonymous	low	14	3	11	1	0.00258353		1.32705	0.56585	0.01901	1.92566	1.18309	0.1036	1.1495	0.6443	0.07442	1.76186	0.58468	0.002584	4.46236	1.3926	0.001354	1.184	0.6442	0.06608	1.75035	0.58633	0.002833	4.36093	1.38185	0.0016	1.17715	0.6475	0.06907
20:42635313:G:A	TOX2 [RN7SL443P]	missense	moderate	74	74	0	2 (EA)	0.00258363		0.453955	0.23721	0.05565	0.453955	0.23721	0.05565	NA	Inf	NA	0.80366	0.29976	0.007339	0.80366	0.29976	0.007339	NA	Inf	NA	0.926111	0.30733	0.002584	0.926111	0.30733	0.002584	NA	Inf	NA
18:20570983:A:G	RBBP8	synonymous	low	14	13	1	0	0.00258475		1.68135	0.55799	0.002585	1.69567	0.56502	0.00269	1.11735	3.5471	0.7528	1.55232	0.83918	0.06434	1.57556	0.86058	0.06713	1.102	3.7872	0.771	1.61599	0.85059	0.05745	1.64434	0.87406	0.05994	1.10928	3.6949	0.764
12:28605403:T:C	CCDC91	splice_region; intron	low	11	11	0	1 (EA)	0.00258564		0.894806	0.61093	0.143	0.894806	0.61093	0.143	NA	Inf	NA	2.4126	0.80069	0.002586	2.4126	0.80069	0.002586	NA	Inf	NA	2.43454	0.80937	0.00263	2.43454	0.80937	0.00263	NA	Inf	NA
3:105264176:G:T	ALCAM	missense	moderate	974	944	30	0	0.002592		0.201068	0.06675	0.002592	0.190324	0.06748	0.004796	0.68746	0.454	0.13	0.241548	0.08301	0.003617	0.226116	0.08441	0.007388	0.6967	0.4584	0.1286	0.239776	0.08428	0.004442	0.223938	0.08575	0.009012	0.690923	0.4577	0.1311
6:112493872:A:G	LAMA4	missense	moderate	8618	8418	200	0	0.00259871		0.0851675	0.02828	0.002599	0.0819351	0.02866	0.004249	0.205235	0.1747	0.24	0.0737627	0.03476	0.03382	0.0681686	0.03546	0.05458	0.2101	0.1751	0.2301	0.0858071	0.03522	0.01485	0.0808268	0.03595	0.02455	0.20555	0.1763	0.2436
6:117861923:A:G	DCBLD1 [GOPC]	synonymous	low	1078	1055	23	0 (EA)	0.00260188		-0.186378	0.06364	0.003407	-0.193486	0.06425	0.002602	0.182687	0.463	0.6932	-0.203541	0.07753	0.008657	-0.214283	0.07864	0.006432	0.1697	0.4635	0.7143	-0.199332	0.07831	0.01091	-0.209197	0.07944	0.008455	0.13955	0.4656	0.7644
1:23380259:G:A	KDM1A [RP1-184J9.2,MIR4419A]	synonymous	low	43	15	28	0	0.00260262		0.950992	0.31582	0.002603	1.20913	0.52323	0.02084	0.803035	0.3961	0.04264	0.859147	0.34429	0.01258	0.863088	0.68016	0.2045	0.8578	0.3992	0.03166	0.864497	0.35005	0.01352	0.902073	0.7236	0.2125	0.853017	0.4	0.03295
5:149003627:C:T	ARHGEF37	missense	moderate	1576	1488	88	0	0.00260387		0.158914	0.05278	0.002604	0.161446	0.05412	0.002853	0.109766	0.2385	0.6453	0.143326	0.06464	0.0266	0.146506	0.06714	0.0291	0.103	0.239	0.6663	0.140775	0.06517	0.03075	0.143648	0.06772	0.0339	0.104812	0.2396	0.6618
11:126160826:C:T	TIRAP [RP11-712L6.7,RP11-712L6.5]	missense	moderate	464	458	6	2 (EA)	0.00261031		-0.246447	0.09522	0.009652	-0.255993	0.0958	0.007534	0.547485	0.8736	0.5309	-0.32533	0.1167	0.005309	-0.340917	0.11774	0.003787	0.5434	0.879	0.5365	-0.341594	0.11766	0.003693	-0.357374	0.11872	0.00261	0.530549	0.8826	0.5478
1:173823011:C:A	DARS2	missense	moderate	67	64	3	1 (EA)	0.00261032		-0.417901	0.24847	0.09258	-0.468054	0.25428	0.06567	0.641372	1.1686	0.5831	-0.824911	0.29844	0.005709	-0.929051	0.30863	0.00261	0.6749	1.1712	0.5645	-0.758849	0.30193	0.01196	-0.863859	0.31244	0.005695	0.724209	1.1742	0.5374
6:151672638:C:T	AKAP12 [snoU13]	missense	moderate	17	17	0	2 (EA)	0.00261303		1.43253	0.49004	0.003464	1.43253	0.49004	0.003464	NA	Inf	NA	1.83763	0.63402	0.003751	1.83763	0.63402	0.003751	NA	Inf	NA	1.93179	0.6418	0.002613	1.93179	0.6418	0.002613	NA	Inf	NA
4:54231604:A:T	SCFD2	missense	moderate	32	32	0	1	0.00261354		0.511967	0.35965	0.1546	0.511967	0.35965	0.1546	NA	Inf	NA	1.55404	0.51631	0.002614	1.55404	0.51631	0.002614	NA	Inf	NA	1.45219	0.5314	0.00628	1.45219	0.5314	0.00628	NA	Inf	NA
16:30364805:C:T	CD2BP2 [RP11-347C12.10,TBC1D10B]	missense	moderate	413	305	108	0 (HA)	0.0026139		0.193336	0.10521	0.06611	0.0559977	0.11943	0.6392	0.668992	0.2223	0.002614	0.22595	0.12237	0.06483	0.039807	0.14636	0.7856	0.6584	0.2231	0.003162	0.197722	0.12323	0.1086	-0.0044732	0.14781	0.9759	0.658419	0.2231	0.003168
18:21083647:C:A	C18orf8 [NPC1]	missense	moderate	70	69	1	0 (EA)	0.00261527		0.70452	0.243	0.00374	0.736385	0.24467	0.002615	-1.60139	2.0814	0.4417	0.407097	0.32315	0.2078	0.461778	0.32725	0.1582	-1.734	2.0479	0.3971	0.432176	0.33076	0.1913	0.48855	0.33511	0.1449	-1.69865	2.0602	0.4097
14:68234539:T:C	ZFYVE26	missense	moderate	317	247	70	1	0.00261658		0.338587	0.11605	0.003527	0.283026	0.12964	0.02902	0.562723	0.2604	0.03068	0.411987	0.13689	0.002617	0.361241	0.16081	0.02468	0.5456	0.2609	0.03652	0.395838	0.13839	0.004232	0.331691	0.16312	0.04201	0.560605	0.2614	0.032
16:10846511:G:A	NUBP1	synonymous	low	112	110	2	0	0.00261682		-0.581073	0.19308	0.002617	-0.577416	0.19415	0.002939	-0.909976	1.8412	0.6211	-0.530537	0.23395	0.02335	-0.524126	0.23592	0.02631	-0.9098	1.8146	0.6161	-0.506593	0.23659	0.03225	-0.499206	0.23868	0.03648	-0.922679	1.7913	0.6065
1:152192471:C:T	HRNR [FLG-AS1]	missense	moderate	71	67	4	2 (EA)	0.00261833		0.666477	0.24194	0.005874	0.681559	0.24878	0.00615	0.4033	1.0392	0.698	0.897312	0.31583	0.004495	0.948987	0.33148	0.004199	0.3887	1.04	0.7086	0.969545	0.32363	0.002737	1.02368	0.34017	0.002618	0.453109	1.0507	0.6663
1:223177892:C:T	DISP1	synonymous	low	39	39	0	0	0.00262398		0.978045	0.32508	0.002624	0.978045	0.32508	0.002624	NA	Inf	NA	1.13529	0.40113	0.004651	1.13529	0.40113	0.004651	NA	Inf	NA	1.15939	0.41673	0.005401	1.15939	0.41673	0.005401	NA	Inf	NA
10:92509055:G:A	HTR7	missense	moderate	77	76	1	2 (EA)	0.00262611		-0.57912	0.23284	0.01288	-0.584605	0.23322	0.01219	1.0855	4.0627	0.7893	-0.79013	0.28407	0.005411	-0.799313	0.28476	0.005001	1.086	4.0696	0.7897	-0.858053	0.28756	0.002846	-0.867123	0.28823	0.002626	1.08014	4.2135	0.7977
11:67257556:C:T	AIP [PITPNM1]	synonymous	low	286	274	12	2	0.00262764		0.360182	0.12127	0.002978	0.335339	0.12369	0.006707	0.976795	0.6162	0.1129	0.432193	0.15	0.003961	0.398804	0.15466	0.009921	0.9617	0.6159	0.1184	0.455438	0.1514	0.002628	0.422774	0.15623	0.006808	0.958962	0.6134	0.118
20:62321128:G:A	RTEL1 [RTEL1-TNFRSF6B]	missense	moderate	357	349	8	2 (EA)	0.00262854		0.201399	0.10806	0.06235	0.225027	0.10916	0.03926	-0.954039	0.7633	0.2114	0.335174	0.135	0.01304	0.377169	0.13717	0.005965	-0.9652	0.7633	0.206	0.376445	0.13762	0.006232	0.420853	0.1399	0.002629	-0.951658	0.7651	0.2136
5:118970332:AAGG:A	FAM170A [HSD17B4]	inframe_deletion	moderate	10	10	0	0	0.00263215		-1.93285	0.64263	0.002632	-1.93285	0.64263	0.002632	NA	Inf	NA	-1.08826	0.7399	0.1413	-1.08826	0.7399	0.1413	NA	Inf	NA	-1.13744	0.75283	0.1308	-1.13744	0.75283	0.1308	NA	Inf	NA
12:1953632:G:T	CACNA2D4	stop_gained	high	15	15	0	1 (EA)	0.00263252		1.33116	0.5228	0.01089	1.33116	0.5228	0.01089	NA	Inf	NA	1.96867	0.65455	0.002633	1.96867	0.65455	0.002633	NA	Inf	NA	1.94601	0.66416	0.003389	1.94601	0.66416	0.003389	NA	Inf	NA
1:53569230:T:A	SLC1A7	missense	moderate	456	430	26	0	0.00263299		0.290952	0.09674	0.002633	0.273842	0.09912	0.005734	0.633509	0.4435	0.1532	0.298445	0.11714	0.01084	0.274261	0.12139	0.02387	0.6253	0.4463	0.1612	0.279966	0.11794	0.0176	0.253161	0.12226	0.03839	0.638761	0.4473	0.1533
9:77752510:C:T	OSTF1	synonymous	low	3525	3455	70	2 (HA)	0.00263822		0.0275313	0.0372	0.4593	0.042163	0.03753	0.2613	-0.792668	0.281	0.004791	0.0577185	0.0459	0.2086	0.0818616	0.0465	0.07835	-0.8503	0.2852	0.002869	0.0552386	0.04652	0.2351	0.0801134	0.04715	0.08928	-0.859946	0.286	0.002638
10:135051653:A:G	VENTX	missense	moderate	38	17	21	2 (HA)	0.00264044		0.739066	0.33914	0.02931	0.0093354	0.49291	0.9849	1.39502	0.4673	0.002835	0.963477	0.36346	0.008029	0.307773	0.57734	0.594	1.394	0.4678	0.002884	1.01549	0.36734	0.005702	0.391941	0.58817	0.5052	1.41426	0.4704	0.00264
2:219602499:G:C	TTLL4	missense	moderate	10277	9907	370	0 (EA)	0.00264198		0.0757598	0.02758	0.00601	0.0842823	0.02803	0.002642	-0.179789	0.1535	0.2415	0.0789451	0.0338	0.01953	0.0916672	0.03465	0.008156	-0.1725	0.154	0.2628	0.0819838	0.03427	0.01673	0.0953173	0.03514	0.006678	-0.176278	0.1547	0.2544
10:70725128:A:G	DDX21 [RN7SL373P]	splice_region; intron	low	2863	2750	113	2 (HA)	0.00264437		0.118666	0.04021	0.00317	0.100327	0.04094	0.01426	0.623671	0.2148	0.003695	0.0979997	0.04898	0.04541	0.0688144	0.0503	0.1713	0.6336	0.2155	0.003276	0.104626	0.04966	0.03513	0.0743344	0.05102	0.1451	0.651871	0.2168	0.002644
19:17395003:A:G	ANKLE1 [USHBP1,BABAM1,CTD-2278I10.6]	missense	moderate	4270	4065	205	1 (HA)	0.00265081		-0.0458987	0.03466	0.1854	-0.0262052	0.03538	0.4589	-0.517309	0.1731	0.002802	-0.0536652	0.04243	0.206	-0.0239093	0.04376	0.5848	-0.5216	0.1735	0.002651	-0.0531554	0.04299	0.2163	-0.0232218	0.04435	0.6005	-0.519893	0.1751	0.002989
20:13839986:A:T	SEL1L2	synonymous	low	16	16	0	2 (EA)	0.00265254		1.36368	0.50902	0.007383	1.36368	0.50902	0.007383	NA	Inf	NA	1.78235	0.60262	0.0031	1.78235	0.60262	0.0031	NA	Inf	NA	1.81097	0.60258	0.002653	1.81097	0.60258	0.002653	NA	Inf	NA
2:242402024:C:T	FARP2	synonymous	low	62	32	30	0	0.00265722		-0.762953	0.25391	0.002657	-0.937979	0.36155	0.009478	-0.592633	0.3567	0.09659	-0.7352	0.28308	0.009399	-0.957675	0.4603	0.03747	-0.5999	0.359	0.09472	-0.764049	0.28304	0.006945	-1.0076	0.45976	0.02841	-0.615421	0.3592	0.08662
10:18250501:CT:C	SLC39A12	splice_region; intron	low	13	1	12	1	0.00265911		1.69214	0.57719	0.003371	1.75442	2.02112	0.3854	1.68661	0.6023	0.005104	1.744	0.58044	0.002659	2.33778	2.0224	0.2477	1.691	0.6059	0.005267	1.72502	0.58175	0.003025	2.26045	2.01474	0.2619	1.67631	0.6076	0.005802
19:1788909:C:T	ATP8B3	missense	moderate	92	87	5	2	0.00266154		-0.527397	0.2136	0.01355	-0.52041	0.21859	0.01728	-0.675355	1.0059	0.502	-0.744336	0.25632	0.003685	-0.74429	0.26502	0.004978	-0.745	1.0089	0.4602	-0.779756	0.25954	0.002662	-0.782512	0.26858	0.003573	-0.740838	1.0092	0.4629
1:215368442:A:C	KCNK2	splice_region; intron	low	40	40	0	0	0.00266251		0.96511	0.32125	0.002663	0.96511	0.32125	0.002663	NA	Inf	NA	1.18235	0.41582	0.004463	1.18235	0.41582	0.004463	NA	Inf	NA	1.06039	0.41666	0.01093	1.06039	0.41666	0.01093	NA	Inf	NA
20:6057970:G:A	FERMT1	synonymous	low	199	198	1	0 (EA)	0.00266253		-0.434881	0.14558	0.002815	-0.437756	0.14571	0.002663	1.13141	3.4012	0.7394	-0.42648	0.1792	0.01732	-0.43128	0.17947	0.01626	1.149	3.2519	0.7238	-0.434168	0.1818	0.01693	-0.439396	0.1821	0.01582	1.15974	3.1795	0.7153
17:38857446:C:A	KRT24	missense	moderate	9082	8739	343	0 (HA)	0.00266427		0.017352	0.02811	0.5371	0.034122	0.02861	0.233	-0.457108	0.1522	0.002664	-0.0116328	0.03459	0.7367	0.0121364	0.0355	0.7324	-0.4593	0.1541	0.002871	-0.0151229	0.03508	0.6664	0.0091444	0.03603	0.7996	-0.459137	0.1541	0.002888
1:39802168:A:C	MACF1	missense	moderate	341	335	6	0 (EA)	0.0026687		-0.329439	0.10999	0.002742	-0.332095	0.11057	0.002669	-0.0796305	1.0724	0.9408	-0.347665	0.13566	0.01039	-0.350846	0.13674	0.01029	-0.1477	1.0841	0.8916	-0.334955	0.13714	0.01459	-0.338154	0.13826	0.01446	-0.140233	1.0788	0.8966
1:1469399:T:C	ATAD3A [TMEM240]	missense	moderate	294	292	2	0	0.00267115		-0.358866	0.11949	0.002671	-0.347972	0.11991	0.003708	-1.92743	1.4388	0.1804	-0.414216	0.14709	0.004863	-0.397836	0.14786	0.007133	-1.976	1.4438	0.1711	-0.401436	0.14872	0.006947	-0.384935	0.1495	0.01003	-1.96625	1.4558	0.1768
19:49575618:A:G	KCNA7	synonymous	low	1402	1342	60	0 (EA)	0.00267428		0.165825	0.05645	0.003308	0.173019	0.05762	0.002674	-0.0061925	0.2817	0.9825	0.175449	0.07083	0.01324	0.186553	0.07316	0.01078	0.009825	0.2826	0.9723	0.163798	0.07143	0.02183	0.175208	0.07379	0.01758	-0.0056798	0.2844	0.9841
8:10480495:G:A	RP1L1	missense	moderate	68	66	2	0	0.00267443		0.743724	0.24767	0.002674	0.722937	0.25002	0.003834	1.83428	1.8109	0.3111	0.945287	0.3221	0.003338	0.914415	0.32727	0.005205	1.9	1.8197	0.2965	0.933681	0.32787	0.004403	0.903731	0.33337	0.00671	1.81908	1.8126	0.3156
14:92439059:A:G	TRIP11	splice_donor	high	11	11	0	1 (EA)	0.00267476		1.02658	0.61319	0.0941	1.02658	0.61319	0.0941	NA	Inf	NA	2.51639	0.83801	0.002675	2.51639	0.83801	0.002675	NA	Inf	NA	2.52577	0.85672	0.003196	2.52577	0.85672	0.003196	NA	Inf	NA
10:3180298:C:T	PITRM1 [PITRM1-AS1,PFKP]	synonymous	low	5936	5746	190	2 (HA)	0.00267535		0.0520685	0.03101	0.09317	0.0380146	0.03147	0.2271	0.525626	0.1827	0.004011	0.0998859	0.0383	0.009107	0.0796894	0.03916	0.04186	0.5437	0.1836	0.00306	0.104584	0.03877	0.006985	0.0837669	0.03966	0.03468	0.55231	0.1839	0.002675
11:1502097:A:G	MOB2	synonymous	low	2356	2277	79	0	0.0026819		-0.133782	0.04456	0.002682	-0.131453	0.04528	0.003694	-0.20577	0.2517	0.4137	-0.122607	0.05474	0.02511	-0.11799	0.05608	0.03539	-0.2158	0.2519	0.3917	-0.131508	0.0555	0.01781	-0.127624	0.05689	0.02487	-0.208078	0.2526	0.41
7:100175473:T:C	LRCH4 [SAP25]	synonymous	low	6515	6328	187	0 (EA)	0.00269079		0.0786685	0.03017	0.009128	0.091872	0.03061	0.002691	-0.370545	0.1786	0.03798	0.0262416	0.0371	0.4793	0.0438989	0.03792	0.247	-0.3677	0.1791	0.0401	0.0197599	0.0376	0.5992	0.0368824	0.03843	0.3372	-0.361666	0.1814	0.04616
2:216283958:T:A	FN1	splice_region; intron	low	5205	4960	245	1 (EA)	0.00269176		-0.0753375	0.03242	0.02013	-0.0808478	0.03303	0.01438	0.069398	0.1693	0.6818	-0.113103	0.03986	0.004544	-0.123036	0.041	0.002692	0.05771	0.17	0.7343	-0.106458	0.04037	0.008364	-0.11657	0.04155	0.005026	0.0638226	0.1705	0.7082
9:130507125:T:C	SH2D3C	synonymous	low	350	342	8	2 (EA)	0.00269205		-0.206318	0.10886	0.05806	-0.210571	0.10952	0.05453	0.141438	0.9904	0.8864	-0.36892	0.13497	0.006271	-0.377996	0.13628	0.005542	0.09905	0.9786	0.9194	-0.405	0.13641	0.002987	-0.413289	0.13772	0.002692	0.0222469	0.9888	0.982
13:114112389:T:C	DCUN1D2 [ADPRHL1]	synonymous	low	536	527	9	0 (EA)	0.0026933		-0.260696	0.08925	0.003488	-0.269427	0.08979	0.002693	0.457945	0.8146	0.574	-0.130891	0.10771	0.2243	-0.140943	0.10866	0.1946	0.4336	0.8143	0.5944	-0.129609	0.10881	0.2336	-0.139305	0.10979	0.2045	0.408232	0.8177	0.6176
15:91565487:G:A	VPS33B [AC068831.10]	5_prime_UTR	modifier	24	14	10	2	0.00270463		-1.03003	0.41793	0.01372	-0.689693	0.5435	0.2044	-1.52244	0.6538	0.01987	-1.30336	0.45166	0.003906	-1.12267	0.62458	0.07226	-1.501	0.6539	0.02168	-1.36695	0.45573	0.002705	-1.24384	0.63535	0.05026	-1.49742	0.6541	0.02206
20:55033420:C:T	CASS4 [RPL39P,AL121914.1]	missense	moderate	133	59	74	0	0.00270532		-0.550371	0.1835	0.002705	-0.469561	0.25934	0.0702	-0.631389	0.2597	0.01504	-0.589495	0.2002	0.003235	-0.514573	0.3133	0.1005	-0.6412	0.2603	0.01376	-0.59096	0.20172	0.003393	-0.517759	0.31861	0.1042	-0.639929	0.2606	0.01406
11:65733604:G:A	SART1	missense	moderate	24	24	0	0	0.00270752		1.24209	0.41415	0.002708	1.24209	0.41415	0.002708	NA	Inf	NA	1.51025	0.57041	0.008105	1.51025	0.57041	0.008105	NA	Inf	NA	1.59089	0.58999	0.007008	1.59089	0.58999	0.007008	NA	Inf	NA
17:4458598:G:C	MYBBP1A [GGT6]	missense	moderate	4330	4187	143	2	0.00271477		0.0573491	0.0341	0.09263	0.0563314	0.03461	0.1036	0.0914289	0.2003	0.648	0.120697	0.04203	0.004079	0.122041	0.04298	0.004522	0.09153	0.2003	0.6477	0.127719	0.0426	0.002715	0.129339	0.04359	0.003007	0.0934308	0.2005	0.6413
11:60102396:A:G	MS4A6E	missense	moderate	7128	6909	219	0 (EA)	0.00271637		0.083039	0.02953	0.004919	0.0898291	0.02996	0.002716	-0.146103	0.1741	0.4012	0.0592522	0.03634	0.103	0.0680245	0.03715	0.0671	-0.1352	0.1749	0.4396	0.0544133	0.03682	0.1395	0.0630095	0.03766	0.09433	-0.13168	0.1752	0.4524
7:84628989:T:G	SEMA3D	missense	moderate	7135	6877	258	0 (EA)	0.0027167		-0.0779753	0.02918	0.007532	-0.0889257	0.02966	0.002717	0.250545	0.1625	0.123	-0.0777782	0.03595	0.03049	-0.0952424	0.03685	0.009754	0.2652	0.1633	0.1044	-0.0793645	0.03651	0.0297	-0.0964011	0.03742	0.009991	0.256173	0.1661	0.1229
3:148766666:T:C	HLTF	synonymous	low	1511	1462	49	2 (EA)	0.00271882		0.125842	0.0538	0.01933	0.143408	0.0545	0.008505	-0.543537	0.3364	0.1062	0.164578	0.06611	0.01279	0.192715	0.06741	0.00425	-0.5447	0.3384	0.1075	0.175562	0.06711	0.008893	0.205254	0.06847	0.002719	-0.549671	0.3384	0.1043
1:3649608:A:G	TP73 [TP73-AS1]	missense	moderate	19	17	2	0	0.00271884		-1.39214	0.46438	0.002719	-1.34588	0.48974	0.005994	-1.80433	1.4619	0.2171	-0.934064	0.54819	0.0884	-0.779401	0.59177	0.1878	-1.87	1.4555	0.1989	-0.998416	0.53841	0.06369	-0.858023	0.57997	0.139	-1.87395	1.4483	0.1957
4:5016883:G:A	CYTL1	missense	moderate	889	862	27	2 (HA)	0.00271938		-0.0528396	0.07005	0.4507	-0.0890308	0.07101	0.2099	1.25861	0.4275	0.003236	-0.0351125	0.0855	0.6813	-0.0891341	0.08724	0.3069	1.276	0.4298	0.002989	-0.0453312	0.087	0.6023	-0.102063	0.08882	0.2505	1.29348	0.4315	0.002719
4:140811463:G:A	MAML3	missense	moderate	50	50	0	0 (EA)	0.00271988		-0.858853	0.2865	0.00272	-0.858853	0.2865	0.00272	NA	Inf	NA	-0.972699	0.33929	0.004146	-0.972699	0.33929	0.004146	NA	Inf	NA	-0.989564	0.3393	0.00354	-0.989564	0.3393	0.00354	NA	Inf	NA
3:42675110:T:G	NKTR [RP4-613B23.1]	missense	moderate	20	3	17	2 (HA)	0.00272092		1.33398	0.46839	0.0044	0.423102	1.17786	0.7194	1.50508	0.5105	0.003195	1.3271	0.48909	0.00666	-0.704511	1.70246	0.679	1.51	0.5106	0.003107	1.30911	0.49117	0.007693	-1.33127	1.75431	0.4479	1.5337	0.5116	0.002721
17:17718592:C:T	SREBF1 [MIR33B,RAI1]	missense	moderate	76	76	0	2	0.00272098		0.588587	0.23381	0.01182	0.588587	0.23381	0.01182	NA	Inf	NA	0.840983	0.29402	0.004232	0.840983	0.29402	0.004232	NA	Inf	NA	0.906304	0.30234	0.002721	0.906304	0.30234	0.002721	NA	Inf	NA
9:79322161:C:T	PRUNE2	missense	moderate	12	12	0	2	0.00272161		0.943566	0.58197	0.1049	0.943566	0.58197	0.1049	NA	Inf	NA	2.45921	0.85364	0.003966	2.45921	0.85364	0.003966	NA	Inf	NA	2.61481	0.87232	0.002722	2.61481	0.87232	0.002722	NA	Inf	NA
6:15517445:C:T	JARID2	synonymous	low	93	92	1	2 (EA)	0.00272302		0.33928	0.20872	0.1041	0.362384	0.20984	0.08418	-1.81172	2.0248	0.3709	0.677082	0.25674	0.008358	0.720387	0.25884	0.005384	-1.955	2.0179	0.3327	0.746064	0.26184	0.004381	0.791496	0.26406	0.002723	-1.91662	2.0216	0.3431
1:244715882:A:G	C1orf101	synonymous	low	71	11	60	0	0.00272445		0.756287	0.25233	0.002724	1.18338	0.61191	0.05312	0.668784	0.277	0.01575	0.730141	0.26269	0.005444	1.09578	0.79676	0.169	0.6856	0.2782	0.01375	0.723859	0.26373	0.006056	1.10609	0.8152	0.1748	0.679179	0.2787	0.01482
8:130788466:C:A	GSDMC	missense	moderate	43	43	0	0	0.00272504		-0.928969	0.30995	0.002725	-0.928969	0.30995	0.002725	NA	Inf	NA	-1.04494	0.38096	0.00609	-1.04494	0.38096	0.00609	NA	Inf	NA	-1.05854	0.38836	0.006417	-1.05854	0.38836	0.006417	NA	Inf	NA
19:50391003:A:G	TBC1D17 [MIR4750,IL4I1]	missense	moderate	50	50	0	0 (EA)	0.00272505		-0.860266	0.28703	0.002725	-0.860266	0.28703	0.002725	NA	Inf	NA	-0.676283	0.32974	0.04027	-0.676283	0.32974	0.04027	NA	Inf	NA	-0.774113	0.33174	0.01962	-0.774113	0.33174	0.01962	NA	Inf	NA
11:65004309:C:T	SLC22A20	non_coding_transcript_exon; non_coding_transcript	modifier	1485	1448	37	1 (HA)	0.00272556		0.0033215	0.05467	0.9516	0.0267974	0.05525	0.6277	-1.09104	0.3773	0.003828	-0.0415538	0.06816	0.5421	-0.0051424	0.06928	0.9408	-1.141	0.3807	0.002726	-0.0398689	0.06911	0.564	-0.002938	0.07026	0.9666	-1.13466	0.3826	0.003017
3:139097902:A:G	COPB2	synonymous	low	93	91	2	1	0.0027318		-0.599619	0.21142	0.004566	-0.587634	0.21298	0.005795	-1.40964	1.7509	0.4208	-0.757305	0.25274	0.002732	-0.744174	0.25541	0.003572	-1.375	1.7521	0.4325	-0.723683	0.25808	0.005046	-0.708116	0.26094	0.006653	-1.42322	1.7492	0.4159
2:173352103:C:T	ITGA6 [AC093818.1]	synonymous	low	4624	4422	202	1 (EA)	0.00273268		0.0625532	0.03372	0.06361	0.0707934	0.03436	0.03934	-0.155088	0.1766	0.3797	0.111494	0.04127	0.006905	0.127184	0.04245	0.002733	-0.1605	0.1767	0.3638	0.108	0.04182	0.009817	0.124274	0.04304	0.003887	-0.167332	0.177	0.3446
3:151165701:G:T	IGSF10	missense	moderate	14	13	1	2 (EA)	0.00273807		1.0126	0.54102	0.06125	1.28146	0.56033	0.0222	-2.68725	2.0786	0.1961	1.44909	0.73232	0.04784	2.01364	0.78409	0.01023	-2.407	2.0493	0.2401	1.80218	0.76744	0.01886	2.48042	0.82799	0.002738	-2.33278	2.0444	0.2538
19:54725907:G:C	LILRB3 [LILRA6,RPS9,CTB-83J4.1]	missense	moderate	124	62	62	2 (EA)	0.00273813		0.169213	0.1918	0.3777	0.390325	0.25285	0.1227	-0.13042	0.2943	0.6577	0.365369	0.21193	0.0847	0.897	0.30503	0.003275	-0.1307	0.2947	0.6573	0.37686	0.2145	0.07893	0.933267	0.31154	0.002738	-0.124666	0.2958	0.6734
3:197427676:TGGA:T	KIAA0226	inframe_deletion	moderate	29	29	0	1 (EA)	0.00274181		-0.891784	0.37923	0.01869	-0.891784	0.37923	0.01869	NA	Inf	NA	-1.33428	0.44546	0.002742	-1.33428	0.44546	0.002742	NA	Inf	NA	-1.32807	0.4498	0.003151	-1.32807	0.4498	0.003151	NA	Inf	NA
9:107578618:C:T	ABCA1	missense	moderate	19	17	2	0	0.00274372		-1.39369	0.46533	0.002744	-1.33134	0.49229	0.006843	-1.9166	1.4256	0.1788	-1.30233	0.52732	0.01352	-1.21577	0.56683	0.03196	-1.859	1.4376	0.196	-1.16069	0.52858	0.0281	-1.05607	0.56755	0.06278	-1.84501	1.4515	0.2037
1:26607362:C:T	SH3BGRL3 [CEP85,UBXN11]	missense	moderate	13	13	0	2 (EA)	0.00274437		1.05733	0.5635	0.06061	1.05733	0.5635	0.06061	NA	Inf	NA	2.46647	0.82791	0.002891	2.46647	0.82791	0.002891	NA	Inf	NA	2.5661	0.85679	0.002744	2.5661	0.85679	0.002744	NA	Inf	NA
8:38260050:C:T	LETM2 [RP11-350N15.3]	missense	moderate	89	84	5	1	0.00274624		0.548398	0.21348	0.0102	0.512515	0.21958	0.01959	1.16791	0.9124	0.2005	0.786586	0.26265	0.002746	0.747806	0.27408	0.006363	1.223	0.9192	0.1834	0.730762	0.26601	0.006011	0.685479	0.27776	0.01359	1.23199	0.9241	0.1825
1:1887049:T:C	C1orf222	intron	modifier	41	39	2	0 (EA)	0.00274624		0.836553	0.32044	0.009036	0.984733	0.32881	0.002746	-1.9605	1.4286	0.17	0.643146	0.41722	0.1232	0.880424	0.43622	0.04356	-1.904	1.4291	0.1828	0.636579	0.41464	0.1247	0.871762	0.43334	0.04425	-1.91344	1.4269	0.1799
12:124144395:A:G	GTF2H3	synonymous	low	8754	8405	349	2	0.00275072		0.0599566	0.02813	0.03305	0.0497959	0.02857	0.08133	0.382525	0.161	0.01748	0.0939498	0.03465	0.006702	0.0804668	0.03547	0.02331	0.3743	0.1618	0.02067	0.10515	0.03512	0.002751	0.0919994	0.03597	0.01054	0.371709	0.162	0.02173
20:44452771:A:G	TNNC2	splice_region; intron	low	160	116	44	0 (HA)	0.00275142		-0.223735	0.16623	0.1783	0.0243566	0.19031	0.8982	-1.02234	0.3414	0.002751	-0.266984	0.194	0.1688	0.0844683	0.23531	0.7196	-1.013	0.3428	0.003129	-0.297526	0.19742	0.1318	0.0536928	0.24047	0.8233	-1.02385	0.3458	0.003069
7:129040153:G:A	AHCYL2	synonymous	low	183	178	5	1	0.00275209		-0.375804	0.1511	0.01288	-0.37716	0.15322	0.01383	-0.327781	0.9117	0.7192	-0.545474	0.18218	0.002752	-0.55443	0.18589	0.002858	-0.3278	0.9163	0.7205	-0.526452	0.18404	0.004229	-0.53463	0.18788	0.004434	-0.332938	0.914	0.7156
5:34004707:C:T	AMACR [RP11-1084J3.4]	missense	moderate	10005	9754	251	1 (HA)	0.00275338		-0.0082759	0.02779	0.7659	-0.0226207	0.0282	0.4225	0.469474	0.1628	0.003923	0.0177778	0.03405	0.6016	-0.0035681	0.03481	0.9184	0.4904	0.1638	0.002753	0.0249012	0.0345	0.4704	0.0035508	0.03529	0.9198	0.487365	0.1642	0.003001
17:5456828:G:A	NLRP1	synonymous	low	28	10	18	2 (EA)	0.00276416		0.277319	0.39124	0.4784	1.36309	0.64757	0.0353	-0.346842	0.491	0.4799	0.294743	0.42867	0.4917	2.347	0.87562	0.007354	-0.3522	0.4916	0.4738	0.342165	0.43989	0.4367	2.88103	0.96265	0.002764	-0.32791	0.4945	0.5073
7:143039456:C:T	CLCN1	intron	modifier	298	287	11	2 (EA)	0.00276662		0.282911	0.1191	0.01753	0.317663	0.1212	0.008769	-0.691838	0.6419	0.2811	0.3544	0.1439	0.01378	0.412393	0.14759	0.005204	-0.7602	0.647	0.2401	0.388842	0.14662	0.008001	0.450492	0.15054	0.002767	-0.749505	0.6469	0.2466
1:235945294:T:C	LYST	synonymous	low	8679	8381	298	1 (EA)	0.00276813		-0.062652	0.0282	0.02632	-0.0671218	0.02863	0.01907	0.0827267	0.1633	0.6124	-0.097856	0.03467	0.004767	-0.106156	0.03548	0.002768	0.07913	0.1638	0.6291	-0.0900463	0.03518	0.01047	-0.0983694	0.03601	0.006297	0.0842242	0.1648	0.6092
19:44419110:C:G	ZNF45 [RP11-15A1.2]	missense	moderate	15	14	1	2	0.00276978		0.337865	0.53926	0.531	0.31815	0.54596	0.5601	1.1257	3.4512	0.7443	1.11456	0.66985	0.09613	1.1149	0.68057	0.1014	1.104	3.7888	0.7708	2.1465	0.71737	0.00277	2.18413	0.73081	0.002802	1.15162	3.7578	0.7593
6:32798482:C:T	TAP2 [TAP2]	synonymous	low	54	40	14	0 (EA)	0.00277043		0.77581	0.27973	0.005548	0.96694	0.32316	0.00277	0.204569	0.5587	0.7142	0.828555	0.3328	0.01279	1.14942	0.41343	0.005433	0.2379	0.5609	0.6715	0.819534	0.3373	0.01511	1.13532	0.42148	0.007068	0.257103	0.5625	0.6476
9:86258357:G:A	IDNK	missense	moderate	126	122	4	0	0.00277115		-0.536528	0.17932	0.002771	-0.543343	0.18161	0.002774	-0.272093	1.1313	0.8099	-0.487315	0.21011	0.02038	-0.49814	0.21369	0.01974	-0.1722	1.153	0.8813	-0.464956	0.20913	0.02619	-0.476749	0.2126	0.02493	-0.112559	1.1622	0.9228
22:23237860:A:G	IGLL5 [IGLC1,IGLJ2,IGLJ1]	missense	moderate	431	399	32	0	0.00277265		-0.295314	0.09871	0.002773	-0.280407	0.10271	0.006332	-0.475345	0.3569	0.1829	-0.349449	0.11878	0.003261	-0.3299	0.12588	0.008774	-0.5082	0.3587	0.1566	-0.339508	0.11996	0.004651	-0.318134	0.12728	0.01243	-0.509464	0.3589	0.1557
12:88472911:G:A	CEP290	synonymous	low	96	93	3	0 (EA)	0.00278161		-0.549289	0.20844	0.008409	-0.633653	0.21186	0.002782	2.0032	1.1653	0.08562	-0.562652	0.25889	0.02976	-0.694885	0.26543	0.008845	2.022	1.1735	0.08487	-0.594159	0.25566	0.02012	-0.719124	0.26179	0.006014	1.98208	1.1886	0.09541
12:55615006:G:A	OR10A7	synonymous	low	15	3	12	0	0.00278565		1.61116	0.53877	0.002786	1.69036	1.17615	0.1507	1.59013	0.6061	0.008702	1.60658	0.56472	0.004442	1.66495	1.49103	0.2641	1.597	0.6102	0.008872	1.60175	0.57174	0.005086	1.66646	1.57344	0.2895	1.59191	0.6137	0.009487
6:125541286:T:C	TPD52L1 [HDDC2]	missense	moderate	81	79	2	2 (EA)	0.00279307		0.464071	0.22788	0.0417	0.511467	0.22873	0.02534	-5.8958	2.6496	0.02607	0.6614	0.27775	0.01725	0.734755	0.27915	0.008486	-6.578	2.7731	0.0177	0.775181	0.28386	0.006316	0.85307	0.28534	0.002793	-6.65058	2.7861	0.01698
10:99969475:A:C	R3HCC1L	missense	moderate	4343	4198	145	0	0.00279478		0.102009	0.03412	0.002795	0.0943791	0.03468	0.006494	0.335411	0.1918	0.08031	0.0549498	0.04192	0.1899	0.0417784	0.04294	0.3306	0.3215	0.1932	0.09604	0.0659793	0.04249	0.1205	0.0535248	0.04355	0.219	0.312871	0.1939	0.1066
14:52526891:G:A	NID2	missense	moderate	129	124	5	0 (EA)	0.00280035		-0.507726	0.1811	0.005054	-0.54907	0.18371	0.0028	0.918345	1.0789	0.3947	-0.385492	0.21922	0.07866	-0.442414	0.22382	0.04809	0.9541	1.0858	0.3796	-0.400854	0.22039	0.06894	-0.459169	0.22504	0.04131	0.967836	1.0902	0.3747
16:48250031:T:C	ABCC11	synonymous	low	38	6	32	2 (HA)	0.0028009		0.794971	0.35558	0.02537	-0.739853	0.82402	0.3693	1.14616	0.3942	0.00364	0.810883	0.36847	0.02776	-1.60064	1.02988	0.1201	1.165	0.3946	0.003156	0.8677	0.36812	0.01842	-1.19514	1.01409	0.2386	1.18079	0.3951	0.002801
16:20748331:C:A	THUMPD1 [ACSM3]	missense	moderate	2997	2930	67	1	0.00280258		-0.116234	0.04031	0.00393	-0.116365	0.04071	0.00426	-0.109771	0.2864	0.7015	-0.148777	0.04978	0.002803	-0.149744	0.05054	0.003048	-0.1173	0.2883	0.6841	-0.149885	0.05044	0.002963	-0.150552	0.05123	0.003294	-0.128675	0.2889	0.656
17:7128292:G:A	ACADVL [MIR324,DVL2]	missense	moderate	98	95	3	2 (EA)	0.00280367		0.48168	0.20096	0.01654	0.489423	0.20331	0.01607	0.151842	1.3269	0.9089	0.743156	0.25492	0.003553	0.762065	0.25974	0.003347	0.2484	1.3286	0.8517	0.762567	0.2562	0.002917	0.780305	0.2611	0.002804	0.303211	1.3287	0.8195
4:5830393:C:T	CRMP1 [EVC]	splice_region; synonymous	low	392	312	80	1	0.00280384		0.229553	0.10548	0.02953	0.220749	0.11615	0.05736	0.27095	0.2519	0.282	0.364236	0.12188	0.002804	0.397213	0.13921	0.004326	0.256	0.2522	0.3102	0.36312	0.12305	0.003168	0.399759	0.14082	0.00453	0.244834	0.253	0.3332
9:134504548:C:T	RAPGEF1	synonymous	low	92	90	2	2	0.00281464		-0.376969	0.21213	0.07555	-0.337532	0.21453	0.1156	-2.1082	1.4214	0.138	-0.745104	0.25758	0.003819	-0.697853	0.2619	0.007709	-2.14	1.4232	0.1326	-0.779887	0.26107	0.002815	-0.731867	0.26557	0.005854	-2.16007	1.4238	0.1292
5:162940680:T:C	MAT2B	splice_region; intron	low	16	15	1	2 (EA)	0.00281607		1.15588	0.51575	0.02502	1.42847	0.52131	0.006141	-11.4267	3.5418	0.001254	1.435	0.63757	0.0244	1.8618	0.6462	0.003963	-14.22	3.9142	0.000279	1.51353	0.64445	0.01885	1.95302	0.65381	0.002816	-13.5014	3.8216	0.0004109
22:19026613:A:G	DGCR2 [CA15P1]	missense	moderate	7985	7643	342	2 (HA)	0.00281691		0.0003881	0.02889	0.9893	-0.0158934	0.02941	0.5889	0.449638	0.1545	0.003608	0.00615	0.03547	0.8623	-0.0189081	0.03644	0.6038	0.4591	0.1549	0.003042	0.0007147	0.03594	0.9841	-0.0255241	0.03695	0.4897	0.463459	0.1552	0.002817
17:37321961:C:T	ARL5C	splice_region; intron	low	1914	1855	59	2	0.00281778		-0.135069	0.0485	0.00535	-0.127193	0.0491	0.009586	-0.448468	0.3097	0.1476	-0.147456	0.06029	0.01446	-0.135246	0.06146	0.02776	-0.4605	0.3112	0.1389	-0.182138	0.06098	0.002818	-0.171329	0.06219	0.005867	-0.452419	0.311	0.1457
16:81077915:T:C	ATMIN	synonymous	low	2603	2388	215	0	0.00282281		0.127174	0.04258	0.002823	0.124228	0.04401	0.004764	0.170397	0.1686	0.3121	0.112407	0.05145	0.02892	0.107208	0.05401	0.04713	0.1635	0.1693	0.3342	0.111224	0.05224	0.03326	0.105473	0.05491	0.05477	0.166054	0.1696	0.3274
11:428082:C:G	ANO9	splice_region; intron	low	39	39	0	1; 1 (EA)	0.00282426		-0.48126	0.32516	0.1389	-0.48126	0.32516	0.1389	NA	Inf	NA	-1.1658	0.39039	0.002824	-1.1658	0.39039	0.002824	NA	Inf	NA	-1.01084	0.40174	0.01186	-1.01084	0.40174	0.01186	NA	Inf	NA
13:39343721:G:A	FREM2	missense	moderate	44	44	0	0 (EA)	0.00282455		0.91514	0.30645	0.002825	0.91514	0.30645	0.002825	NA	Inf	NA	0.971406	0.39602	0.01417	0.971406	0.39602	0.01417	NA	Inf	NA	1.01714	0.40755	0.01257	1.01714	0.40755	0.01257	NA	Inf	NA
10:51582894:C:T	NCOA4	synonymous	low	2343	2270	73	2 (EA)	0.00282458		-0.0772561	0.04441	0.08196	-0.0870706	0.04499	0.05293	0.301639	0.2795	0.2805	-0.140065	0.05404	0.00955	-0.156881	0.05508	0.004397	0.294	0.2798	0.2935	-0.148258	0.05475	0.006775	-0.16666	0.05581	0.002825	0.32416	0.2828	0.2516
15:99500605:C:T	IGF1R [RP11-654A16.3]	synonymous	low	965	902	63	0 (EA)	0.00283017		-0.199179	0.06671	0.002831	-0.20502	0.06867	0.00283	-0.100965	0.2816	0.7199	-0.235484	0.08023	0.003334	-0.248385	0.08364	0.002982	-0.08704	0.2837	0.759	-0.228062	0.08118	0.004966	-0.24014	0.0847	0.004579	-0.0915417	0.2848	0.7479
12:54905815:C:G	NCKAP1L	synonymous	low	4380	4207	173	0 (HA)	0.00283527		-0.0329212	0.0346	0.3414	-0.013852	0.03524	0.6943	-0.545203	0.1826	0.002835	-0.0306539	0.04247	0.4704	-0.001412	0.04365	0.9742	-0.5464	0.1833	0.002879	-0.0313489	0.04304	0.4664	-0.0015606	0.04427	0.9719	-0.544372	0.1837	0.003048
12:8612294:G:C	CLEC6A [RP11-113C12.2]	missense; splice_region	moderate	16	12	4	2	0.00283564		0.928994	0.51621	0.07192	0.718527	0.59409	0.2265	1.57754	1.0429	0.1304	1.86059	0.63766	0.003525	2.02767	0.80555	0.01183	1.58	1.0435	0.1299	1.93123	0.64697	0.002836	2.14952	0.82342	0.009042	1.57906	1.0459	0.1311
11:46419153:C:A	AMBRA1	synonymous	low	39	38	1	1 (EA)	0.00283767		-0.691868	0.32726	0.0345	-0.708906	0.32878	0.03107	1.13141	3.4012	0.7394	-1.17423	0.40239	0.003521	-1.21036	0.40551	0.002838	1.149	3.2519	0.7238	-1.18126	0.4067	0.003678	-1.2202	0.41007	0.002924	1.15974	3.1795	0.7153
1:235972435:T:C	LYST	synonymous	low	8695	8392	303	1 (EA)	0.00283977		-0.0614815	0.02822	0.02935	-0.0663881	0.02864	0.02047	0.0996767	0.1642	0.5437	-0.0969212	0.03468	0.0052	-0.105891	0.03548	0.00284	0.09645	0.1647	0.5582	-0.0892005	0.03519	0.01126	-0.0982339	0.03602	0.006381	0.101966	0.1657	0.5383
8:33246562:G:A	FUT10	synonymous	low	61	16	45	0 (EA)	0.00284065		0.536056	0.27408	0.05049	1.53641	0.5148	0.002841	0.140338	0.3238	0.6647	0.466923	0.28844	0.1055	1.72196	0.6307	0.006329	0.135	0.3243	0.6772	0.47248	0.29291	0.1067	1.94848	0.67193	0.003734	0.126203	0.3255	0.6982
19:4714163:C:T	DPP9	synonymous	low	32	32	0	0	0.0028432		-1.07062	0.35876	0.002843	-1.07062	0.35876	0.002843	NA	Inf	NA	-1.0555	0.4134	0.01067	-1.0555	0.4134	0.01067	NA	Inf	NA	-0.91337	0.42365	0.03109	-0.91337	0.42365	0.03109	NA	Inf	NA
14:101491941:C:T	MIR1197 [MIR329-2,MIR494,MIR329-1,MIR380,MIR758,MIR323A,MIR1193,MIR299,MIR379,MIR411]	non_coding_transcript_exon; non_coding_transcript	modifier	12	10	2	1 (EA)	0.00284464		1.31155	0.58052	0.02387	1.57259	0.6362	0.01344	0.0129233	1.419	0.9927	1.92404	0.75914	0.01126	2.67909	0.8978	0.002845	0.03014	1.4219	0.9831	1.91711	0.78626	0.01476	2.7526	0.9433	0.003522	0.0155552	1.4231	0.9913
18:33557466:A:G	C18orf21	missense	moderate	4815	4622	193	1 (EA)	0.0028449		0.0597901	0.03315	0.07132	0.0689595	0.03375	0.04105	-0.191436	0.1767	0.2786	0.107365	0.04054	0.008089	0.12425	0.04164	0.002845	-0.2003	0.1777	0.2598	0.103287	0.04106	0.01188	0.120793	0.04218	0.004186	-0.212498	0.1791	0.2356
12:32135740:T:C	KIAA1551	synonymous	low	58	54	4	1	0.00284579		-0.772531	0.26725	0.003844	-0.651756	0.27538	0.01794	-2.72845	1.1082	0.01381	-0.954931	0.32003	0.002846	-0.787218	0.33406	0.01845	-2.826	1.1157	0.01132	-0.931206	0.32556	0.004232	-0.755496	0.34038	0.02645	-2.81873	1.1156	0.01152
2:53832035:G:T	GPR75-ASB3	missense	moderate	16	4	12	1 (HA)	0.00284693		1.20173	0.49615	0.01543	-0.432733	1.03967	0.6772	1.68372	0.5646	0.002861	1.22338	0.51881	0.01837	-1.37264	1.34374	0.307	1.678	0.5624	0.002847	1.27525	0.5175	0.01373	-0.969674	1.34852	0.4721	1.66294	0.5604	0.003003
16:1391871:C:G	BAIAP3	splice_region; intron	low	8065	7709	356	2 (EA)	0.00284886		0.074511	0.0286	0.009179	0.0754657	0.02914	0.009607	0.0495476	0.149	0.7395	0.104393	0.03514	0.00297	0.10761	0.03615	0.002914	0.04931	0.1496	0.7416	0.105896	0.03563	0.002958	0.109424	0.03668	0.002849	0.0466077	0.1503	0.7566
10:35321414:C:T	CUL2	synonymous	low	3492	3405	87	0 (HA)	0.00285193		0.0334126	0.03751	0.373	0.0165346	0.03796	0.6632	0.724884	0.243	0.002852	0.0262641	0.04607	0.5686	0.0015051	0.0469	0.9744	0.7045	0.2455	0.004105	0.0316263	0.04664	0.4977	0.0071892	0.04749	0.8797	0.69788	0.2479	0.004883
19:46129999:C:A	EML2	missense	moderate	507	428	79	0 (EA)	0.00285238		-0.258906	0.09174	0.004771	-0.295458	0.09904	0.002852	-0.0379191	0.2435	0.8763	-0.189283	0.10847	0.08097	-0.228583	0.12103	0.05893	-0.02889	0.2445	0.9059	-0.1855	0.10967	0.09076	-0.222454	0.12258	0.06956	-0.037251	0.2455	0.8794
19:46651555:G:T	IGFL2 [AC007193.6]	splice_donor	high	23	22	1	0	0.0028529		-1.2611	0.42274	0.002853	-1.23142	0.43245	0.004406	-1.90017	2.0065	0.3436	-1.16494	0.50021	0.01986	-1.12045	0.51633	0.03	-1.844	2.0176	0.3607	-1.17828	0.50134	0.01876	-1.13741	0.51745	0.02794	-1.80442	2.0254	0.373
1:1115503:T:C	TTLL10 [TTLL10-AS1]	missense	moderate	440	435	5	0 (EA)	0.00285621		0.275259	0.09661	0.004382	0.289338	0.097	0.002856	-1.44352	1.0718	0.178	0.251632	0.12016	0.03625	0.274012	0.12092	0.02345	-1.515	1.0745	0.1584	0.219007	0.12185	0.07227	0.241677	0.12262	0.04873	-1.5584	1.0858	0.1512
7:141752229:C:T	MGAM	missense	moderate	15	15	0	2 (EA)	0.00285734		1.41215	0.52222	0.006848	1.41215	0.52222	0.006848	NA	Inf	NA	1.94005	0.69097	0.004989	1.94005	0.69097	0.004989	NA	Inf	NA	2.14547	0.71931	0.002857	2.14547	0.71931	0.002857	NA	Inf	NA
21:46930091:C:T	COL18A1 [SLC19A1]	synonymous	low	13	4	9	2	0.0028574		1.18314	0.5723	0.0387	0.817489	1.03602	0.4301	1.34372	0.6866	0.05032	1.74694	0.59499	0.003324	2.87102	1.18313	0.01524	1.366	0.6884	0.04715	1.79066	0.60035	0.002857	3.09617	1.21662	0.01093	1.37044	0.6902	0.0471
10:50958895:T:A	OGDHL	missense	moderate	47	47	0	2 (EA)	0.00285764		0.872435	0.29689	0.003297	0.872435	0.29689	0.003297	NA	Inf	NA	1.0949	0.37182	0.003233	1.0949	0.37182	0.003233	NA	Inf	NA	1.12304	0.37652	0.002858	1.12304	0.37652	0.002858	NA	Inf	NA
6:33219335:C:T	VPS52 [HCG25,XXbac-BPG157A10.21]	missense	moderate	75	75	0	2	0.00285781		-0.648991	0.23223	0.005197	-0.648991	0.23223	0.005197	NA	Inf	NA	-0.824573	0.28493	0.003804	-0.824573	0.28493	0.003804	NA	Inf	NA	-0.850397	0.28512	0.002858	-0.850397	0.28512	0.002858	NA	Inf	NA
19:7505163:C:T	ARHGEF18 [CTD-2207O23.3]	missense	moderate	107	106	1	0	0.0028585		0.587244	0.19689	0.002858	0.572883	0.19785	0.003785	2.06035	2.0038	0.3039	0.721964	0.2466	0.003415	0.70481	0.24845	0.004557	1.859	2.023	0.3581	0.710159	0.24886	0.004322	0.691687	0.25077	0.005811	1.90972	2.0208	0.3446
11:34482910:G:A	CAT	missense	moderate	39	38	1	2	0.00285994		-0.848294	0.32908	0.009943	-0.760538	0.33085	0.02152	-8.96391	3.1817	0.004842	-1.09979	0.40218	0.006246	-0.965262	0.40482	0.01711	-11.31	3.5274	0.001339	-1.20816	0.40509	0.00286	-1.07445	0.40791	0.008438	-10.7984	3.4546	0.001773
8:133764112:T:C	TMEM71	missense	moderate	375	370	5	0 (EA)	0.00286734		-0.290935	0.10501	0.005599	-0.314629	0.10552	0.002867	2.15178	1.0714	0.04461	-0.31796	0.12808	0.01304	-0.353809	0.129	0.006095	2.152	1.0709	0.04444	-0.332033	0.13014	0.01073	-0.369835	0.1311	0.004787	2.21718	1.0766	0.03945
22:50320943:C:T	CRELD2	synonymous	low	1928	1838	90	0 (EA)	0.00286855		-0.138845	0.0485	0.004201	-0.147482	0.04947	0.002869	0.0761621	0.2468	0.7576	-0.12404	0.05858	0.03422	-0.13588	0.06029	0.02422	0.07534	0.2474	0.7607	-0.10891	0.05943	0.06687	-0.120554	0.06121	0.04889	0.083021	0.2485	0.7383
20:25282967:C:T	ABHD12 [PYGB]	missense	moderate	1296	1271	25	2	0.00287062		0.151961	0.05806	0.008857	0.153008	0.05846	0.008859	0.0764777	0.4964	0.8776	0.213404	0.07186	0.00298	0.215135	0.07259	0.003041	0.1291	0.5065	0.7988	0.218131	0.07317	0.002871	0.219467	0.07394	0.002995	0.15514	0.5077	0.7599
1:210012319:C:T	DIEXF	synonymous	low	17	15	2	2 (EA)	0.00287361		0.879293	0.49335	0.0747	1.20308	0.52368	0.0216	-1.67501	1.4709	0.2548	1.38572	0.70637	0.04979	2.26755	0.80202	0.004694	-1.664	1.4915	0.2646	1.50609	0.73433	0.04027	2.50819	0.84141	0.002874	-1.69652	1.5042	0.2594
12:49061511:T:C	KANSL2 [SNORA2B]	missense	moderate	567	559	8	1 (EA)	0.00287617		0.217057	0.08639	0.01199	0.224088	0.08682	0.009852	-0.48332	0.8666	0.577	0.315622	0.10974	0.004026	0.329714	0.11062	0.002876	-0.5607	0.8723	0.5204	0.291523	0.11106	0.008669	0.305214	0.11198	0.006419	-0.533497	0.8693	0.5394
15:63954029:C:T	HERC1	synonymous	low	2730	2617	113	0 (HA)	0.00287886		0.0307481	0.04141	0.4578	0.0072516	0.0422	0.8636	0.640927	0.215	0.002879	0.0562036	0.0506	0.2667	0.0230472	0.05203	0.6578	0.6351	0.2174	0.003488	0.0576483	0.05124	0.2606	0.024305	0.05271	0.6447	0.631378	0.2186	0.00388
1:183072701:C:T	LAMC1	synonymous	low	1758	1666	92	0 (HA)	0.00288279		0.102041	0.05107	0.04572	0.0737033	0.0522	0.158	0.735445	0.2468	0.002883	0.0682414	0.06168	0.2686	0.026025	0.06367	0.6827	0.713	0.2488	0.004162	0.0684156	0.06259	0.2743	0.0258281	0.06464	0.6895	0.706659	0.2502	0.004744
7:48318811:C:T	ABCA13	missense	moderate	5155	4972	183	0 (EA)	0.00288529		-0.0913056	0.03266	0.005182	-0.0989082	0.03319	0.002885	0.140058	0.1831	0.4444	-0.101437	0.04029	0.01182	-0.113295	0.0413	0.006082	0.133	0.1836	0.4689	-0.104324	0.04085	0.01066	-0.116677	0.0419	0.005359	0.134054	0.1841	0.4664
9:126132919:G:A	CRB2	synonymous	low	5896	5771	125	0 (HA)	0.00288546		-0.037969	0.03088	0.2189	-0.0258692	0.03117	0.4066	-0.672851	0.2258	0.002885	-0.029101	0.03829	0.4472	-0.0104143	0.03885	0.7886	-0.6666	0.2269	0.003303	-0.0290948	0.03887	0.4541	-0.0101195	0.03945	0.7975	-0.661265	0.2277	0.003682
17:61657283:G:A	DCAF7	synonymous	low	25	4	21	1	0.00288565		1.15616	0.40724	0.004525	0.919674	1.01144	0.3632	1.20192	0.4449	0.0069	1.29333	0.43405	0.002886	2.57027	1.79451	0.1521	1.214	0.4473	0.006652	1.29373	0.43551	0.002972	2.61102	1.85949	0.1603	1.21728	0.448	0.006582
4:155411721:G:A	DCHS2	missense	moderate	95	94	1	0	0.00288886		-0.611128	0.20512	0.002889	-0.594056	0.20619	0.003963	-2.24804	2.019	0.2655	-0.63783	0.24528	0.00931	-0.613047	0.24709	0.0131	-2.309	2.0287	0.2552	-0.694813	0.25244	0.005917	-0.667542	0.25438	0.008685	-2.46553	2.0498	0.229
18:43252883:G:A	SLC14A2 [RP11-116O18.3]	missense	moderate	2804	2722	82	0	0.00289233		0.12062	0.04049	0.002892	0.119656	0.04104	0.003551	0.155822	0.2481	0.53	0.0893984	0.04987	0.07305	0.0866228	0.05091	0.08884	0.1556	0.2486	0.5314	0.0796956	0.05037	0.1136	0.0765645	0.05143	0.1366	0.153031	0.2489	0.5387
4:71062256:C:T	ODAM	5_prime_UTR	modifier	5692	5524	168	0	0.00289282		0.0927252	0.03113	0.002893	0.0805691	0.03157	0.01071	0.517472	0.1866	0.005554	0.0980651	0.03826	0.01037	0.0793783	0.03908	0.04225	0.5274	0.1873	0.004872	0.108733	0.03877	0.005044	0.0897485	0.03963	0.02353	0.534929	0.1878	0.004387
7:150493606:A:T	TMEM176B [TMEM176A]	missense	moderate	14	5	9	0	0.00289367		1.6383	0.54998	0.002894	2.01566	0.91094	0.02692	1.42184	0.6899	0.03931	1.58665	0.58663	0.006837	2.21909	1.10808	0.04521	1.34	0.6915	0.05257	1.59807	0.58755	0.006531	2.21252	1.09878	0.04405	1.35202	0.6953	0.05184
22:23263602:C:T	IGLJ7 [IGLC7,IGLC6,IGLJ6]	missense	moderate	1742	1712	30	1 (EA)	0.00289564		0.0989991	0.05085	0.05157	0.107754	0.05128	0.0356	-0.426073	0.3971	0.2833	0.172705	0.06231	0.00558	0.187914	0.06309	0.002896	-0.4365	0.3993	0.2743	0.160613	0.063	0.01079	0.17609	0.0638	0.005779	-0.443013	0.3984	0.2662
16:84209864:G:C	DNAAF1 [TAF1C]	missense	moderate	7472	7264	208	0	0.00289599		0.0866839	0.0291	0.002896	0.0831159	0.02951	0.004853	0.213437	0.1759	0.2249	0.0987193	0.03589	0.005951	0.0936165	0.03666	0.01065	0.2175	0.1768	0.2188	0.101741	0.03643	0.005227	0.0965181	0.03723	0.009519	0.220327	0.1774	0.2142
22:50315228:T:C	CRELD2 [ALG12]	splice_region; intron	low	559	395	164	1 (EA)	0.00289667		-0.205204	0.08985	0.02239	-0.236539	0.10269	0.02125	-0.102822	0.1856	0.5796	-0.282597	0.10306	0.006107	-0.368127	0.1236	0.002897	-0.08737	0.1867	0.6399	-0.273245	0.10375	0.008447	-0.356441	0.12473	0.004266	-0.0863816	0.1869	0.644
11:118925935:G:A	HYOU1	synonymous	low	291	256	35	1	0.00290068		0.354897	0.12136	0.003452	0.285959	0.1286	0.02617	0.915786	0.3668	0.01254	0.433787	0.14566	0.002901	0.341743	0.1586	0.03118	0.93	0.3682	0.01155	0.392647	0.14682	0.007487	0.292589	0.16006	0.06755	0.923495	0.3687	0.01225
17:74287204:C:G	QRICH2	missense	moderate	6191	5927	264	0 (EA)	0.0029033		-0.0845589	0.03045	0.005494	-0.092194	0.03096	0.002903	0.143312	0.1691	0.3968	-0.0659712	0.03715	0.07578	-0.0772984	0.03807	0.04232	0.1601	0.1701	0.3466	-0.0655595	0.03763	0.08149	-0.0772526	0.03859	0.04527	0.162245	0.1703	0.3408
19:17108127:C:T	CPAMD8	missense	moderate	265	252	13	0 (EA)	0.00290528		-0.369225	0.12594	0.00337	-0.383808	0.1289	0.002905	-0.0628529	0.5908	0.9153	-0.430891	0.15292	0.004836	-0.45564	0.15823	0.003982	-0.08067	0.5952	0.8922	-0.416151	0.15377	0.006802	-0.441214	0.15914	0.005562	-0.0633731	0.597	0.9155
20:16729138:T:C	OTOR	missense	moderate	3803	3711	92	1 (HA)	0.00290747		-0.0420077	0.03608	0.2442	-0.0278894	0.03644	0.4441	-0.737794	0.2558	0.003925	-0.0180065	0.04447	0.6855	0.0050678	0.04515	0.9106	-0.7648	0.2569	0.002907	-0.021179	0.04506	0.6383	0.0021337	0.04577	0.9628	-0.76055	0.2577	0.003168
1:150129593:G:A	PLEKHO1	synonymous	low	30	12	18	2 (EA)	0.00291495		0.872786	0.38187	0.02228	1.20436	0.58483	0.03946	0.626337	0.5042	0.2141	1.108	0.43809	0.01143	2.56973	0.87242	0.003224	0.6151	0.5066	0.2247	1.12692	0.43777	0.01005	2.57285	0.86437	0.002915	0.628097	0.5077	0.216
7:99747130:G:A	LAMTOR4 [C7orf43]	synonymous	low	8369	8064	305	0 (EA)	0.00291499		-0.0764281	0.02843	0.007172	-0.0860864	0.02892	0.002915	0.197747	0.1541	0.1994	-0.0705729	0.03499	0.0437	-0.0849585	0.03592	0.01803	0.1953	0.1544	0.2061	-0.0715492	0.03545	0.04357	-0.0864568	0.03642	0.01759	0.198374	0.155	0.2005
16:70690511:T:C	IL34 [MTSS1L]	missense	moderate	70	69	1	2	0.00291995		0.577861	0.24317	0.01748	0.560937	0.24493	0.02201	1.74263	2.0319	0.3911	0.901922	0.32031	0.004866	0.882136	0.3243	0.006526	1.691	2.0486	0.409	0.978669	0.32885	0.00292	0.958561	0.3332	0.004017	1.73297	2.0408	0.3958
2:219610433:A:G	TTLL4	synonymous	low	10262	9953	309	0 (EA)	0.00292438		0.0722807	0.02758	0.008777	0.0833763	0.02802	0.002924	-0.273852	0.1565	0.08015	0.075885	0.03381	0.0248	0.0924289	0.03462	0.007592	-0.2644	0.157	0.09222	0.078582	0.03427	0.02185	0.0956976	0.03511	0.006416	-0.267399	0.1579	0.09027
11:61133604:C:T	TMEM138 [CYB561A3]	synonymous	low	11	11	0	0	0.00293099		-1.83094	0.61547	0.002931	-1.83094	0.61547	0.002931	NA	Inf	NA	-1.26997	0.73427	0.08371	-1.26997	0.73427	0.08371	NA	Inf	NA	-1.14562	0.73802	0.1206	-1.14562	0.73802	0.1206	NA	Inf	NA
7:37890267:G:A	NME8 [EPDR1]	missense	moderate	5310	5076	234	0	0.00293115		-0.0954557	0.03209	0.002931	-0.0941359	0.03273	0.004024	-0.128145	0.1629	0.4314	-0.0951426	0.03916	0.01512	-0.0931054	0.04034	0.021	-0.1284	0.163	0.4309	-0.0999777	0.03974	0.01187	-0.0984992	0.04097	0.0162	-0.123466	0.1633	0.4496
8:39128387:C:T	ADAM32	splice_region; intron	low	5241	5072	169	1 (HA)	0.00293179		-0.0568492	0.03217	0.07717	-0.0418149	0.03266	0.2005	-0.541029	0.1854	0.003513	-0.0776077	0.0394	0.0489	-0.0552611	0.04032	0.1705	-0.5535	0.1861	0.002932	-0.073823	0.03998	0.0648	-0.0507517	0.04093	0.215	-0.551783	0.1863	0.003058
2:237996106:G:A	COPS8 [AC105760.2]	intron	modifier	311	213	98	2	0.00293355		0.267221	0.11652	0.02183	0.284842	0.1359	0.03608	0.218297	0.2264	0.335	0.392607	0.13402	0.003395	0.472101	0.16563	0.004368	0.2419	0.2281	0.2889	0.40283	0.13542	0.002934	0.483001	0.16803	0.004047	0.254243	0.2288	0.2664
3:37512606:C:A	ITGA9	synonymous	low	79	45	34	0 (HA)	0.00293435		-0.564996	0.22731	0.01294	-0.215584	0.29998	0.4723	-1.0362	0.3484	0.002934	-0.527824	0.25538	0.03875	0.0485039	0.37477	0.897	-1.027	0.3489	0.003235	-0.556004	0.25641	0.03013	-0.0184686	0.3767	0.9609	-1.02008	0.35	0.003564
1:91782011:G:A	HFM1	synonymous	low	1556	1482	74	2 (EA)	0.00293455		-0.0957761	0.05354	0.07363	-0.101355	0.05483	0.06454	0.0181735	0.2478	0.9415	-0.185683	0.06497	0.004265	-0.198926	0.0673	0.003118	-0.003957	0.2493	0.9873	-0.190324	0.0657	0.003768	-0.202421	0.06805	0.002935	-0.0245133	0.2519	0.9225
12:101685786:A:G	UTP20	synonymous	low	37	37	0	0	0.00293758		-0.989232	0.3326	0.002938	-0.989232	0.3326	0.002938	NA	Inf	NA	-0.810878	0.39927	0.04227	-0.810878	0.39927	0.04227	NA	Inf	NA	-0.849161	0.40287	0.03505	-0.849161	0.40287	0.03505	NA	Inf	NA
19:43093655:G:C	CEACAM8 [LIPE-AS1]	missense	moderate	10	10	0	2 (EA)	0.00294065		1.55298	0.63688	0.01475	1.55298	0.63688	0.01475	NA	Inf	NA	2.47923	0.84872	0.003488	2.47923	0.84872	0.003488	NA	Inf	NA	2.45718	0.82625	0.002941	2.45718	0.82625	0.002941	NA	Inf	NA
17:3916824:C:T	ZZEF1	missense	moderate	16	16	0	2 (EA)	0.00294202		0.876151	0.51104	0.08645	0.876151	0.51104	0.08645	NA	Inf	NA	1.73012	0.61605	0.004978	1.73012	0.61605	0.004978	NA	Inf	NA	1.90357	0.64013	0.002942	1.90357	0.64013	0.002942	NA	Inf	NA
7:15601393:A:G	AGMO	synonymous	low	46	13	33	1 (EA)	0.00294312		0.0569945	0.30935	0.8538	1.27752	0.56677	0.02419	-0.460911	0.3692	0.2119	0.0860293	0.3304	0.7946	2.17547	0.73159	0.002943	-0.4493	0.3703	0.225	0.092568	0.334	0.7817	2.17941	0.7429	0.00335	-0.436127	0.3739	0.2435
22:37387257:T:C	TEX33	missense	moderate	1643	1551	92	1	0.00294591		-0.132891	0.05203	0.01064	-0.120382	0.05331	0.02394	-0.383154	0.2385	0.1081	-0.188665	0.06345	0.002946	-0.171646	0.06579	0.009076	-0.4159	0.2404	0.08361	-0.187062	0.06425	0.003595	-0.170179	0.06665	0.01067	-0.408124	0.2412	0.09061
14:24839756:C:T	NFATC4	synonymous	low	10	1	9	0	0.00295186		-1.93085	0.64953	0.002952	-1.60586	2.06438	0.4366	-1.96656	0.6843	0.004054	-1.91849	0.65417	0.00336	-1.57354	2.08043	0.4494	-1.956	0.6891	0.004527	-1.93702	0.6566	0.003177	-1.56838	2.08313	0.4515	-1.97769	0.6919	0.004257
2:238990388:G:A	SCLY [UBE2F-SCLY]	missense	moderate	8781	8522	259	0 (EA)	0.00295227		-0.0765072	0.02796	0.006217	-0.0842698	0.02835	0.002952	0.202697	0.17	0.2332	-0.0773778	0.03425	0.02386	-0.0891684	0.03496	0.01075	0.2046	0.1709	0.2314	-0.0660695	0.0347	0.0569	-0.0777296	0.03544	0.02827	0.205721	0.1711	0.2292
7:28031809:A:T	JAZF1	missense	moderate	107	101	6	1	0.00295331		0.336351	0.19978	0.09226	0.332872	0.203	0.1011	0.44347	1.1265	0.6938	0.731591	0.24612	0.002953	0.746632	0.25209	0.003059	0.4256	1.1371	0.7082	0.659834	0.24992	0.008285	0.672861	0.25604	0.008589	0.397036	1.15	0.7299
12:49441821:C:A	KMT2D	missense	moderate	13	13	0	0	0.00295386		-1.68034	0.56529	0.002954	-1.68034	0.56529	0.002954	NA	Inf	NA	-1.38098	0.68417	0.04354	-1.38098	0.68417	0.04354	NA	Inf	NA	-1.31211	0.67547	0.05208	-1.31211	0.67547	0.05208	NA	Inf	NA
22:42524323:A:G	CYP2D6 [NDUFA6-AS1,RP4-669P10.19]	synonymous	low	130	124	6	0 (EA)	0.00295904		-0.498066	0.17367	0.004133	-0.524657	0.17654	0.002959	0.302226	0.9685	0.755	-0.443129	0.20951	0.03442	-0.482047	0.21456	0.02466	0.3543	0.9712	0.7153	-0.345636	0.21298	0.1046	-0.383506	0.21818	0.07879	0.419321	0.9806	0.6689
4:71347422:G:A	MUC7	missense	moderate	37	14	23	1 (EA)	0.00296149		0.524351	0.34895	0.1329	1.03587	0.54094	0.0555	0.159771	0.4567	0.7264	0.724938	0.38745	0.06134	2.16688	0.72917	0.002961	0.1577	0.4574	0.7303	0.688946	0.38788	0.0757	2.0685	0.72438	0.004296	0.134394	0.4593	0.7698
3:47462093:C:T	SCAP	missense	moderate	14	14	0	2	0.00296393		0.485722	0.54251	0.3706	0.485722	0.54251	0.3706	NA	Inf	NA	2.67372	0.99407	0.007152	2.67372	0.99407	0.007152	NA	Inf	NA	3.12465	1.05156	0.002964	3.12465	1.05156	0.002964	NA	Inf	NA
14:31119819:C:A	SCFD1	missense	moderate	10	10	0	0 (EA)	0.00296433		1.90347	0.64059	0.002964	1.90347	0.64059	0.002964	NA	Inf	NA	2.37297	0.84923	0.005202	2.37297	0.84923	0.005202	NA	Inf	NA	2.42595	0.86783	0.005183	2.42595	0.86783	0.005183	NA	Inf	NA
4:177713430:A:T	VEGFC	synonymous	low	25	25	0	0 (EA)	0.00296453		-1.21254	0.40807	0.002965	-1.21254	0.40807	0.002965	NA	Inf	NA	-0.694837	0.48731	0.1539	-0.694837	0.48731	0.1539	NA	Inf	NA	-0.881445	0.47672	0.06446	-0.881445	0.47672	0.06446	NA	Inf	NA
9:114345759:T:A	PTGR1	missense	moderate	31	31	0	1	0.00296569		0.693477	0.36624	0.05829	0.693477	0.36624	0.05829	NA	Inf	NA	1.42179	0.47851	0.002966	1.42179	0.47851	0.002966	NA	Inf	NA	1.29149	0.46819	0.005807	1.29149	0.46819	0.005807	NA	Inf	NA
16:2087562:G:A	SLC9A3R2 [NTHL1]	synonymous	low	914	862	52	2 (EA)	0.0029678		-0.0623113	0.06934	0.3688	-0.0810514	0.07108	0.2542	0.305659	0.315	0.3319	-0.20747	0.08499	0.01464	-0.246223	0.08827	0.00528	0.2854	0.3148	0.3646	-0.224737	0.08591	0.008894	-0.265294	0.08929	0.002968	0.279612	0.3149	0.3745
19:44352769:A:G	ZNF283	synonymous	low	281	267	14	1	0.00296816		0.266609	0.1199	0.02617	0.232549	0.12251	0.05766	1.04002	0.5838	0.07482	0.428795	0.14433	0.002968	0.38931	0.14896	0.008963	1.034	0.583	0.07625	0.37826	0.1466	0.009876	0.335164	0.15141	0.02685	1.02525	0.5867	0.08053
16:22328486:C:T	POLR3E	missense	moderate	236	228	8	2 (EA)	0.00296857		0.246942	0.13229	0.06195	0.250676	0.13417	0.06171	0.116338	0.7935	0.8834	0.457896	0.16208	0.004728	0.472699	0.16552	0.004293	0.1128	0.7992	0.8878	0.482782	0.16462	0.003359	0.499638	0.16817	0.002969	0.0969134	0.8046	0.9041
7:16445813:G:A	ISPD	missense	moderate	837	820	17	1	0.00297386		0.193561	0.07203	0.007201	0.191473	0.07268	0.008429	0.307577	0.537	0.5668	0.264633	0.08909	0.002974	0.265411	0.09033	0.0033	0.2368	0.54	0.661	0.262177	0.09023	0.003666	0.262824	0.09152	0.004081	0.23967	0.54	0.6572
7:6731045:T:C	ZNF12 [AC073343.13,AC073343.2]	missense	moderate	20	20	0	0 (EA)	0.00297481		-1.34252	0.45198	0.002975	-1.34252	0.45198	0.002975	NA	Inf	NA	-0.812278	0.53527	0.1291	-0.812278	0.53527	0.1291	NA	Inf	NA	-0.76894	0.5308	0.1474	-0.76894	0.5308	0.1474	NA	Inf	NA
17:44076665:A:G	STH [MAPT]	missense	moderate	2959	2812	147	0 (EA)	0.00297501		-0.119623	0.04031	0.003004	-0.122075	0.0411	0.002975	-0.0572259	0.2073	0.7825	-0.0753586	0.04828	0.1186	-0.0769725	0.04964	0.121	-0.04703	0.208	0.8211	-0.0957401	0.04895	0.05048	-0.098992	0.05036	0.04934	-0.0401629	0.2082	0.847
14:23940153:A:G	NGDN	synonymous	low	10	10	0	0	0.00297516		-1.90428	0.64111	0.002975	-1.90428	0.64111	0.002975	NA	Inf	NA	-1.72229	0.68771	0.01227	-1.72229	0.68771	0.01227	NA	Inf	NA	-1.70965	0.68642	0.01275	-1.70965	0.68642	0.01275	NA	Inf	NA
9:115968862:T:C	FKBP15	splice_region; intron	low	3763	3691	72	2 (HA)	0.00297596		0.041456	0.03689	0.2611	0.0286121	0.03719	0.4417	0.833206	0.292	0.004321	0.0386651	0.04539	0.3943	0.0186076	0.04594	0.6855	0.8552	0.2931	0.00353	0.0395824	0.04603	0.3899	0.0187804	0.0466	0.6869	0.879456	0.2961	0.002976
1:2237665:C:T	SKI	synonymous	low	90	89	1	1	0.00297918		0.570825	0.21523	0.007998	0.568989	0.21564	0.008326	1.05096	3.4868	0.7631	0.770559	0.25946	0.002979	0.769158	0.26014	0.003109	1.038	3.5973	0.7728	0.767399	0.26237	0.003446	0.765812	0.26311	0.003607	1.05024	3.5129	0.765
6:109871508:A:G	AK9	splice_region; intron	low	37	37	0	2 (EA)	0.00298224		0.705519	0.32652	0.03071	0.705519	0.32652	0.03071	NA	Inf	NA	1.10686	0.39152	0.004697	1.10686	0.39152	0.004697	NA	Inf	NA	1.19057	0.40093	0.002982	1.19057	0.40093	0.002982	NA	Inf	NA
20:9520142:G:A	PAK7	synonymous	low	3250	3181	69	0 (EA)	0.00298778		0.111821	0.03916	0.004294	0.117392	0.03954	0.002988	-0.17206	0.2822	0.5421	0.098532	0.04824	0.04111	0.106818	0.04896	0.02913	-0.1775	0.2826	0.5299	0.105789	0.04894	0.03064	0.114288	0.04969	0.02144	-0.169418	0.2827	0.549
2:173891855:C:G	RAPGEF4	missense	moderate	12	12	0	0 (EA)	0.00299063		-1.72468	0.58096	0.002991	-1.72468	0.58096	0.002991	NA	Inf	NA	-1.40089	0.71391	0.04973	-1.40089	0.71391	0.04973	NA	Inf	NA	-1.36085	0.73936	0.06568	-1.36085	0.73936	0.06568	NA	Inf	NA
5:140870949:G:T	PCDHGC5 [PCDHGA2,PCDHGB2,PCDHGA1,PCDHGA9,PCDHGA11,PCDHGA8,PCDHGB1,PCDHGC4,PCDHGA7,PCDHGA12,PCDHGB4,PCDHGA10,PCDHGC3,PCDHGB6,PCDHGA6,PCDHGA4,PCDHGB3,PCDHGA5,PCDHGB7,PCDHGA3]	synonymous	low	4182	4029	153	0	0.00299266		-0.105466	0.03553	0.002993	-0.105567	0.03616	0.003505	-0.102645	0.1911	0.5913	-0.109113	0.04355	0.01223	-0.110022	0.0447	0.01385	-0.09217	0.1929	0.6328	-0.123209	0.0441	0.005209	-0.124517	0.04529	0.005976	-0.0993587	0.1934	0.6075
11:32460873:C:T	WT1-AS [WT1]	non_coding_transcript_exon; non_coding_transcript	modifier	3452	3303	149	0 (HA)	0.00299333		-0.0524937	0.03795	0.1666	-0.0319542	0.03868	0.4087	-0.584036	0.1967	0.002993	-0.0767165	0.04659	0.09966	-0.0476599	0.04794	0.3201	-0.5726	0.198	0.003836	-0.0768569	0.04716	0.1032	-0.0476683	0.04855	0.3262	-0.566042	0.1987	0.004399
11:1251819:G:A	MUC5B	missense	moderate	15	15	0	0	0.00299517		1.55412	0.52359	0.002995	1.55412	0.52359	0.002995	NA	Inf	NA	1.55028	0.77422	0.04524	1.55028	0.77422	0.04524	NA	Inf	NA	1.48193	0.8034	0.0651	1.48193	0.8034	0.0651	NA	Inf	NA
6:33626905:G:T	ITPR3	intron	modifier	798	772	26	2 (HA)	0.00299793		-0.0175334	0.07359	0.8117	-0.0523691	0.07453	0.4823	1.32819	0.4633	0.004143	-0.0037329	0.09047	0.9671	-0.0579496	0.09223	0.5298	1.373	0.4648	0.003134	-0.028055	0.09126	0.7585	-0.0845325	0.09307	0.3637	1.37853	0.4645	0.002998
12:124887096:T:C	NCOR2	synonymous	low	185	181	4	1	0.00299853		0.441625	0.15068	0.003381	0.418249	0.15231	0.006031	1.52147	1.0352	0.1416	0.551896	0.18596	0.002999	0.517058	0.18898	0.006219	1.613	1.043	0.122	0.527671	0.18764	0.004922	0.491576	0.19075	0.009964	1.60912	1.0441	0.1233
2:231861056:A:C	SPATA3 [SPATA3-AS1]	synonymous	low	152	145	7	1	0.0030077		-0.32254	0.16693	0.05334	-0.309541	0.17043	0.06933	-0.629933	0.8288	0.4472	-0.576947	0.19446	0.003008	-0.573766	0.19999	0.004119	-0.6321	0.8323	0.4476	-0.524492	0.19529	0.007236	-0.519733	0.20079	0.00964	-0.607764	0.8399	0.4693
8:97614661:T:A	SDC2	missense	moderate	4009	3807	202	1	0.00300943		-0.084757	0.03552	0.01703	-0.078998	0.03629	0.02948	-0.217097	0.1739	0.212	-0.128223	0.04322	0.003009	-0.122531	0.0446	0.00601	-0.2158	0.175	0.2174	-0.125035	0.04376	0.004276	-0.119146	0.0452	0.008386	-0.213438	0.1751	0.2229
17:1542190:G:A	SCARF1	missense	moderate	7847	7505	342	0	0.00301062		0.0841275	0.02836	0.003011	0.0841061	0.02887	0.003571	0.0847212	0.1519	0.5771	0.0800011	0.03481	0.02153	0.0797595	0.03575	0.02569	0.08438	0.1522	0.5793	0.0856231	0.03524	0.01511	0.0854954	0.03622	0.01826	0.0878822	0.1523	0.5639
11:68380578:C:T	PPP6R3 [CTD-2007L18.5]	missense	moderate	13	12	1	2	0.00301188		1.04852	0.56134	0.06178	0.955382	0.58465	0.1022	2.14719	2.008	0.2849	1.90293	0.69834	0.006432	1.88565	0.74447	0.01131	2.03	2.0152	0.3139	2.1129	0.71225	0.003012	2.13617	0.76085	0.004991	1.94801	2.0253	0.3361
17:45017921:G:C	GOSR2 [RP11-156P1.2] (APOE)	missense; splice_region	moderate	19	17	2	2 (EA)	0.00301316		0.814746	0.46537	0.07999	0.927941	0.49189	0.05923	-0.150971	1.4368	0.9163	1.42378	0.62801	0.02338	1.76578	0.69763	0.01137	-0.03777	1.4422	0.9791	1.70437	0.64557	0.008288	2.13847	0.7209	0.003013	-0.0532002	1.4506	0.9707
3:195955799:G:A	SLC51A [PCYT1A]	splice_region; intron	low	35	34	1	0 (EA)	0.00301426		-0.990408	0.33758	0.003348	-1.0048	0.33874	0.003014	1.10496	4.0873	0.7869	-1.16266	0.41666	0.005264	-1.18476	0.41869	0.00466	1.1	4.2373	0.7952	-1.07305	0.41185	0.009177	-1.09226	0.41368	0.008281	1.09533	4.3946	0.8032
6:35253974:C:T	ZNF76	missense	moderate	586	516	70	0 (EA)	0.00301608		-0.244605	0.08595	0.004428	-0.268012	0.09036	0.003016	-0.0222366	0.2785	0.9364	-0.216098	0.10344	0.0367	-0.248559	0.11137	0.02562	-0.01213	0.2792	0.9653	-0.185292	0.10438	0.07586	-0.214801	0.11252	0.05626	-0.0032765	0.2795	0.9906
13:77672767:C:T	MYCBP2 [MYCBP2-AS1]	missense	moderate	32	30	2	2	0.00301639		1.05823	0.35792	0.00311	1.00164	0.36979	0.006755	1.89778	1.4243	0.1827	1.21822	0.44417	0.006094	1.15369	0.4671	0.01351	1.828	1.4354	0.203	1.32544	0.44687	0.003016	1.27295	0.47007	0.006769	1.81816	1.4401	0.2068
5:141318162:G:A	KIAA0141 [PCDH12]	synonymous	low	64	18	46	1 (EA)	0.00302769		0.730448	0.26596	0.006025	1.2899	0.47991	0.007193	0.482465	0.3195	0.131	0.779085	0.28726	0.006685	1.92969	0.65084	0.003028	0.5007	0.3201	0.1178	0.769472	0.28687	0.007311	1.82232	0.63651	0.004196	0.501101	0.3214	0.1189
9:112899430:C:T	AKAP2 [PALM2-AKAP2]	missense	moderate	12	6	6	0	0.00303384		1.73562	0.58551	0.003034	1.25848	0.81949	0.1246	2.23318	0.8368	0.007618	1.61287	0.65637	0.014	0.666684	1.05291	0.5266	2.214	0.8394	0.008344	1.62516	0.66119	0.01397	0.632579	1.06776	0.5536	2.24246	0.842	0.007743
8:144875168:G:A	SCRIB [RP11-429J17.8]	missense	moderate	129	128	1	0 (EA)	0.00303414		0.508593	0.17691	0.004041	0.526409	0.17759	0.003034	-1.80735	2.0247	0.372	0.46113	0.21654	0.03321	0.489219	0.21779	0.02469	-1.95	2.0178	0.3339	0.475	0.22058	0.03129	0.503758	0.22191	0.0232	-1.91156	2.0215	0.3443
19:12996500:A:G	KLF1 [DNASE2,CTD-2265O21.7]	missense	moderate	558	525	33	2 (EA)	0.0030342		0.164313	0.08622	0.0567	0.184982	0.08856	0.03673	-0.212254	0.378	0.5744	0.27724	0.10424	0.007822	0.3152	0.10837	0.003631	-0.1924	0.3812	0.6137	0.286953	0.10594	0.006756	0.326864	0.11027	0.003034	-0.191757	0.3819	0.6156
12:48372077:C:T	COL2A1	synonymous	low	27	4	23	0	0.00303427		1.13458	0.38275	0.003034	1.90743	1.01976	0.06142	1.00784	0.4129	0.01466	1.10175	0.3946	0.005237	1.80422	1.25881	0.1518	1.025	0.4155	0.01362	1.09022	0.39747	0.00609	1.82466	1.31116	0.164	1.01589	0.4171	0.01487
2:135893372:A:G	RAB3GAP1 [SNORA40,ZRANB3]	missense	moderate	3524	3380	144	2 (EA)	0.00303472		0.071616	0.03882	0.06503	0.0807923	0.03947	0.04065	-0.199814	0.2146	0.3519	0.127468	0.0476	0.00741	0.14383	0.04881	0.00321	-0.1913	0.2154	0.3746	0.12971	0.04817	0.007085	0.146484	0.04942	0.003035	-0.189475	0.2156	0.3794
10:20106126:T:A	PLXDC2	splice_region; intron	low	20	1	19	0	0.00304006		-1.14775	0.38727	0.00304	-3.03872	2.12921	0.1535	-1.08305	0.3938	0.00596	-1.09299	0.38712	0.004752	-2.34995	2.02519	0.2459	-1.045	0.3944	0.008039	-1.13482	0.39037	0.003649	-2.44556	2.03657	0.2298	-1.08482	0.3977	0.006383
5:140856265:G:C	PCDHGC3 [PCDHGA11,PCDHGB6,PCDHGB1,PCDHGA2,PCDHGA12,PCDHGA8,PCDHGA7,PCDHGB4,PCDHGB3,PCDHGB2,PCDHGA6,PCDHGA5,PCDHGA4,PCDHGB7,PCDHGA9,PCDHGA10,PCDHGA1,PCDHGA3,RN7SL68P]	synonymous	low	3993	3835	158	0 (EA)	0.00304083		-0.104484	0.03599	0.003696	-0.108723	0.03669	0.003041	0.0042204	0.1858	0.9819	-0.102939	0.04398	0.01924	-0.109642	0.04525	0.01539	0.01098	0.1865	0.9531	-0.117	0.04453	0.008601	-0.124434	0.04585	0.006644	0.0068438	0.1871	0.9708
20:18296076:G:A	ZNF133 [RP4-568F9.3]	missense	moderate	1638	1554	84	2	0.00304202		0.123561	0.05204	0.01757	0.121377	0.05324	0.02261	0.170304	0.2463	0.4893	0.177864	0.06398	0.005436	0.174379	0.06616	0.008393	0.2282	0.2515	0.3642	0.19182	0.06473	0.003042	0.189506	0.06697	0.004659	0.22467	0.2523	0.3732
21:35773137:C:T	C21orf140 [SMIM11]	synonymous	low	753	731	22	2 (HA)	0.00304244		0.0363355	0.07449	0.6257	0.0719175	0.07547	0.3406	-1.31209	0.4646	0.004741	-0.0306429	0.09091	0.7361	0.0212917	0.09268	0.8183	-1.353	0.4676	0.003816	-0.0425819	0.09205	0.6437	0.0113282	0.09387	0.9039	-1.3916	0.4696	0.003042
2:135756499:G:A	MAP3K19	missense	moderate	26	25	1	1 (EA)	0.00304353		0.727835	0.4001	0.06889	0.827061	0.40809	0.04269	-1.73309	2.0323	0.3938	1.31381	0.49442	0.007877	1.51068	0.50979	0.003044	-1.802	2.0282	0.3742	1.24961	0.49246	0.01116	1.44713	0.50771	0.004368	-1.88981	2.0242	0.3505
1:158549262:C:T	OR10X1	missense	moderate	11	11	0	0 (EA)	0.00304947		-1.80064	0.60777	0.003049	-1.80064	0.60777	0.003049	NA	Inf	NA	-0.83416	0.78492	0.2879	-0.83416	0.78492	0.2879	NA	Inf	NA	-0.837414	0.79363	0.2913	-0.837414	0.79363	0.2913	NA	Inf	NA
2:242066789:A:G	PASK	missense	moderate	46	26	20	1 (HA)	0.00306009		0.361658	0.30859	0.2412	-0.343173	0.39832	0.3889	1.41973	0.488	0.003625	0.466362	0.35369	0.1873	-0.612645	0.51253	0.232	1.447	0.4887	0.00306	0.573003	0.35638	0.1079	-0.409511	0.51974	0.4307	1.44493	0.4896	0.003166
7:146536912:C:T	CNTNAP2	synonymous	low	27	14	13	2 (EA)	0.00306427		-0.0866195	0.39504	0.8264	0.381414	0.54468	0.4838	-0.606069	0.5738	0.2909	0.341898	0.46252	0.4598	1.98318	0.77349	0.01035	-0.5716	0.577	0.3219	0.447299	0.47294	0.3443	2.4133	0.81497	0.003064	-0.55099	0.5807	0.3427
1:180013235:T:G	CEP350	missense	moderate	881	825	56	2 (EA)	0.00306851		0.116257	0.07013	0.09735	0.124161	0.07215	0.08526	-0.0189505	0.2984	0.9494	0.216792	0.08637	0.01207	0.236491	0.09021	0.008752	2.846e-05	0.2992	0.9999	0.249384	0.0877	0.004462	0.271545	0.09171	0.003069	0.0124887	0.2999	0.9668
8:11710888:G:C	CTSB	missense	moderate	7694	7438	256	0	0.00306893		0.0854086	0.02885	0.003069	0.0866494	0.02931	0.003112	0.0469126	0.1632	0.7738	0.0442374	0.03547	0.2123	0.0442529	0.03633	0.2232	0.04392	0.1636	0.7884	0.0426383	0.03596	0.2357	0.0425384	0.03686	0.2484	0.0446134	0.1639	0.7855
11:21581805:C:T	NELL1	synonymous	low	3992	3694	298	1 (HA)	0.00307296		-0.0832377	0.03599	0.02073	-0.062777	0.0369	0.08892	-0.481437	0.1628	0.003104	-0.0734484	0.0444	0.09805	-0.040734	0.04613	0.3773	-0.4835	0.1633	0.003073	-0.0748859	0.04501	0.09614	-0.0414865	0.04682	0.3755	-0.482095	0.1635	0.003187
15:31210406:C:T	FAN1	synonymous	low	475	464	11	1	0.00307318		0.100801	0.09408	0.284	0.0996605	0.09502	0.2942	0.157802	0.6716	0.8142	0.345308	0.11665	0.003073	0.348845	0.11843	0.003224	0.2307	0.6742	0.7322	0.32501	0.11738	0.005626	0.327553	0.1192	0.005996	0.243368	0.6754	0.7186
12:122277891:C:A	HPD	missense	moderate	219	207	12	2 (HA)	0.00307692		-0.0543061	0.1379	0.6937	-0.150016	0.14132	0.2884	1.85421	0.6311	0.003301	0.0203406	0.16578	0.9023	-0.115196	0.17174	0.5024	1.873	0.6349	0.003182	0.032829	0.16889	0.8459	-0.107945	0.17522	0.5379	1.87733	0.6342	0.003077
22:39908419:C:T	MIEF1	missense	moderate	145	140	5	1	0.00307856		-0.311486	0.16817	0.064	-0.293558	0.17063	0.08535	-0.920785	0.9947	0.3546	-0.630507	0.21302	0.003079	-0.614395	0.21806	0.00484	-0.967	0.9966	0.3319	-0.617935	0.21618	0.004257	-0.599916	0.22139	0.006733	-0.987236	1.0022	0.3246
[truncated: 777 more rows]

## Sheet: Table S4
Supplementary Table S4. Gene-based Association Results with p<0.005 for any model. Counts of qualifying variants for each population group and total group are shown only for Moderate-High and High impact variant models only. P-values set to missing for categories with MAC < 10 or nSNPs < 2. * indicates p < 0.05 / #tests; + indicates p< 1 / # tests
[truncated: 357 more rows]
[truncated: 6 more columns]

[truncated: 6 more sheets: Table S5, Table S6, Table S7, Table S8, Table S9, Table S10]
